# Supplementary material for: Identification of methylation signatures associated with CAR T cell in B-cell acute lymphoblastic leukemia and non-hodgkin’s lymphoma
Source: Front Oncol. 2022 Aug 11;12:976262. doi: 10.3389/fonc.2022.976262 (PMC9402909; doi:10.3389/fonc.2022.976262)
Supplement: Supplementary Table 1 — Feature lists obtained by MCFS, LightGBM and LASSO. [file Table_1.xlsx]

## Sheet: List generated by LASSO
Rank	Feature
1	cg03341723
2	cg05493487
3	cg10677943
4	cg25788181
5	cg13799853
6	cg13563193
7	cg18879991
8	cg05057374
9	cg23854009
10	cg20677143
11	cg07632860
12	cg11902004
13	cg16141740
14	cg22171758
15	cg06063394
16	cg04983977
17	cg06228752
18	cg20050828
19	cg11818631
20	cg14778137
21	cg02132702
22	cg14271504
23	cg18163884
24	cg27324509
25	cg04550245
26	cg03711791
27	cg05066075
28	cg05131524
29	cg09940006
30	cg18937827
31	cg06942742
32	cg24926963
33	cg04124040
34	cg13644262
35	cg14620274
36	cg07438802
37	cg12809341
38	cg16394260
39	cg14178589
40	cg26778908
41	ch.1.95642235F
42	cg04132853
43	cg26703758
44	cg23173307
45	cg16359525
46	cg08916839
47	cg21646955
48	cg01926326
49	cg06513106
50	cg10993783
51	cg00184876
52	cg06763829
53	cg08626876
54	cg26554567
55	cg25180801
56	cg13799628
57	cg00506589
58	cg12245735
59	cg20149600
60	cg01420409
61	cg14161454
62	cg05729995
63	cg03866011
64	cg11964345
65	cg00046571
66	cg01745056
67	cg16259904
68	cg08945452
69	cg15862020
70	cg12546888
71	cg03810616
72	cg18586914
73	cg13672268
74	cg10053473
75	cg05677630
76	cg26399662
77	cg11949866
78	cg14536088
79	cg11124794
80	cg09140029
81	cg14817997
82	cg26928153
83	cg16269199
84	cg13869341
85	cg14008030
86	cg12045430
87	cg20826792
88	cg20253340
89	cg02404219
90	cg21870274
91	cg03130891
92	cg04098293
93	cg16382250
94	cg24335620
95	cg22463138
96	cg16162899
97	cg01803908
98	cg17149495
99	cg22802167
100	cg24669183
101	cg17308840
102	cg17866181
103	cg25018832
104	cg26679879
105	cg22519184
106	cg11894324
107	cg24159721
108	cg02288058
109	cg15174812
110	cg12376350
111	cg08477687
112	cg00034556
113	cg00645010
114	cg15394630
115	cg05001044
116	cg03344490
117	cg17501828
118	cg11330075
119	cg23917638
120	cg18024856
121	cg18761878
122	cg27534567
123	cg08858441
124	cg03348902
125	cg01070250
126	cg21996134
127	cg07264491
128	cg01577251
129	cg13128577
130	cg15560884
131	cg10037654
132	cg14057946
133	cg11422233
134	cg16047670
135	cg18263059
136	cg01014490
137	cg11731845
138	cg04231937
139	cg04496485
140	cg24063007
141	cg11380914
142	cg10692041
143	cg23904010
144	cg09961319
145	cg02339369
146	cg17505339
147	cg20527398
148	cg23790246
149	cg20283468
150	cg09499020
151	cg16535257
152	cg15979415
153	cg09989996
154	cg05887128
155	cg11304639
156	cg11954957
157	cg01068023
158	cg08167039
159	cg20677962
160	cg24699430
161	cg11882405
162	cg22394869
163	cg02550592
164	cg03213877
165	cg19411932
166	cg10677828
167	cg08939496
168	cg21482377
169	cg05440980
170	cg22416599
171	cg04747364
172	cg26304905
173	cg11255010
174	cg20434134
175	cg16736630
176	cg21301391
177	cg25838738
178	cg20350716
179	cg20836817
180	cg03289899
181	cg01793617
182	cg19973220
183	cg09139287
184	cg05662829
185	cg03440891
186	cg22714517
187	cg00168193
188	cg14280098
189	cg15903280
190	cg06325811
191	cg08258224
192	cg20447754
193	cg12285627
194	cg05898754
195	cg03128332
196	cg15994267
197	cg16619049
198	cg23100540
199	cg27346986
200	cg17698174
201	cg13832055
202	cg02793517
203	cg01328860
204	cg11938958
205	cg16364132
206	cg05475702
207	cg01089781
208	cg18147296
209	cg05597748
210	cg00111697
211	cg10988531
212	cg06919059
213	cg05321646
214	cg24373735
215	cg13938959
216	cg12445832
217	cg23999112
218	cg11527153
219	cg27573606
220	cg04195702
221	cg01062849
222	cg08128007
223	cg23733394
224	cg13371836
225	cg04407431
226	cg13924672
227	cg10847807
228	cg20501011
229	cg13565718
230	cg01097950
231	cg08900511
232	cg04410003
233	cg12726839
234	cg04364728
235	cg05151709
236	cg08546707
237	cg01782097
238	cg20825023
239	cg12549180
240	cg11851804
241	cg06623778
242	cg08186992
243	cg17436295
244	cg00613965
245	cg18865112
246	cg21407818
247	cg22226438
248	cg08029603
249	cg16347928
250	cg22699361
251	cg03890988
252	cg21786289
253	cg13897241
254	cg12712429
255	cg13176867
256	cg15105996
257	cg02565062
258	cg09856436
259	cg19159092
260	cg27050229
261	cg06931612
262	cg11407801
263	cg01197763
264	cg01789792
265	cg16352085
266	cg04839849
267	cg03725447
268	cg25215298
269	cg04672450
270	cg20341253
271	cg27487046
272	cg06091566
273	cg03735847
274	cg27009105
275	cg03180780
276	cg04531633
277	cg09166659
278	cg05527507
279	cg14324200
280	cg13856810
281	cg02896266
282	cg13806162
283	cg23225454
284	cg00976181
285	cg10711230
286	cg00145911
287	cg13546858
288	cg13692836
289	cg06531475
290	cg06624358
291	cg14156792
292	cg24997886
293	cg01727431
294	cg10146935
295	cg02439789
296	cg24362661
297	cg05819296
298	cg00582671
299	cg22485363
300	cg06036236
301	cg03521652
302	cg13904806
303	cg03269716
304	cg04121631
305	cg14183444
306	cg23440882
307	cg23112672
308	cg15896339
309	cg21801539
310	cg02676653
311	cg19669771
312	cg12454161
313	cg26477748
314	cg09180262
315	cg24045482
316	cg09988062
317	cg19724344
318	cg06838427
319	cg10827460
320	cg15742605
321	cg09756115
322	cg23731742
323	cg24114126
324	cg16952407
325	cg06511482
326	cg17153432
327	cg00113194
328	cg02968844
329	cg16248916
330	cg20322444
331	cg07983659
332	cg11733071
333	cg01394461
334	cg09555360
335	cg07701223
336	cg13060902
337	cg16608242
338	cg21830050
339	cg15684274
340	cg16005420
341	cg02452688
342	cg21362926
343	cg23430421
344	cg24664590
345	cg08472719
346	cg03161767
347	cg10207527
348	cg04485075
349	cg16389252
350	cg19923810
351	cg25096313
352	cg13713718
353	cg22114309
354	cg17368944
355	cg11132698
356	cg09789536
357	cg26866020
358	cg17505193
359	cg13802035
360	cg07582955
361	cg16968662
362	cg07696918
363	cg04359978
364	cg07236207
365	cg08198173
366	cg01108617
367	cg03148373
368	cg10644916
369	cg01930745
370	cg14860707
371	cg14997037
372	cg15648958
373	cg03041482
374	cg00328058
375	cg02835406
376	cg25742326
377	cg12663811
378	cg07390924
379	cg10110857
380	cg10375192
381	cg02056921
382	cg21832150
383	cg24076968
384	cg12536471
385	cg06324192
386	cg23493227
387	cg23207077
388	cg24396605
389	cg22381068
390	cg04865998
391	cg07195057
392	cg26679367
393	cg06818851
394	cg10175834
395	cg20691282
396	cg23956473
397	cg16352072
398	cg25107893
399	cg05505459
400	cg23635910
401	cg08546158
402	cg08843537
403	cg22348654
404	cg18166741
405	cg22699004
406	cg09582238
407	cg10824915
408	cg22599150
409	cg20869814
410	cg22579372
411	cg22583825
412	cg15526941
413	cg10201533
414	cg11235921
415	cg11782208
416	cg11143486
417	cg12199972
418	cg00380574
419	cg10381813
420	cg15628028
421	cg14350158
422	cg03394722
423	cg26114254
424	cg03801109
425	cg10010734
426	cg04983030
427	cg03648020
428	cg01729262
429	cg15882305
430	cg15713103
431	cg23552821
432	cg05095110
433	cg15578015
434	cg23205003
435	cg17907238
436	cg02397514
437	cg00447632
438	cg26339484
439	cg27430493
440	cg25066040
441	cg27060622
442	cg08122545
443	cg15825501
444	cg13468764
445	cg26321643
446	cg16578267
447	cg18977839
448	cg09332175
449	cg16034521
450	cg10176463
451	cg25350899
452	cg06771789
453	cg13219080
454	cg09364122
455	cg17142931
456	cg17006413
457	cg21472517
458	cg18019572
459	cg22673826
460	cg10625579
461	cg01922485
462	cg12763038
463	cg26155170
464	cg03125763
465	cg26155520
466	cg23691733
467	cg04985032
468	cg24004483
469	cg23281018
470	cg24157008
471	cg25552017
472	cg10984178
473	cg26420561
474	cg22020633
475	cg01768082
476	cg07589034
477	cg22367159
478	cg26837773
479	cg15825373
480	cg22618402
481	cg06538872
482	cg22182593
483	cg25610492
484	cg08469540
485	cg20022511
486	cg21503301
487	cg22115423
488	cg23684711
489	cg08067365
490	cg20062691
491	cg03811829
492	cg11211792
493	cg04788999
494	cg16526047
495	cg07123796
496	cg26560020
497	cg09363892
498	cg03185752
499	cg15153791
500	cg04336684
501	cg22482746
502	cg25177113
503	cg08223393
504	cg07008945
505	cg11726631
506	cg19813362
507	cg00299257
508	cg10046671
509	cg24704476
510	cg13917577
511	cg17801765
512	cg13100600
513	cg18272461
514	cg07787977
515	cg02632261
516	cg07396477
517	cg15574137
518	cg25774148
519	cg17021880
520	cg02288964
521	cg02341264
522	cg06712559
523	cg17928920
524	cg14663984
525	cg16318112
526	cg09248054
527	cg15840462
528	cg24598973
529	cg16502826
530	cg18147233
531	cg20741620
532	cg00525597
533	cg26007962
534	cg27541454
535	cg25759916
536	cg01150641
537	cg23625715
538	cg26222311
539	cg20594982
540	cg06819605
541	cg14248627
542	cg03790440
543	cg15475967
544	cg02138082
545	cg10983617
546	cg24934837
547	cg04029236
548	cg07407159
549	cg16657578
550	cg09134969
551	cg02635644
552	cg01711077
553	cg11471767
554	cg07501049
555	cg14253035
556	cg12469361
557	cg24685837
558	cg20988802
559	cg02245706
560	cg22379708
561	cg16026189
562	cg18380070
563	cg02494066
564	cg09792712
565	cg15469001
566	cg02742603
567	cg08387293
568	cg24730157
569	cg10309261
570	cg23801338
571	cg13244315
572	cg11708842
573	cg11853970
574	cg08480609
575	cg03120284
576	cg27561293
577	cg04391811
578	cg12147785
579	cg10490668
580	cg22627753
581	cg04559824
582	cg07912402
583	cg04274259
584	cg16903000
585	cg01757980
586	cg12483930
587	cg02415349
588	cg14252395
589	cg02096324
590	cg08262378
591	cg13439946
592	cg08250879
593	cg12184864
594	cg21607076
595	cg12647165
596	cg02482614
597	cg17098415
598	cg11308274
599	cg08459564
600	cg04919596
601	cg24678117
602	cg22169680
603	cg10720997
604	cg09908510
605	cg09123721
606	cg11405655
607	cg25523405
608	cg02105666
609	cg21139076
610	cg07549208
611	cg21779088
612	cg26614117
613	cg06095202
614	cg04891761
615	cg15500259
616	cg10955566
617	cg08709360
618	cg01244934
619	cg15899727
620	cg18432292
621	cg24475622
622	cg07147720
623	cg24047311
624	cg16095440
625	cg08750554
626	cg26702212
627	cg24517686
628	cg27222785
629	cg09864227
630	cg26111997
631	cg07181843
632	cg25646531
633	cg00478379
634	cg10782557
635	cg13754917
636	cg10168544
637	cg01912388
638	cg14854474
639	cg01518906
640	cg14964771
641	cg22044028
642	cg15576492
643	cg11200797
644	cg16383573
645	cg00305285
646	cg24378253
647	cg04794393
648	cg17840536
649	cg19758750
650	cg16632098
651	cg18024260
652	cg12924059
653	cg15099245
654	cg08039585
655	cg19734301
656	cg08470135
657	cg05035248
658	cg05041517
659	cg15207999
660	cg26338735
661	cg24437834
662	cg15565004
663	cg19999567
664	cg19856606
665	cg12743165
666	cg04065236
667	cg04315086
668	cg09358422
669	cg24523322
670	cg12612065
671	cg16060740
672	cg13870982
673	cg14010231
674	cg22343299
675	cg17596279
676	cg15322667
677	cg00648573
678	cg11144217
679	cg10782633
680	cg27169685
681	cg06727198
682	cg06375409
683	cg19307389
684	cg06444226
685	cg06181703
686	cg23812948
687	cg17539962
688	cg26040075
689	cg24165743
690	cg05007472
691	cg01881456
692	cg00546078
693	cg16685990
694	cg19860160
695	cg26405545
696	cg20961824
697	cg09762182
698	cg11754357
699	cg05527091
700	cg12137247
701	cg24709745
702	cg08927102
703	cg27302190
704	cg18025136
705	cg24638131
706	cg14981312
707	cg09383789
708	cg27053169
709	cg26541516
710	cg03956833
711	cg08881995
712	cg03705284
713	cg15030799
714	cg20156053
715	cg10126324
716	cg06036677
717	cg10579718
718	cg16679343
719	cg19626656
720	cg18943819
721	cg10026356
722	cg19248961
723	cg10177439
724	cg26346563
725	cg00918900
726	cg27582017
727	cg10113217
728	cg08899471
729	cg11920144
730	cg20619296
731	cg18329352
732	cg25973293
733	cg27582546
734	cg03520879
735	cg06798288
736	cg23035597
737	cg02838683
738	cg08131937
739	cg22512779
740	cg23622235
741	cg17094363
742	cg09146328
743	cg21775619
744	cg07179016
745	cg07203151
746	cg11750929
747	cg01776299
748	cg00300303
749	cg09032281
750	cg02852398
751	cg18272703
752	cg05528516
753	cg13361271
754	cg25237545
755	cg09914843
756	cg15822328
757	cg07304255
758	cg19925558
759	cg22433276
760	cg06615380
761	cg11071912
762	cg00812770
763	cg16254267
764	cg12274407
765	cg16639967
766	cg14824543
767	cg21862126
768	cg12097325
769	cg15207968
770	cg12755103
771	cg19708306
772	cg03760138
773	cg24158844
774	cg25772221
775	cg16140890
776	cg13395069
777	cg03228985
778	cg16989340
779	cg20254790
780	cg11811960
781	cg04311266
782	cg05929553
783	cg10399850
784	cg08803531
785	cg12806826
786	cg15988843
787	cg23891858
788	cg14288281
789	cg07213830
790	cg09661118
791	cg02971920
792	cg06767191
793	cg15688253
794	cg22864340
795	cg10335452
796	cg06193359
797	cg13560058
798	cg00082285
799	cg21778193
800	cg15489799
801	cg22521151
802	cg00207921
803	cg20544808
804	cg18792131
805	cg08090385
806	cg08474826
807	cg20185617
808	cg04972348
809	cg06618740
810	cg15414773
811	cg21475076
812	cg14476334
813	cg22109930
814	cg13449535
815	cg07123481
816	cg01537494
817	cg02825344
818	cg02331673
819	cg11203990
820	cg13362546
821	cg21810793
822	cg25101291
823	cg16561256
824	cg26330479
825	cg06967105
826	cg23651812
827	cg03528302
828	cg18348086
829	cg23731501
830	cg14287724
831	cg25605174
832	cg26578072
833	cg23857983
834	cg27631599
835	cg14709479
836	cg14786652
837	cg21288685
838	cg25544075
839	cg10143960
840	cg01511231
841	cg03278726
842	cg15417666
843	cg18770446
844	cg22047469
845	cg08933284
846	cg04206665
847	cg18382926
848	cg08844387
849	cg16043700
850	cg19584957
851	cg07173112
852	cg07841371
853	cg23275914
854	cg14220262
855	cg05555852
856	cg02848157
857	cg24884961
858	cg17168771
859	cg02014020
860	cg03340606
861	cg17510786
862	cg19724260
863	cg05706898
864	cg14008593
865	cg00699898
866	cg16366262
867	cg08886036
868	cg06440474
869	cg16053440
870	cg14278226
871	cg23087108
872	cg06910084
873	cg04808954
874	cg10333212
875	cg05652547
876	cg02852923
877	cg00146669
878	cg18411941
879	cg09021712
880	cg04154653
881	cg14000174
882	cg13089299
883	cg22723960
884	cg13360866
885	cg24807889
886	cg05952202
887	cg04172501
888	cg22696995
889	cg23400617
890	cg06778273
891	cg18319381
892	cg19413397
893	cg12810734
894	cg16046810
895	cg22345205
896	cg21038584
897	cg19237691
898	cg08641866
899	cg14886269
900	cg15706223
901	cg06097659
902	cg04343794
903	cg07671976
904	cg25725823
905	cg00086243
906	cg10583942
907	cg07119157
908	cg19092396
909	cg12701018
910	cg25144135
911	cg20996124
912	cg16266669
913	cg02296931
914	cg15924570
915	cg15993652
916	cg25625296
917	cg09503311
918	cg20544186
919	cg01437515
920	cg12759096
921	cg22335801
922	cg14661234
923	cg23166857
924	cg09586191
925	cg01341040
926	cg21616720
927	cg21815220
928	cg17084044
929	cg16252905
930	cg26312965
931	cg09315878
932	cg01075305
933	cg03058163
934	cg03580801
935	cg19862782
936	cg12219387
937	cg11727921
938	cg01783406
939	cg14531564
940	cg09276842
941	cg07548512
942	cg22798412
943	cg27477059
944	cg25578497
945	cg00656410
946	cg10206039
947	cg00062072
948	cg05818515
949	cg25282454
950	cg03467014
951	cg09819798
952	cg23082845
953	cg04559485
954	cg21837391
955	cg05329510
956	cg17414873
957	cg03935783
958	cg05638471
959	cg18367529
960	cg20300707
961	cg23963070
962	cg02974491
963	cg09812885
964	cg13470499
965	cg27310827
966	cg11257497
967	cg14965611
968	cg25619287
969	cg20014591
970	cg02224920
971	cg20871445
972	cg14394203
973	cg13924635
974	cg08701814
975	cg22220310
976	cg14477263
977	cg08706355
978	cg07963816
979	cg07146103
980	cg25731959
981	cg14830045
982	cg10784110
983	cg06964912
984	cg12108798
985	cg00657094
986	cg20411340
987	cg24034746
988	cg09331144
989	cg10483828
990	cg07719599
991	cg00211609
992	cg10378904
993	cg22512888
994	cg24345856
995	cg21664227
996	cg26362806
997	cg19666520
998	cg14329010
999	cg12345380
1000	cg02279987
1001	cg19236794
1002	cg04719903
1003	cg25594899
1004	cg06136878
1005	cg14089984
1006	cg06443533
1007	cg26314055
1008	cg02751993
1009	cg20747739
1010	cg15582176
1011	cg13440692
1012	cg10664344
1013	cg17267508
1014	cg19869091
1015	cg08643618
1016	cg24701867
1017	cg06361835
1018	cg16176300
1019	cg17469240
1020	cg19081571
1021	cg13689260
1022	cg06754550
1023	cg10518155
1024	cg17784606
1025	cg18153662
1026	cg08733913
1027	cg02334770
1028	cg03583709
1029	cg13152599
1030	cg23880637
1031	cg22699977
1032	cg10245314
1033	cg21583518
1034	cg14661139
1035	cg17177602
1036	cg08884932
1037	cg11225330
1038	cg17869799
1039	cg03525583
1040	cg04026747
1041	cg19709095
1042	cg17848797
1043	cg12631550
1044	cg21680388
1045	cg22725197
1046	cg02823370
1047	cg08486042
1048	cg07269843
1049	cg01341249
1050	cg15578176
1051	cg09906735
1052	cg25674129
1053	cg13375638
1054	cg04296903
1055	cg26527092
1056	cg19816994
1057	cg24658349
1058	cg02859098
1059	cg22009470
1060	cg17599045
1061	cg16045223
1062	cg23891364
1063	cg21864845
1064	cg02913364
1065	cg16717690
1066	cg09094385
1067	cg02581421
1068	cg03322129
1069	cg01794932
1070	cg26163375
1071	cg22670128
1072	cg10410269
1073	cg19933051
1074	cg16626107
1075	cg06294324
1076	cg27530087
1077	cg14436909
1078	cg06198843
1079	cg16343995
1080	cg00942814
1081	cg07812848
1082	cg24457425
1083	cg10784146
1084	cg06002705
1085	cg12120973
1086	cg19861048
1087	cg13587552
1088	cg11229611
1089	cg06909630
1090	cg17645946
1091	cg27651942
1092	cg15419710
1093	cg00825734
1094	cg22421766
1095	cg24576260
1096	cg21203719
1097	cg24852892
1098	cg22225577
1099	cg10119342
1100	cg06679168
1101	cg16995668
1102	cg09870910
1103	cg25151559
1104	cg20674014
1105	cg18224942
1106	cg15683497
1107	cg20978193
1108	cg13681826
1109	cg16380285
1110	cg15994839
1111	cg21265287
1112	cg02506501
1113	cg14728174
1114	cg06818047
1115	cg22161575
1116	cg03003335
1117	cg01937247
1118	cg01515136
1119	cg17026072
1120	cg13452079
1121	cg10093859
1122	cg25106100
1123	cg03001234
1124	cg27543922
1125	cg18163062
1126	cg14529643
1127	cg25021451
1128	cg04584842
1129	cg18538985
1130	cg19414302
1131	cg22675767
1132	cg06981504
1133	cg06759632
1134	cg17405058
1135	cg17712416
1136	cg25203980
1137	cg02953397
1138	cg18565510
1139	cg27185793
1140	cg09556527
1141	cg07181952
1142	cg22346297
1143	cg23310884
1144	cg26333156
1145	cg00262415
1146	cg27440283
1147	cg00086266
1148	cg19323338
1149	cg24157952
1150	cg15042692
1151	cg07425625
1152	cg04840417
1153	cg16887862
1154	cg25201327
1155	cg15868629
1156	cg27642349
1157	cg26214604
1158	cg18224588
1159	cg25536368
1160	cg00903892
1161	cg14488957
1162	cg06085743
1163	cg05397202
1164	cg23931819
1165	cg02506753
1166	cg05362521
1167	cg05724097
1168	cg26369180
1169	cg19383909
1170	cg26576041
1171	cg11847126
1172	cg15736449
1173	cg23689441
1174	cg17709975
1175	cg10435967
1176	cg16712243
1177	cg08663263
1178	cg07568471
1179	cg26931466
1180	cg26866277
1181	cg09299774
1182	cg10206052
1183	cg08939275
1184	cg22665280
1185	cg19585749
1186	cg16527939
1187	cg04926200
1188	cg12609142
1189	cg22130030
1190	cg09862283
1191	cg15901950
1192	cg12046908
1193	cg26831087
1194	cg21197375
1195	cg20236831
1196	cg13183628
1197	cg06038049
1198	cg17612270
1199	cg22397910
1200	cg22125623
1201	cg19834486
1202	cg13649172
1203	cg04232698
1204	cg16855244
1205	cg19827148
1206	cg05378358
1207	cg06520508
1208	cg17970390
1209	cg05795376
1210	cg05598010
1211	cg16255279
1212	cg22622472
1213	cg16432326
1214	cg07394827
1215	cg02625725
1216	cg06599206
1217	cg16590012
1218	cg22857134
1219	cg03833995
1220	cg20705390
1221	cg04981007
1222	cg16430279
1223	cg15365642
1224	cg24252805
1225	cg14890378
1226	cg07346648
1227	cg08037114
1228	cg04910752
1229	cg13246026
1230	cg21396988
1231	cg06802641
1232	cg03402404
1233	cg10065209
1234	cg08621441
1235	cg18386618
1236	cg06395167
1237	cg16174225
1238	cg00002593
1239	cg11808871
1240	cg14911892
1241	cg08160862
1242	cg26351554
1243	cg24399111
1244	cg18024631
1245	cg07313814
1246	cg11339519
1247	cg00542041
1248	cg16575694
1249	cg06646682
1250	cg12072393
1251	cg13494355
1252	cg22376366
1253	cg25203539
1254	cg19898526
1255	cg06649390
1256	cg17748182
1257	cg03465880
1258	cg15462203
1259	cg10556264
1260	cg22709966
1261	cg15976416
1262	cg17838754
1263	cg09569143
1264	cg13932473
1265	cg04119843
1266	cg09236098
1267	cg05115545
1268	cg10164137
1269	cg17873420
1270	cg21679391
1271	cg21118819
1272	cg03722312
1273	cg11414742
1274	cg15472728
1275	cg14270725
1276	cg15386434
1277	cg16006120
1278	cg14793596
1279	cg07284273
1280	cg25063151
1281	cg19436320
1282	cg00040588
1283	cg10482508
1284	cg22691336
1285	cg27399052
1286	cg12478066
1287	cg23036947
1288	cg17132079
1289	cg03397519
1290	cg22273474
1291	cg18550476
1292	cg00970622
1293	cg01198994
1294	cg23973885
1295	cg13393580
1296	cg26108719
1297	cg13354934
1298	cg20426768
1299	cg24153574
1300	cg23569098
1301	cg21165029
1302	cg12915036
1303	cg03400623
1304	cg22109675
1305	cg15492552
1306	cg05572157
1307	cg18534079
1308	cg00046914
1309	cg02416993
1310	cg07726485
1311	cg23377249
1312	cg24356704
1313	cg27503832
1314	cg22643873
1315	cg05397857
1316	cg05387269
1317	cg16342853
1318	cg14992101
1319	cg09996760
1320	cg09864992
1321	cg14094639
1322	cg06203720
1323	cg01508988
1324	cg07395004
1325	cg19871494
1326	cg09741074
1327	cg08433720
1328	cg21513204
1329	cg15604233
1330	cg11915315
1331	cg20048602
1332	cg20439722
1333	cg19823490
1334	cg21478504
1335	cg04615596
1336	cg05364533
1337	cg15617543
1338	cg18546249
1339	cg11552267
1340	cg05589276
1341	cg02144516
1342	cg20435334
1343	cg26865478
1344	cg16361266
1345	cg20434150
1346	cg08253842
1347	cg14224772
1348	cg03322002
1349	cg08109545
1350	cg12033178
1351	cg08158776
1352	cg04880874
1353	cg15588177
1354	cg22232737
1355	cg01006034
1356	cg23621766
1357	cg06903451
1358	cg07284402
1359	cg03774228
1360	cg23209302
1361	cg01399319
1362	cg21264396
1363	cg19236733
1364	cg08647342
1365	cg18087716
1366	cg17014728
1367	cg04988279
1368	cg13323817
1369	cg22389936
1370	cg26303572
1371	cg01648457
1372	cg04481810
1373	cg11811184
1374	cg24837149
1375	cg16278124
1376	cg06817090
1377	cg16573386
1378	cg17397377
1379	cg08470185
1380	cg13053783
1381	cg22961467
1382	cg15130241
1383	cg08791782
1384	cg25842896
1385	cg00173405
1386	cg03943717
1387	cg23437836
1388	cg00968800
1389	cg08163912
1390	cg09064061
1391	cg04903146
1392	cg24399028
1393	cg20383673
1394	cg14795268
1395	cg11431291
1396	cg21439539
1397	cg20275133
1398	cg16728516
1399	cg25769755
1400	cg05613094
1401	cg11993086
1402	cg26509139
1403	cg08387662
1404	cg05595602
1405	cg25397779
1406	cg04230662
1407	cg12525514
1408	cg25939543
1409	cg16661858
1410	cg15863361
1411	cg00009834
1412	cg27295412
1413	cg00294152
1414	cg25228593
1415	cg23359932
1416	cg00060374
1417	cg17507949
1418	cg22827694
1419	cg23894219
1420	cg15633699
1421	cg10380643
1422	cg20598347
1423	cg02668764
1424	cg15081886
1425	cg23537515
1426	cg12754273
1427	cg21281527
1428	cg15823872
1429	cg24555071
1430	cg12286462
1431	cg01721822
1432	cg21285198
1433	cg00305774
1434	cg22517356
1435	cg17265051
1436	cg23795938
1437	cg10156298
1438	cg09368716
1439	cg12208770
1440	cg26863172
1441	cg13169132
1442	cg17142722
1443	cg04897188
1444	cg07010566
1445	cg14902621
1446	cg26373274
1447	cg22351666
1448	cg05235651
1449	cg04865726
1450	cg04384590
1451	cg19071098
1452	cg08123463
1453	cg16496742
1454	cg26394870
1455	cg19270739
1456	cg21837069
1457	cg17491622
1458	cg00702126
1459	cg14667273
1460	cg27391934
1461	cg07898743
1462	cg20138749
1463	cg16784215
1464	cg07232890
1465	cg08589721
1466	cg14271665
1467	cg02896318
1468	cg25234611
1469	cg09668627
1470	cg08161163
1471	cg26798702
1472	cg09843049
1473	cg20255272
1474	cg13897675
1475	cg09860601
1476	cg19639479
1477	cg09603935
1478	cg03116557
1479	cg13570957
1480	cg26795248
1481	cg25592215
1482	cg08426733
1483	cg08270205
1484	cg15099879
1485	cg06786804
1486	cg24492273
1487	cg00929633
1488	cg18148498
1489	cg21001441
1490	cg12841328
1491	cg11405695
1492	cg02136596
1493	cg20219069
1494	cg00599812
1495	cg16669201
1496	cg00528453
1497	cg23319365
1498	cg27383362
1499	cg26182712
1500	cg15310231
1501	cg27564386
1502	cg26651722
1503	cg01521567
1504	cg03760226
1505	cg20985028
1506	cg19682639
1507	cg13388025
1508	cg05894629
1509	cg26226110
1510	cg07280242
1511	cg13798621
1512	cg23016632
1513	cg10972351
1514	cg20951194
1515	cg04107003
1516	cg24085570
1517	cg17282836
1518	cg10522845
1519	cg24687970
1520	cg25101405
1521	cg04981940
1522	cg17821649
1523	cg00391668
1524	cg19621710
1525	cg03742705
1526	cg16013630
1527	cg25210378
1528	cg15875062
1529	cg10228629
1530	cg12723840
1531	cg06377929
1532	cg07490279
1533	cg10240778
1534	cg03041700
1535	cg12909536
1536	cg12439834
1537	cg02188411
1538	cg07478007
1539	cg01768480
1540	cg23442023
1541	cg22306974
1542	cg26317581
1543	cg11735371
1544	cg00695214
1545	cg21094501
1546	cg23735749
1547	cg13352563
1548	cg13025553
1549	cg20157693
1550	cg18040125
1551	cg15466030
1552	cg05049094
1553	cg25628057
1554	cg23236382
1555	cg24378791
1556	cg26042514
1557	cg15688683
1558	cg13671768
1559	cg16494896
1560	cg06866635
1561	cg18387631
1562	cg15101273
1563	cg10108196
1564	cg25201541
1565	cg24296621
1566	cg21797898
1567	cg09932694
1568	cg17464271
1569	cg11103442
1570	cg22225258
1571	cg20230657
1572	cg08376055
1573	cg12648677
1574	cg06128920
1575	cg21124756
1576	cg24729577
1577	cg14651254
1578	cg00088251
1579	cg11856308
1580	cg05947649
1581	cg11794959
1582	cg20627546
1583	cg11722969
1584	cg19517490
1585	cg13321900
1586	cg06793307
1587	cg15160081
1588	cg26536460
1589	cg17498856
1590	cg15481565
1591	cg17848002
1592	cg10712902
1593	cg17590292
1594	cg14395520
1595	cg15153800
1596	cg06839383
1597	cg24466671
1598	cg13893866
1599	cg17445140
1600	cg23933399
1601	cg19768036
1602	cg07808701
1603	cg20675251
1604	cg17271658
1605	cg20681653
1606	cg23590525
1607	cg09259608
1608	cg20958600
1609	cg07835437
1610	cg03041030
1611	cg12983196
1612	cg09151801
1613	cg11526073
1614	cg15844005
1615	cg27301475
1616	cg06205922
1617	cg01536190
1618	cg27047577
1619	cg14434115
1620	cg11917182
1621	cg02068237
1622	cg12270813
1623	cg03724010
1624	cg13804574
1625	cg16037137
1626	cg12632610
1627	cg16001723
1628	cg13850380
1629	cg00813378
1630	cg08738570
1631	cg22497741
1632	cg16306898
1633	cg16601494
1634	cg15487867
1635	cg18430990
1636	cg23244095
1637	cg18114463
1638	cg09612202
1639	cg26602477
1640	cg11811409
1641	cg26690297
1642	cg08757091
1643	cg08464374
1644	cg01802295
1645	cg13575252
1646	cg19619320
1647	cg11964810
1648	cg21173317
1649	cg03392564
1650	cg00955674
1651	cg03941625
1652	cg10347735
1653	cg05426853
1654	cg07945460
1655	cg07381470
1656	cg24470133
1657	cg00355315
1658	cg04349378
1659	cg12734710
1660	cg01058717
1661	cg14194384
1662	cg16305094
1663	cg07229301
1664	cg18312113
1665	cg05888763
1666	cg07426077
1667	cg02871542
1668	cg22373622
1669	cg26908276
1670	cg06069740
1671	cg09073059
1672	cg16277776
1673	cg07211239
1674	cg09517190
1675	cg08140609
1676	cg20140735
1677	cg24044259
1678	cg18368516
1679	cg12062537
1680	cg14442715
1681	cg19910128
1682	cg06089960
1683	cg17968925
1684	cg09828226
1685	cg03710092
1686	cg13431342
1687	cg08947289
1688	cg20490900
1689	cg04218845
1690	cg00784654
1691	cg03309758
1692	cg12690016
1693	cg25018209
1694	cg11586519
1695	cg05181565
1696	cg23443459
1697	cg04637864
1698	cg19158176
1699	cg13424097
1700	cg07090025
1701	cg06199750
1702	cg05433637
1703	cg08271362
1704	cg03528848
1705	cg20755353
1706	cg05338320
1707	cg16848272
1708	cg04652884
1709	cg14279825
1710	cg05702207
1711	cg00151676
1712	cg13316116
1713	cg05934012
1714	cg07479014
1715	cg09126090
1716	cg16358446
1717	cg08289140
1718	cg11521998
1719	cg09172260
1720	cg15158067
1721	cg21240031
1722	cg26680206
1723	cg15034659
1724	cg11649182
1725	cg25311963
1726	cg07147033
1727	cg13897348
1728	cg19246761
1729	cg01229567
1730	cg15817635
1731	cg15652741
1732	cg10705488
1733	cg11140595
1734	cg06761793
1735	cg18123911
1736	cg17271960
1737	cg25004270
1738	cg25880288
1739	cg08912129
1740	cg25164153
1741	cg26169249
1742	cg07807975
1743	cg25010770
1744	cg10756715
1745	cg05941212
1746	cg13947830
1747	cg26295592
1748	cg00781053
1749	cg23605175
1750	cg15369276
1751	cg25459752
1752	cg15558634
1753	cg10970349
1754	cg15323084
1755	cg19165249
1756	cg09082814
1757	cg23957653
1758	cg09061216
1759	cg03975652
1760	cg25500853
1761	cg04292080
1762	cg17456675
1763	cg24090393
1764	cg02492207
1765	cg10994397
1766	cg22689324
1767	cg06002660
1768	cg25900627
1769	cg04854189
1770	cg06912282
1771	cg06080300
1772	cg09159050
1773	cg21129534
1774	cg00078456
1775	cg18852096
1776	cg05642789
1777	cg01621974
1778	cg17122213
1779	cg03427058
1780	cg23430652
1781	cg00297832
1782	cg24368383
1783	cg04882394
1784	cg24535439
1785	cg00262621
1786	cg08231710
1787	cg06943420
1788	cg11648594
1789	cg26740494
1790	cg05834878
1791	cg26976576
1792	cg05419999
1793	cg11798909
1794	cg27541892
1795	cg21921584
1796	cg26660744
1797	cg10124011
1798	cg00595856
1799	cg23252997
1800	cg03484489
1801	cg16673286
1802	cg03388431
1803	cg17450090
1804	cg03939105
1805	cg15126211
1806	cg00998168
1807	cg18282011
1808	cg21149807
1809	cg09283376
1810	cg20155988
1811	cg26562592
1812	cg08864381
1813	cg03017195
1814	cg15830572
1815	cg06848468
1816	cg20255817
1817	cg22082145
1818	cg07601058
1819	cg23210533
1820	cg11809915
1821	cg04105726
1822	cg17869988
1823	cg03718254
1824	cg20106035
1825	cg14626671
1826	cg19382808
1827	cg11530028
1828	cg03972505
1829	cg06528340
1830	cg13077472
1831	cg17939059
1832	cg18288914
1833	cg03548463
1834	cg09330116
1835	cg00400654
1836	cg04272838
1837	cg02915803
1838	cg26932054
1839	cg16990083
1840	cg12655137
1841	cg20251225
1842	cg20429981
1843	cg01189072
1844	cg11588584
1845	cg09825670
1846	cg15079481
1847	cg20462449
1848	cg21106418
1849	cg10065215
1850	cg12042834
1851	cg14976190
1852	cg12135548
1853	cg12100965
1854	cg25414858
1855	cg05972376
1856	cg19018051
1857	cg13440958
1858	cg26114076
1859	cg23231093
1860	cg04437922
1861	cg24688574
1862	cg00341415
1863	cg06750152
1864	cg10626236
1865	cg27169263
1866	cg12437380
1867	cg21932190
1868	cg12398752
1869	cg05364761
1870	cg15942579
1871	cg00853237
1872	cg27047637
1873	cg12048375
1874	cg25189483
1875	cg24933755
1876	cg11851198
1877	cg23611477
1878	cg17964539
1879	cg10628909
1880	cg20871579
1881	cg21906539
1882	cg16248785
1883	cg25558285
1884	cg00062592
1885	cg11198222
1886	cg00669623
1887	cg25253065
1888	cg03009233
1889	cg04243582
1890	cg15176125
1891	cg09353726
1892	cg11572942
1893	cg14164956
1894	cg12833102
1895	cg13441524
1896	cg01677809
1897	cg14054781
1898	cg11987751
1899	cg10162318
1900	cg07808326
1901	cg16324669
1902	cg12213037
1903	cg20620652
1904	cg02332863
1905	cg25887748
1906	cg04087434
1907	cg13866156
1908	cg17456545
1909	cg02934509
1910	cg27391816
1911	cg16990280
1912	cg20597714
1913	cg23983334
1914	cg22824366
1915	cg22464455
1916	cg13849007
1917	cg25394461
1918	cg04789860
1919	cg17990871
1920	cg01512113
1921	cg10515720
1922	cg20999797
1923	cg14018698
1924	cg18763089
1925	cg14027380
1926	cg11163532
1927	cg03386811
1928	cg22707691
1929	cg10317445
1930	cg21580588
1931	cg15260978
1932	cg12406875
1933	cg05983502
1934	cg17282211
1935	cg27433479
1936	cg26342907
1937	cg11725331
1938	cg07015961
1939	cg10543797
1940	cg18947110
1941	cg09233730
1942	cg15688635
1943	cg17010445
1944	cg09185911
1945	cg25031205
1946	cg15578948
1947	cg04439557
1948	cg08122070
1949	cg05152432
1950	cg07328316
1951	cg22906442
1952	cg08937102
1953	cg15274273
1954	cg11296110
1955	cg03606098
1956	cg18956079
1957	cg12552303
1958	cg00423114
1959	cg21692735
1960	cg23159992
1961	cg14778560
1962	cg15851414
1963	cg15824543
1964	cg00992048
1965	cg00343906
1966	cg27605903
1967	cg13185289
1968	cg09182189
1969	cg17157064
1970	cg04407228
1971	cg10388316
1972	cg00997530
1973	cg00328972
1974	cg26421735
1975	cg12523155
1976	cg18509696
1977	cg25877525
1978	cg20045172
1979	cg25852883
1980	cg09932345
1981	cg02297801
1982	cg02400530
1983	cg17266431
1984	cg19114248
1985	cg05627004
1986	cg11837076
1987	cg18591364
1988	cg04157786
1989	cg14958032
1990	cg00735586
1991	cg23678594
1992	cg22877644
1993	cg23834034
1994	cg19083977
1995	cg02769781
1996	cg24163210
1997	cg00558749
1998	cg13461447
1999	cg10207218
[truncated: 863,860+ more rows]

## Sheet: List generated by MCFS
Rank	Feature
1	cg11298989
2	cg12485986
3	cg15160457
4	cg12362502
5	cg17933765
6	cg13197406
7	cg21532378
8	cg08881995
9	cg04213038
10	cg20417998
11	cg06161317
12	cg04577276
13	cg26719257
14	cg19347293
15	cg02811312
16	cg14550672
17	cg09441501
18	cg01642049
19	cg14076977
20	cg10266853
21	cg06732535
22	cg08206098
23	cg17477893
24	cg01941047
25	cg10056723
26	cg07602690
27	cg08052302
28	cg16480966
29	cg05587552
30	cg20799816
31	cg02059348
32	cg23288653
33	cg00654200
34	cg04112624
35	cg04339290
36	cg13946860
37	cg05511815
38	cg01724067
39	cg13053783
40	cg13220109
41	cg21904595
42	cg21201659
43	cg19337593
44	cg00759836
45	cg10490271
46	cg11615491
47	cg12519992
48	cg09061824
49	cg08543242
50	cg08485141
51	cg20724681
52	cg01370129
53	cg19062112
54	cg21948591
55	cg27327357
56	cg03909781
57	cg08001629
58	cg08026502
59	cg12062464
60	cg10519709
61	cg07013326
62	cg16649048
63	cg04165935
64	cg22209752
65	cg14808521
66	cg25469212
67	cg05652668
68	cg12837057
69	cg08260763
70	cg24455359
71	cg26820199
72	cg11369662
73	cg03860859
74	cg15797801
75	cg27537611
76	cg01543795
77	cg04797843
78	cg18234979
79	cg02537639
80	cg02986494
81	cg09890241
82	cg00878069
83	cg05085337
84	cg15906178
85	cg20958497
86	cg05206690
87	cg24440860
88	cg26673609
89	cg09880780
90	cg05407558
91	cg04844391
92	cg23319960
93	cg05755010
94	cg18621361
95	cg20755690
96	cg24348823
97	cg00819696
98	cg24176030
99	cg25779653
100	cg16592150
101	cg00005010
102	cg17356280
103	cg24475443
104	cg02529142
105	cg19872746
106	cg01616215
107	cg25496071
108	cg00254480
109	cg16101035
110	cg03933784
111	cg24965308
112	cg13470477
113	cg04181408
114	cg09945103
115	cg13530621
116	cg10697938
117	cg25994470
118	cg27369492
119	cg03651359
120	cg16173322
121	cg23772561
122	cg02904838
123	cg17536960
124	cg16124546
125	cg23841344
126	cg15725488
127	cg05731021
128	cg16488304
129	cg16556892
130	cg04692420
131	cg26334954
132	cg03130627
133	cg00071751
134	cg00798850
135	cg16866038
136	cg17469358
137	cg11219407
138	cg25625860
139	cg00512784
140	cg16005127
141	cg14924176
142	cg14664764
143	cg23798674
144	cg10763598
145	cg19966621
146	cg17879320
147	cg22214262
148	cg17136810
149	cg03150463
150	cg01087663
151	cg21038223
152	cg23586589
153	cg16789934
154	cg09538002
155	cg13924988
156	cg11390645
157	cg10937890
158	cg11767950
159	cg18809570
160	cg18593717
161	cg14871650
162	cg09691340
163	cg03159563
164	cg08164900
165	cg22318996
166	cg26958558
167	cg15073248
168	cg22275306
169	cg03267400
170	cg11020315
171	cg06024852
172	cg09215553
173	cg08260187
174	cg08530030
175	cg12723292
176	cg07030010
177	cg26675934
178	cg19100453
179	cg06708923
180	cg13475699
181	cg25975979
182	cg05671791
183	cg15082645
184	cg17039936
185	cg25827881
186	cg17927777
187	cg12839623
188	cg15317173
189	cg24536200
190	cg17402174
191	cg08785459
192	cg24850577
193	cg12906288
194	cg24743639
195	cg08802203
196	cg02991170
197	cg12489322
198	cg26665055
199	cg01087880
200	cg02983495
201	cg02196694
202	cg20577613
203	cg00355673
204	cg23050254
205	cg13982540
206	cg03172487
207	cg14823967
208	cg06514371
209	cg00020297
210	cg02934834
211	cg18853435
212	cg06925115
213	cg26253438
214	cg02172579
215	cg15823180
216	cg04751069
217	cg19372731
218	cg04332613
219	cg08824649
220	cg11335495
221	cg09141038
222	cg01263854
223	cg22683035
224	cg03129904
225	cg24534098
226	cg09552475
227	cg10594237
228	cg08219531
229	cg12148675
230	cg27485235
231	cg26183330
232	cg17493511
233	cg18881377
234	cg05023322
235	cg23849778
236	cg27105275
237	cg14502007
238	cg23231026
239	cg11552183
240	cg09186897
241	cg08003662
242	cg02984023
243	cg06096994
244	cg05677402
245	cg07031916
246	cg06336613
247	cg08246036
248	cg01088571
249	cg26935020
250	cg21011043
251	cg04322483
252	cg15929101
253	cg07018106
254	cg01486479
255	cg11988568
256	cg12502342
257	cg05779081
258	cg24322382
259	cg01744160
260	cg20905681
261	cg08891904
262	cg01498231
263	cg22973319
264	cg02678696
265	cg03724407
266	cg07639849
267	cg11383397
268	cg06452520
269	cg12019069
270	cg06324801
271	cg00570642
272	cg25650390
273	cg08754317
274	cg16168624
275	cg11642927
276	cg08877093
277	cg27173711
278	cg05072175
279	cg01369278
280	cg19741455
281	cg26825875
282	cg24463006
283	cg18867321
284	cg02190746
285	cg20858341
286	cg03430067
287	cg15918170
288	cg22802720
289	cg00207534
290	cg16138854
291	cg24372325
292	cg04001935
293	cg16600297
294	cg19324791
295	cg06096879
296	cg25315252
297	cg24027179
298	cg06112727
299	cg26027205
300	cg25023664
301	cg02290708
302	cg10106363
303	cg19345165
304	cg19088859
305	cg19066060
306	cg19319490
307	cg06268174
308	cg21512185
309	cg03970588
310	cg22129822
311	cg07571582
312	cg08469640
313	cg15008132
314	cg11089029
315	cg00917335
316	cg06368569
317	cg11582546
318	cg18530766
319	cg09181878
320	cg08828868
321	cg09123484
322	cg19695565
323	cg09697651
324	cg06283673
325	cg20269997
326	cg07156219
327	cg02575159
328	cg18478175
329	cg05008927
330	cg24242082
331	cg12149272
332	cg04469346
333	cg26466173
334	cg14027376
335	cg00967238
336	cg09474156
337	cg12976999
338	cg02125727
339	cg13430479
340	cg08547518
341	cg02600361
342	cg23082620
343	cg26523693
344	cg13829635
345	cg09455182
346	cg26832509
347	cg27081108
348	cg26831042
349	cg05983594
350	cg14921691
351	cg20735914
352	cg18357291
353	cg01440514
354	cg20675044
355	cg14169308
356	cg22779920
357	cg07472069
358	cg00722636
359	cg07050602
360	cg23845773
361	cg24703125
362	cg16449051
363	cg23728636
364	cg07160630
365	cg00408597
366	cg11703404
367	cg04050020
368	cg14498074
369	cg24763420
370	cg09134682
371	cg09124213
372	cg12504187
373	cg07142859
374	cg01358740
375	cg26670245
376	cg04154825
377	cg08989932
378	cg20525831
379	cg22624049
380	cg02667487
381	cg09096612
382	cg11523685
383	cg18788891
384	cg07690783
385	cg18411480
386	cg08113454
387	cg05932637
388	cg14655649
389	cg13401290
390	cg10473004
391	cg10654015
392	cg17130292
393	cg00039793
394	cg06931446
395	cg15967130
396	cg13575058
397	cg27259382
398	cg22016818
399	cg14645209
400	cg11504511
401	cg11886554
402	cg10212537
403	cg20037976
404	cg23388390
405	cg26733385
406	cg24099544
407	cg24922399
408	cg02639808
409	cg18802486
410	cg12894781
411	cg02285715
412	cg25906220
413	cg18337422
414	cg08056012
415	cg05426939
416	cg25227227
417	cg18829183
418	cg14690827
419	cg05271536
420	cg02617361
421	cg04230589
422	cg22415302
423	cg26893197
424	cg01145420
425	cg06630098
426	cg16993684
427	cg14244963
428	cg19494004
429	cg23391333
430	cg17825141
431	cg23307056
432	cg19251352
433	cg17142371
434	cg05071212
435	cg21644713
436	cg09993092
437	cg07146354
438	cg10055386
439	cg05336094
440	cg00340847
441	cg20296668
442	cg05611801
443	cg24811161
444	cg22261972
445	cg13995117
446	cg13789678
447	cg16818390
448	cg25864218
449	cg19639065
450	cg10559104
451	cg11281249
452	cg02307165
453	cg15368769
454	cg08022315
455	cg18275321
456	cg13096820
457	cg07305886
458	cg15316458
459	cg02440976
460	cg05760136
461	cg24687723
462	cg03465782
463	cg00785657
464	cg25250414
465	cg21269806
466	cg16921044
467	cg17147526
468	cg19436016
469	cg04660357
470	cg24225259
471	cg12433473
472	cg02961575
473	cg01495663
474	cg05328960
475	cg11717700
476	cg01109508
477	cg26876680
478	cg00608362
479	cg10925417
480	cg16314058
481	cg24388789
482	cg19095271
483	cg01225541
484	cg23989552
485	cg16699331
486	cg18444519
487	cg10252086
488	cg21219192
489	cg03357540
490	cg16279993
491	cg01541629
492	cg24808186
493	cg15259947
494	cg13783745
495	cg16014989
496	cg12933790
497	cg05345586
498	cg15878471
499	cg23509969
500	cg18097281
501	cg10545644
502	cg14560835
503	cg23963136
504	cg16991768
505	cg09475815
506	cg14065550
507	cg05499853
508	cg04467278
509	cg09184467
510	cg25131453
511	cg21465517
512	cg20346695
513	cg01970114
514	cg06438352
515	cg04875476
516	cg00770871
517	cg16417563
518	cg17888151
519	cg08268967
520	cg05890887
521	cg13703087
522	cg00862618
523	cg08888071
524	cg24973791
525	cg02247183
526	cg20199376
527	cg16820791
528	cg23894539
529	cg20066602
530	cg05975884
531	cg19077071
532	cg22719559
533	cg04380635
534	cg25400013
535	cg19557190
536	cg09664259
537	cg15995704
538	cg19827167
539	cg15175104
540	cg05676584
541	cg24686313
542	cg15277511
543	cg22713345
544	cg03309838
545	cg09090857
546	cg21057659
547	cg04558166
548	cg26197220
549	cg07504352
550	cg04707348
551	cg06073402
552	cg06384952
553	cg27445893
554	cg15654626
555	cg17872895
556	cg26319343
557	cg25692290
558	cg26709537
559	cg08969912
560	cg19315487
561	cg25814896
562	cg19890469
563	cg15465571
564	cg20946504
565	cg13676983
566	cg03771878
567	cg09458680
568	cg13337201
569	cg18800322
570	cg15039019
571	cg07681084
572	cg16654143
573	cg03021120
574	cg13611226
575	cg09883994
576	cg06667589
577	cg24813124
578	cg15001364
579	cg08584628
580	cg02026896
581	cg01449704
582	cg02287093
583	cg01506891
584	cg14341449
585	cg24883574
586	cg26501357
587	cg25441269
588	cg08107930
589	cg03991849
590	cg16047223
591	cg23911396
592	cg16911594
593	cg02147028
594	cg16430616
595	cg10128203
596	cg19784304
597	cg15146556
598	cg05625024
599	cg03033080
600	cg01894352
601	cg03032551
602	cg18083305
603	cg25568243
604	cg23303645
605	cg07157602
606	cg27299186
607	cg08477740
608	cg03213877
609	cg13264662
610	cg12679050
611	cg21794048
612	cg27446573
613	cg13528713
614	cg02867728
615	cg14764050
616	cg07167098
617	cg23836566
618	cg07941700
619	cg01519158
620	cg14310975
621	cg07308931
622	cg04451988
623	cg20024953
624	cg24198953
625	cg07359981
626	cg12071549
627	cg21720051
628	cg15378419
629	cg27097962
630	cg16582062
631	cg24911754
632	cg09815927
633	cg21014120
634	cg07451084
635	cg04974685
636	cg07583884
637	cg09861373
638	cg18198707
639	cg18526361
640	cg21107223
641	cg19607585
642	cg07672687
643	cg21834982
644	cg08770590
645	cg18436203
646	cg05104048
647	cg25348504
648	cg05414835
649	cg22758367
650	cg26867866
651	cg13354046
652	cg03365332
653	cg16119852
654	cg17504336
655	cg05954817
656	cg19730687
657	cg23500774
658	cg02837212
659	cg09564068
660	cg25809637
661	cg17303445
662	cg21037378
663	cg06531661
664	cg11489382
665	cg12940406
666	cg05705335
667	cg08536481
668	cg01142386
669	cg06326560
670	cg08015776
671	cg23344580
672	cg13535985
673	cg00876541
674	cg05706000
675	cg00824141
676	cg19640789
677	cg04598251
678	cg10865431
679	cg24945965
680	cg10544883
681	cg22942571
682	cg10043760
683	cg26710055
684	cg04595163
685	cg10101458
686	cg25628243
687	cg06876710
688	cg22368208
689	cg10978402
690	cg26787505
691	cg00425865
692	cg11873667
693	cg10279794
694	cg02083539
695	cg23404110
696	cg10755730
697	cg26846848
698	cg17139035
699	cg02299568
700	cg18830459
701	cg18520856
702	cg22029824
703	cg21737066
704	cg06383088
705	cg13683282
706	cg00878630
707	cg13174850
708	cg17545218
709	cg25410318
710	cg24524522
711	cg21448991
712	cg05448438
713	cg13070215
714	cg25007939
715	cg21898799
716	cg07002965
717	cg05734301
718	cg15804767
719	cg01054502
720	cg01808706
721	cg21934564
722	cg11856918
723	cg23336486
724	cg03950009
725	cg23082867
726	cg24505103
727	cg14126210
728	cg00146919
729	cg03074424
730	cg25738958
731	cg11972327
732	cg14734737
733	cg01483882
734	cg03837677
735	cg25741567
736	cg02297063
737	cg10736404
738	cg16322655
739	cg12657584
740	cg02054059
741	cg07463633
742	cg05401447
743	cg06416885
744	cg17932484
745	cg15490944
746	cg08638876
747	cg18322805
748	cg00922376
749	cg26833395
750	cg20150163
751	cg06723792
752	cg27001607
753	cg02267838
754	cg05935360
755	cg09106586
756	cg04478083
757	cg16968403
758	cg13593941
759	cg26102760
760	cg17377164
761	cg02604407
762	cg26456022
763	cg12762715
764	cg10291648
765	cg06509661
766	cg00325599
767	cg18958597
768	cg23799056
769	cg27637018
770	cg23611525
771	cg22230538
772	cg13252710
773	cg08161158
774	cg05925971
775	cg13374688
776	cg23951618
777	cg22580372
778	cg26099457
779	cg16915821
780	cg14690395
781	cg23330710
782	cg14533957
783	cg15538243
784	cg23382567
785	cg07104773
786	cg08769544
787	cg09323467
788	cg27014927
789	cg11299168
790	cg04017769
791	cg19057764
792	cg20497636
793	cg18679088
794	cg11267357
795	cg04269497
796	cg00848945
797	cg09876101
798	cg10746341
799	cg18026264
800	cg15391834
801	cg02787560
802	cg00771049
803	cg22247039
804	cg07578663
805	cg01373721
806	cg08167047
807	cg23538618
808	cg08638512
809	cg08728796
810	cg18555811
811	cg24520806
812	cg02817167
813	cg22412063
814	cg03632832
815	cg24201109
816	cg08232380
817	cg17849194
818	cg10929349
819	cg20501149
820	cg09713000
821	cg10626541
822	cg16582156
823	cg07006526
824	cg15019810
825	cg05357674
826	cg04576042
827	cg17135680
828	cg17651973
829	cg15614628
830	cg00739272
831	cg08626670
832	cg02256410
833	cg12382864
834	cg11970843
835	cg20963592
836	cg15571277
837	cg27451871
838	cg03113878
839	cg04484842
840	cg12018549
841	cg01812463
842	cg19634332
843	cg13582960
844	cg11186584
845	cg24850331
846	cg05501721
847	cg14940449
848	cg10180764
849	cg10651319
850	cg04399418
851	cg21990645
852	cg26697688
853	cg20095899
854	cg12983654
855	cg00101115
856	cg19975931
857	cg00715257
858	cg04933509
859	cg11316592
860	cg00507532
861	cg04947425
862	cg09656239
863	cg13245802
864	cg10483393
865	cg25375453
866	cg08597253
867	cg24542852
868	cg00254978
869	cg06708304
870	cg04938255
871	cg14447887
872	cg18830251
873	cg11500391
874	cg24713878
875	cg03750626
876	cg06402602
877	cg00924357
878	cg18121761
879	cg20595046
880	cg06444730
881	cg19983274
882	cg23593537
883	cg14550007
884	cg23494874
885	cg15249164
886	cg13518792
887	cg10314172
888	cg05620814
889	cg22416137
890	cg17305834
891	cg05584166
892	cg10104810
893	cg05789608
894	cg03961189
895	cg20028411
896	cg20202563
897	cg17244466
898	cg14262490
899	cg23906144
900	cg16347317
901	cg22415992
902	cg21141354
903	cg08190828
904	cg26898352
905	cg17516138
906	cg20797683
907	cg08410301
908	cg20824576
909	cg16395712
910	cg14813579
911	cg27066155
912	cg08386450
913	cg02300764
914	cg15759056
915	cg14198223
916	cg19751897
917	cg02175030
918	cg19566038
919	cg00557469
920	cg00142759
921	cg11442734
922	cg09036154
923	cg24182801
924	cg14884256
925	cg16987804
926	cg07876903
927	cg24558132
928	cg15674129
929	cg12371169
930	cg04244372
931	cg21179092
932	cg11640063
933	cg09144709
934	cg00839802
935	cg10027270
936	cg14436888
937	cg11223747
938	cg22394521
939	cg20069115
940	cg12855166
941	cg08882060
942	cg22962219
943	cg12156831
944	cg26230390
945	cg06002245
946	cg00151788
947	cg21808126
948	cg12206093
949	cg14837478
950	cg07998290
951	cg12181797
952	cg06044117
953	cg09414612
954	cg19518452
955	cg06804154
956	cg21296087
957	cg07889337
958	cg17347471
959	cg24157364
960	cg21504904
961	cg16553447
962	cg23166357
963	cg14166458
964	cg14202380
965	cg12957092
966	cg01719095
967	cg03672632
968	cg12229505
969	cg03750407
970	cg10215104
971	cg22952469
972	cg11787907
973	cg23693289
974	cg22295879
975	cg21564660
976	cg19354091
977	cg18795621
978	cg03968970
979	cg24772167
980	cg00396407
981	cg09027674
982	cg20827277
983	cg17631042
984	cg22440044
985	cg07294177
986	cg15586945
987	cg00951024
988	cg03047098
989	cg22671580
990	cg00824109
991	cg23522852
992	cg25837710
993	cg21541030
994	cg26816865
995	cg17496447
996	cg14446015
997	cg12953095
998	cg02979741
999	cg12757095
1000	cg16362801
1001	cg14434408
1002	cg12761704
1003	cg23349227
1004	cg13443842
1005	cg22274251
1006	cg16279940
1007	cg19040163
1008	cg06867460
1009	cg20831741
1010	cg19757154
1011	cg01108400
1012	cg18753341
1013	cg04175895
1014	cg10223066
1015	cg00930710
1016	cg17797614
1017	cg10503298
1018	cg23602777
1019	cg18877548
1020	cg14564974
1021	cg17662953
1022	cg17416280
1023	cg16733309
1024	cg19931305
1025	cg10739553
1026	cg08743107
1027	cg08974656
1028	cg08076462
1029	cg27094117
1030	cg01423147
1031	cg14233074
1032	cg06216620
1033	cg18180874
1034	cg18147309
1035	cg14938514
1036	cg13885343
1037	cg20513833
1038	cg09413064
1039	cg04039417
1040	cg08215575
1041	cg02413179
1042	cg17728987
1043	cg18181936
1044	cg12669340
1045	cg11753193
1046	cg25895979
1047	cg19719838
1048	cg24873743
1049	cg26863324
1050	cg14238622
1051	cg12345696
1052	cg02707638
1053	cg05869119
1054	cg16237440
1055	cg26948432
1056	cg21925296
1057	cg12776163
1058	cg20219172
1059	cg08968904
1060	cg15719572
1061	cg10626925
1062	cg24716664
1063	cg23432306
1064	cg02363317
1065	cg08788576
1066	cg11455062
1067	cg02779467
1068	cg07019536
1069	cg05112617
1070	cg17247697
1071	cg04034095
1072	cg25510282
1073	cg20892288
1074	cg09730672
1075	cg04141094
1076	cg05931345
1077	cg26545983
1078	cg00244654
1079	cg16286272
1080	cg23257141
1081	cg15790073
1082	cg14347389
1083	cg06842781
1084	cg22233152
1085	cg14658285
1086	cg19722720
1087	cg13747609
1088	cg06354205
1089	cg18082080
1090	cg07886860
1091	cg14572967
1092	cg18304062
1093	cg24168378
1094	cg11895952
1095	cg01911468
1096	cg21229886
1097	cg13512580
1098	cg25074639
1099	cg16872795
1100	cg22109000
1101	cg05684569
1102	cg14508122
1103	cg24550302
1104	cg14828484
1105	cg08847335
1106	cg26302103
1107	cg00146096
1108	cg15658484
1109	cg12829978
1110	cg22758700
1111	cg04366801
1112	cg12368777
1113	cg16145092
1114	cg19311137
1115	cg00624834
1116	cg04415434
1117	cg07327202
1118	cg16198095
1119	cg24750212
1120	cg22431433
1121	cg19359929
1122	cg16413619
1123	cg16079066
1124	cg09438266
1125	cg02106306
1126	cg00298675
1127	cg25259804
1128	cg14586363
1129	cg19187521
1130	cg18432252
1131	cg26310456
1132	cg06526344
1133	cg21411233
1134	cg23549869
1135	cg26197690
1136	cg17982643
1137	cg24053619
1138	cg08062329
1139	cg04619838
1140	cg02877808
1141	cg26439015
1142	cg20808578
1143	cg20621463
1144	cg05773442
1145	cg17187595
1146	cg17610734
1147	cg01735915
1148	cg25984579
1149	cg10735116
1150	cg25669900
1151	cg00172408
1152	cg16368442
1153	cg06974755
1154	cg24547092
1155	cg18634296
1156	cg21759797
1157	cg26182097
1158	cg22817198
1159	cg23258881
1160	cg16738145
1161	cg10853137
1162	cg00926874
1163	cg26264438
1164	cg27479134
1165	cg06807379
1166	cg01956781
1167	cg12762517
1168	cg09771000
1169	cg01640577
1170	cg23159296
1171	cg25131503
1172	cg09159602
1173	cg23597375
1174	cg10875461
1175	cg09827037
1176	cg11024027
1177	cg15282018
1178	cg03467424
1179	cg06141883
1180	cg00906926
1181	cg15619966
1182	cg01959039
1183	cg13781389
1184	cg14526204
1185	cg17621147
1186	cg09992883
1187	cg27533872
1188	cg18795575
1189	cg02951568
1190	cg03742500
1191	cg06287927
1192	cg01959995
1193	cg00650088
1194	cg19411932
1195	cg03549024
1196	cg00571935
1197	cg15455752
1198	cg01821989
1199	cg04508233
1200	cg07097673
1201	cg25998119
1202	cg26332194
1203	cg15169471
1204	cg04238096
1205	cg19930721
1206	cg26294109
1207	cg22148652
1208	cg07129852
1209	cg25835306
1210	cg14296123
1211	cg13491690
1212	cg22214616
1213	cg05159043
1214	cg24854095
1215	cg16496750
1216	cg20971220
1217	cg16735748
1218	cg26233468
1219	cg19402173
1220	cg26936082
1221	cg10944051
1222	cg27183551
1223	cg22125623
1224	cg24862153
1225	cg04746670
1226	cg22507402
1227	cg23837188
1228	cg00166635
1229	cg16767386
1230	cg05511689
1231	cg01638225
1232	cg24493334
1233	cg06933031
1234	cg00706396
1235	cg12482755
1236	cg12891197
1237	cg08693705
1238	cg17911360
1239	cg27073079
1240	cg05103387
1241	cg17895569
1242	cg22804786
1243	cg09145595
1244	cg12119313
1245	cg24680979
1246	cg26477871
1247	cg09498379
1248	cg16168067
1249	cg04528069
1250	cg08803571
1251	cg24993015
1252	cg07018132
1253	cg21151543
1254	cg24367431
1255	cg19491415
1256	cg08172536
1257	cg20247102
1258	cg17115147
1259	cg19743433
1260	cg16930768
1261	cg16717099
1262	cg05542986
1263	cg05167107
1264	cg05940946
1265	cg00473834
1266	cg22234194
1267	cg26176206
1268	cg20664996
1269	cg14531184
1270	cg06168319
1271	cg04517114
1272	cg14761552
1273	cg25282780
1274	cg18374471
1275	cg12489773
1276	cg00533620
1277	cg20388062
1278	cg11755107
1279	cg10877797
1280	cg13376290
1281	cg04120428
1282	cg13168598
1283	cg13324568
1284	cg25033139
1285	cg17563032
1286	cg21352342
1287	cg27654505
1288	cg13273264
1289	cg16196384
1290	cg05802563
1291	cg00359435
1292	cg27242985
1293	cg14952889
1294	cg06976003
1295	cg09391128
1296	cg16056465
1297	cg17746612
1298	cg24642196
1299	cg09207494
1300	cg24647646
1301	cg23036931
1302	cg04931582
1303	cg20797740
1304	cg04617441
1305	cg08122179
1306	cg22251298
1307	cg19643344
1308	cg23966329
1309	cg20827445
1310	cg06107469
1311	cg19634213
1312	cg10768682
1313	cg03715152
1314	cg14105752
1315	cg06110780
1316	cg27050769
1317	cg03560963
1318	cg02916459
1319	cg19861147
1320	cg07602954
1321	cg03015899
1322	cg25142587
1323	cg18954371
1324	cg10580941
1325	cg05718884
1326	cg27037345
1327	cg07441964
1328	cg19857564
1329	cg10500579
1330	cg04327761
1331	cg21824413
1332	cg27185992
1333	cg02446378
1334	cg13501359
1335	cg13478073
1336	cg15048437
1337	cg17157606
1338	cg11674844
1339	cg12701112
1340	cg23305502
1341	cg04854794
1342	cg02842627
1343	cg21268759
1344	cg00973426
1345	cg06603682
1346	cg03769349
1347	cg23821082
1348	cg10692290
1349	cg07960629
1350	cg22346355
1351	cg09161592
1352	cg05547654
1353	cg19804143
1354	cg24207248
1355	cg02656741
1356	cg23402661
1357	cg01553230
1358	cg07713853
1359	cg00589914
1360	cg24310336
1361	cg26934609
1362	cg13716208
1363	cg19230575
1364	cg01100864
1365	cg02159808
1366	cg14107159
1367	cg01618083
1368	cg09119005
1369	cg01221836
1370	cg26295704
1371	cg26800462
1372	cg09764206
1373	cg21321885
1374	cg00812299
1375	cg24830314
1376	cg19873491
1377	cg20098514
1378	cg15131808
1379	cg02114850
1380	cg24942330
1381	cg20178172
1382	cg10010997
1383	cg00213905
1384	cg00543658
1385	cg18228282
1386	cg25130672
1387	cg09034874
1388	cg17752088
1389	cg24411301
1390	cg02723311
1391	cg21428081
1392	cg04098458
1393	cg26068141
1394	cg14544983
1395	cg03523363
1396	cg10835423
1397	cg22244076
1398	cg17227680
1399	cg12539128
1400	cg25886382
1401	cg01705230
1402	cg25365214
1403	cg00365470
1404	cg26892368
1405	cg09854746
1406	cg24599205
1407	cg14028652
1408	cg24000189
1409	cg24004055
1410	cg19101460
1411	cg26132490
1412	cg23905308
1413	cg00075589
1414	cg22940273
1415	cg21919602
1416	cg02861363
1417	cg20536512
1418	cg17881958
1419	cg10275340
1420	cg17303299
1421	cg24779751
1422	cg04179819
1423	cg07339181
1424	cg11730925
1425	cg15288179
1426	cg17088247
1427	cg02703198
1428	cg04566900
1429	cg07274235
1430	cg05716504
1431	cg27237087
1432	cg22959253
1433	cg00921722
1434	cg02952396
1435	cg21790796
1436	cg14265650
1437	cg23637880
1438	cg19988028
1439	cg25678052
1440	cg24250549
1441	cg18580865
1442	cg27198013
1443	cg00671161
1444	cg20181600
1445	cg09719210
1446	cg15830613
1447	cg10709494
1448	cg07288471
1449	cg04599533
1450	cg16275960
1451	cg25512518
1452	cg10699296
1453	cg27578458
1454	cg11939283
1455	cg23029100
1456	cg15805053
1457	cg21188017
1458	cg17682131
1459	cg12908608
1460	cg11031180
1461	cg01277910
1462	cg04560581
1463	cg01241301
1464	cg12571005
1465	cg14714692
1466	cg19809642
1467	cg26146306
1468	cg01924755
1469	cg09567642
1470	cg12379948
1471	cg11308211
1472	cg03910659
1473	cg26685590
1474	cg14098681
1475	cg04734286
1476	cg09541794
1477	cg24529616
1478	cg05004900
1479	cg13846098
1480	cg12814969
1481	cg21022920
1482	cg18587988
1483	cg05345527
1484	cg03223126
1485	cg07278997
1486	cg01879507
1487	cg17715262
1488	cg16687447
1489	cg01179441
1490	cg06642093
1491	cg06860618
1492	cg10421688
1493	cg21972156
1494	cg09928203
1495	cg21265568
1496	cg15278734
1497	cg01408127
1498	cg18163092
1499	cg20491397
1500	cg05668043
1501	cg27382861
1502	cg05650494
1503	cg06514368
1504	cg02905065
1505	cg19373478
1506	cg12921914
1507	cg21825027
1508	cg22822919
1509	cg08227385
1510	cg22976700
1511	cg07108936
1512	cg17503508
1513	cg22926093
1514	cg01656856
1515	cg00487780
1516	cg17350720
1517	cg22864613
1518	cg10054127
1519	cg23806084
1520	cg09793807
1521	cg13186527
1522	cg22641877
1523	cg25845747
1524	cg26853549
1525	cg01859735
1526	cg06226944
1527	cg07005090
1528	cg17435266
1529	cg23443459
1530	cg00837765
1531	cg22658129
1532	cg19622488
1533	cg16617524
1534	cg18399510
1535	cg11698382
1536	cg21600965
1537	cg17871792
1538	cg26137430
1539	cg10916967
1540	cg11472064
1541	cg01821126
1542	cg05872702
1543	cg06740963
1544	cg25749355
1545	cg09797645
1546	cg25682174
1547	cg16538507
1548	cg14097577
1549	cg02882797
1550	cg01750658
1551	cg08479688
1552	cg08315050
1553	cg02529166
1554	cg25637824
1555	cg03993487
1556	cg15161218
1557	cg23016766
1558	cg19447984
1559	cg20109393
1560	cg16121576
1561	cg21570528
1562	cg22027947
1563	cg00251250
1564	cg27552039
1565	cg13131034
1566	cg08006076
1567	cg26837479
1568	cg00891242
1569	cg19326153
1570	cg24203234
1571	cg19561609
1572	cg12310600
1573	cg26103828
1574	cg23012552
1575	cg24562268
1576	cg04899180
1577	cg21187830
1578	cg00667976
1579	cg08446735
1580	cg08634762
1581	cg01574414
1582	cg22360544
1583	cg03407648
1584	cg16196713
1585	cg03261004
1586	cg17714980
1587	cg15411550
1588	cg23660999
1589	cg06123783
1590	cg07057817
1591	cg13932375
1592	cg19316709
1593	cg16897634
1594	cg27381194
1595	cg19610370
1596	cg18241904
1597	cg04660686
1598	cg09558224
1599	cg17533884
1600	cg17390129
1601	cg00499859
1602	cg01341301
1603	cg10699580
1604	cg24278961
1605	cg10237394
1606	cg03198275
1607	cg04482003
1608	cg13653482
1609	cg17691699
1610	cg10183714
1611	cg24327541
1612	cg03900664
1613	cg25925670
1614	cg13115617
1615	cg15678573
1616	cg22398909
1617	cg07185648
1618	cg05284480
1619	cg02128139
1620	cg01147013
1621	cg02932840
1622	cg25837207
1623	cg24151229
1624	cg27508175
1625	cg10632429
1626	cg18962055
1627	cg24100506
1628	cg16645534
1629	cg16381253
1630	cg15983200
1631	cg14344816
1632	cg01166994
1633	cg17694322
1634	cg05391750
1635	cg01258843
1636	cg08867150
1637	cg03733900
1638	cg19955419
1639	cg17138393
1640	cg14421490
1641	cg03669587
1642	cg15125265
1643	cg02487667
1644	cg24000099
1645	cg21783134
1646	cg26748997
1647	cg23137562
1648	cg23196133
1649	cg18989174
1650	cg18758527
1651	cg09481857
1652	cg01991047
1653	cg09405790
1654	cg24838495
1655	cg07770857
1656	cg09570585
1657	cg04217419
1658	cg18004262
1659	cg22656126
1660	cg05465663
1661	cg18282812
1662	cg07408211
1663	cg27009970
1664	cg06636527
1665	cg11220641
1666	cg18343121
1667	cg03470939
1668	cg07838205
1669	cg26783464
1670	cg07077209
1671	cg07608088
1672	cg10630129
1673	cg10450883
1674	cg27566289
1675	cg18122200
1676	cg07849177
1677	cg16411863
1678	cg17152658
1679	cg23215109
1680	cg03520771
1681	cg16615451
1682	cg06884679
1683	cg18334211
1684	cg19567046
1685	cg09591121
1686	cg25436946
1687	cg21650900
1688	cg15056687
1689	cg02260386
1690	cg10297430
1691	cg20676401
1692	cg13837562
1693	cg02325679
1694	cg11357813
1695	cg23015949
1696	cg10973735
1697	cg15871749
1698	cg24886748
1699	cg10927841
1700	cg10108250
1701	cg25487370
1702	cg00935397
1703	cg12103840
1704	cg05896117
1705	cg17166282
1706	cg06779604
1707	cg18806438
1708	cg16348242
1709	cg04516253
1710	cg07899486
1711	cg13775495
1712	cg02720683
1713	cg11064868
1714	cg14201635
1715	cg00091986
1716	cg24332921
1717	cg06218627
1718	cg19648955
1719	cg11913072
1720	cg07993547
1721	cg26423331
1722	cg14864292
1723	cg07585587
1724	cg18215280
1725	cg08140634
1726	cg26628511
1727	cg15331039
1728	cg19616990
1729	cg21943841
1730	cg12905574
1731	cg19782173
1732	cg01695678
1733	cg26198430
1734	cg27550783
1735	cg21899138
1736	cg17678719
1737	cg22548015
1738	cg13080195
1739	cg01988340
1740	cg23053918
1741	cg22935477
1742	cg17540006
1743	cg13097652
1744	cg17828223
1745	cg24134479
1746	cg04609868
1747	cg00541156
1748	cg11173999
1749	cg23618323
1750	cg07569018
1751	cg20917484
1752	cg13763308
1753	cg17376730
1754	cg04428853
1755	cg05933935
1756	cg07713120
1757	cg15947940
1758	cg20713130
1759	cg08164564
1760	cg15340874
1761	cg12334705
1762	cg17474694
1763	cg04465286
1764	cg13806231
1765	cg08347183
1766	cg26847093
1767	cg00586365
1768	cg23581656
1769	cg05008406
1770	cg11802172
1771	cg20729891
1772	cg05315874
1773	cg21277820
1774	cg24953233
1775	cg18397073
1776	cg10047101
1777	cg12150646
1778	cg04194001
1779	cg26760083
1780	cg07388903
1781	cg24559642
1782	cg02852743
1783	cg12396054
1784	cg10671235
1785	cg00695560
1786	cg13880786
1787	cg24135438
1788	cg20973343
1789	cg02445356
1790	cg14546708
1791	cg27269921
1792	cg21012515
1793	cg13565672
1794	cg14595275
1795	cg07106432
1796	cg01605727
1797	cg10811681
1798	cg16426870
1799	cg11787262
1800	cg13571388
1801	cg17513943
1802	cg06279128
1803	cg23989878
1804	cg25069807
1805	cg08170359
1806	cg07754938
1807	cg27294950
1808	cg15433862
1809	cg14376813
1810	cg07413356
1811	cg18880544
1812	cg23398335
1813	cg01330448
1814	cg26147372
1815	cg05913514
1816	cg09866968
1817	cg06452583
1818	cg01866162
1819	cg21616297
1820	cg00590106
1821	cg03044149
1822	cg15878616
1823	cg15378449
1824	cg24119471
1825	cg18262958
1826	cg01343991
1827	cg20707679
1828	cg02964389
1829	cg19710302
1830	cg04257695
1831	cg08087125
1832	cg10421629
1833	cg12626968
1834	cg14837544
1835	cg10706642
1836	cg07578414
1837	cg15304692
1838	cg22260952
1839	cg27595582
1840	cg21639387
1841	cg01658602
1842	cg25433490
1843	cg24409649
1844	cg25359978
1845	cg13387677
1846	cg23383553
1847	cg14531313
1848	cg04901136
1849	cg11875085
1850	cg13759953
1851	cg24994156
1852	cg03007404
1853	cg00203089
1854	cg19458274
1855	cg18927255
1856	cg13309510
1857	cg17414580
1858	cg26323450
1859	cg24217844
1860	cg09624261
1861	cg00580047
1862	cg22853437
1863	cg25121810
1864	cg07519863
1865	cg08550615
1866	cg21955151
1867	cg19112564
1868	cg11704780
1869	cg15475055
1870	cg14494623
1871	cg14950311
1872	cg00913755
1873	cg02470039
1874	cg20252016
1875	cg06503715
1876	cg13179983
1877	cg13612409
1878	cg07870486
1879	cg03555233
1880	cg11865585
1881	cg03736562
1882	cg11009335
1883	cg02612712
1884	cg16579555
1885	cg14720888
1886	cg24717854
1887	cg11344430
1888	cg06039624
1889	cg10753443
1890	cg25658792
1891	cg10187221
1892	cg13334819
1893	cg27307448
1894	cg24352281
1895	cg25105536
1896	cg08567916
1897	cg10002103
1898	cg13464744
1899	cg19366217
1900	cg10741399
1901	cg05611779
1902	cg24164798
1903	cg10522577
1904	cg01329949
1905	cg20825892
1906	cg07719100
1907	cg03230844
1908	cg24877391
1909	cg22688388
1910	cg23362997
1911	cg15489449
1912	cg02652768
1913	cg14339556
1914	cg09056309
1915	cg17101086
1916	cg06616029
1917	cg15125686
1918	cg25098707
1919	cg01573955
1920	cg23302284
1921	cg00260857
1922	cg22406334
1923	cg03541056
1924	cg09516764
1925	cg26795850
1926	cg14668761
1927	cg13452400
1928	cg07636757
1929	cg19275040
1930	cg01626870
1931	cg03721978
1932	cg14569576
1933	cg05895952
1934	cg09938984
1935	cg11814667
1936	cg12600418
1937	cg08885837
1938	cg05650815
1939	cg10079107
1940	cg24584890
1941	cg27492527
1942	cg10403260
1943	cg26726780
1944	cg24895754
1945	cg05707170
1946	cg26924785
1947	cg13110046
1948	cg26043959
1949	cg25642048
1950	cg19009756
1951	cg20591405
1952	cg23128025
1953	cg27182210
1954	cg27262745
1955	cg06700856
1956	cg06990630
1957	cg22683266
1958	cg11362785
1959	cg12680388
1960	cg01862523
1961	cg10961551
1962	cg20683754
1963	cg10245865
1964	cg14193087
1965	cg23881482
1966	cg14061529
1967	cg22296762
1968	cg25715328
1969	cg03974569
1970	cg27185138
1971	cg04175569
1972	cg02389743
1973	cg00455178
1974	cg10764405
1975	cg04981508
1976	cg08026009
1977	cg23655816
1978	cg01809845
1979	cg14475001
1980	cg11994551
1981	cg22746765
1982	cg11798658
1983	cg06199468
1984	cg16863872
1985	cg15858016
1986	cg14082413
1987	cg07085324
1988	cg17299830
1989	cg22974640
1990	cg23301492
1991	cg23361084
1992	cg21189358
1993	cg00697979
1994	cg18296078
1995	cg02047577
1996	cg11821133
1997	cg10773587
1998	cg10202233
1999	cg24778241
[truncated: 565,369+ more rows]

## Sheet: List generated by LightGBM
Rank	Feature
1	cg12806067
2	cg25098876
3	cg18753341
4	cg07929961
5	cg25627850
6	cg12955799
7	cg12911313
8	cg01467592
9	cg00142106
10	cg21778900
11	cg20266229
12	cg15033511
13	cg05807934
14	cg04908325
15	cg26058714
16	cg14597361
17	cg09405790
18	cg05061813
19	cg21238404
20	cg16161415
21	cg09911092
22	cg24527553
23	cg22186557
24	cg20808578
25	cg16151558
26	cg02376282
27	cg00746886
28	cg14075424
29	cg23671051
30	cg23455341
31	cg22323778
32	cg21808250
33	cg21326301
34	cg20196910
35	cg18648037
36	cg13035650
37	cg13016179
38	cg12141179
39	cg09204767
40	cg07594341
41	cg06958034
42	cg04527876
43	cg03341723
44	cg00850868
45	cg24311743
46	cg23162167
47	cg19498960
48	cg18840832
49	cg16789104
50	cg13334285
51	cg10685138
52	cg08997021
53	cg08233217
54	cg07628577
55	cg06885641
56	cg03576123
57	cg02890102
58	cg00729564
59	cg20928945
60	cg20698170
61	cg20501116
62	cg19187043
63	cg17939059
64	cg17804627
65	cg17522324
66	cg14528751
67	cg13582960
68	cg12099727
69	cg09912135
70	cg04068159
71	cg03597525
72	cg03159124
73	cg01482319
74	cg00492784
75	cg26999154
76	cg26842135
77	cg26566189
78	cg24951864
79	cg24848015
80	cg24703623
81	cg23577610
82	cg22799132
83	cg20092799
84	cg19721055
85	cg18975392
86	cg18398326
87	cg17220237
88	cg16932514
89	cg16504335
90	cg14917329
91	cg14817997
92	cg11332123
93	cg11043031
94	cg10268230
95	cg07720614
96	cg07071206
97	cg06616245
98	cg04580583
99	cg02580895
100	cg01895740
101	cg01556457
102	cg00843105
103	cg00355158
104	cg27540795
105	cg27001747
106	cg26884033
107	cg26835636
108	cg25117048
109	cg23048732
110	cg22336401
111	cg21808131
112	cg21364566
113	cg21048930
114	cg20780323
115	cg20502003
116	cg20016036
117	cg19932650
118	cg19738404
119	cg18756060
120	cg18482656
121	cg18097325
122	cg18071832
123	cg17698634
124	cg17400031
125	cg16909718
126	cg16698748
127	cg16662989
128	cg16445648
129	cg16317901
130	cg15832201
131	cg15356923
132	cg14871923
133	cg14654760
134	cg14604470
135	cg14035202
136	cg13521797
137	cg12486814
138	cg12197860
139	cg11896884
140	cg11595794
141	cg11594528
142	cg11374884
143	cg11052305
144	cg10822314
145	cg10431713
146	cg10275272
147	cg09518637
148	cg09201499
149	cg09107957
150	cg08662043
151	cg08515841
152	cg08407980
153	cg08059859
154	cg07893512
155	cg07554478
156	cg07420137
157	cg07392724
158	cg06020540
159	cg04662015
160	cg04200524
161	cg03925642
162	cg03580351
163	cg03399783
164	cg02959834
165	cg02324737
166	cg01878281
167	cg01517832
168	cg01058309
169	cg00293189
170	ch.10.1452314F
171	cg27551895
172	cg27349682
173	cg26756208
174	cg26735824
175	cg26729965
176	cg26642510
177	cg26472861
178	cg26352652
179	cg25936902
180	cg25912580
181	cg25880781
182	cg25563189
183	cg25504217
184	cg25476513
185	cg25432637
186	cg25397978
187	cg25295726
188	cg25044575
189	cg24654266
190	cg24355240
191	cg24106880
192	cg24099707
193	cg23787577
194	cg23681339
195	cg23656415
196	cg23454289
197	cg23438945
198	cg23027521
199	cg23015333
200	cg21922656
201	cg21661549
202	cg21393421
203	cg21321735
204	cg21275690
205	cg21205978
206	cg20928906
207	cg20841596
208	cg20664996
209	cg20092071
210	cg19434777
211	cg19390821
212	cg18948743
213	cg18599050
214	cg18445047
215	cg17752874
216	cg17726030
217	cg17699837
218	cg17272579
219	cg17135680
220	cg17074339
221	cg17061505
222	cg16922058
223	cg15679325
224	cg15472145
225	cg14957497
226	cg14936498
227	cg14498592
228	cg14432665
229	cg14059978
230	cg13924083
231	cg13796272
232	cg13716008
233	cg13712818
234	cg13664146
235	cg13618735
236	cg13612896
237	cg13378519
238	cg13336860
239	cg13326686
240	cg13276816
241	cg13187433
242	cg12947395
243	cg12346106
244	cg12219945
245	cg11597999
246	cg11218575
247	cg11183365
248	cg11123056
249	cg11052904
250	cg11026443
251	cg10948748
252	cg10531748
253	cg10380233
254	cg10263335
255	cg10161121
256	cg10151741
257	cg10092158
258	cg10005960
259	cg09582536
260	cg09408507
261	cg09299076
262	cg09121721
263	cg08849628
264	cg08806578
265	cg08549959
266	cg08474521
267	cg08317933
268	cg08234897
269	cg08209133
270	cg08166169
271	cg08029392
272	cg08024887
273	cg07845873
274	cg07538239
275	cg07393057
276	cg07256376
277	cg07127762
278	cg07001877
279	cg06997228
280	cg06603682
281	cg06412937
282	cg06362186
283	cg06201219
284	cg05977021
285	cg05877143
286	cg05832487
287	cg05784856
288	cg05770030
289	cg05732130
290	cg05636177
291	cg05403469
292	cg05301808
293	cg05085337
294	cg05057452
295	cg04755880
296	cg04692312
297	cg04469346
298	cg03756929
299	cg03412045
300	cg03293439
301	cg03244432
302	cg03032264
303	cg02977042
304	cg02806658
305	cg02673256
306	cg02126353
307	cg02113429
308	cg02052527
309	cg01869261
310	cg01834022
311	cg00973426
312	cg00930890
313	cg00779328
314	cg00507321
315	cg00438747
316	cg00182593
317	ch.X.116673198R
318	ch.2.155158194R
319	ch.13.50754963R
320	ch.12.2884971R
321	ch.10.2676717R
322	cg27660756
323	cg27635099
324	cg27513979
325	cg27405554
326	cg27390206
327	cg27373156
328	cg27309287
329	cg27237019
330	cg27230044
331	cg27217194
332	cg27200604
333	cg27140982
334	cg27130578
335	cg27108059
336	cg27093242
337	cg27075518
338	cg27032184
339	cg27024992
340	cg26998267
341	cg26934243
342	cg26928153
343	cg26907446
344	cg26878778
345	cg26870126
346	cg26856257
347	cg26835268
348	cg26821762
349	cg26789779
350	cg26784596
351	cg26724857
352	cg26716846
353	cg26670048
354	cg26656947
355	cg26645082
356	cg26610739
357	cg26595336
358	cg26573357
359	cg26555614
360	cg26544665
361	cg26535992
362	cg26440361
363	cg26429905
364	cg26298470
365	cg26270027
366	cg26171446
367	cg26151940
368	cg26134300
369	cg26093023
370	cg26070636
371	cg26067074
372	cg26047735
373	cg25975979
374	cg25950325
375	cg25922909
376	cg25888914
377	cg25867569
378	cg25788181
379	cg25761270
380	cg25757339
381	cg25753509
382	cg25687825
383	cg25666830
384	cg25644372
385	cg25556035
386	cg25551840
387	cg25527125
388	cg25519942
389	cg25518302
390	cg25436766
391	cg25405702
392	cg25381775
393	cg25368591
394	cg25314364
395	cg25295899
396	cg25283254
397	cg25280791
398	cg25279555
399	cg25275283
400	cg25268642
401	cg25253636
402	cg25249639
403	cg25220957
404	cg25216403
405	cg25178900
406	cg25154270
407	cg25150519
408	cg25114580
409	cg25107984
410	cg25097514
411	cg25001305
412	cg24989061
413	cg24964466
414	cg24912525
415	cg24892628
416	cg24881229
417	cg24836583
418	cg24807053
419	cg24726503
420	cg24708350
421	cg24674269
422	cg24649713
423	cg24639178
424	cg24608205
425	cg24601536
426	cg24557620
427	cg24507739
428	cg24499524
429	cg24461674
430	cg24371972
431	cg24344967
432	cg24322131
433	cg24266624
434	cg24229919
435	cg24198946
436	cg24135336
437	cg24131748
438	cg24038454
439	cg23974248
440	cg23954541
441	cg23947175
442	cg23932859
443	cg23931360
444	cg23918923
445	cg23913400
446	cg23851235
447	cg23835686
448	cg23817281
449	cg23750556
450	cg23731846
451	cg23701146
452	cg23627060
453	cg23618124
454	cg23574792
455	cg23495059
456	cg23477849
457	cg23454275
458	cg23443459
459	cg23420331
460	cg23395715
461	cg23363526
462	cg23360682
463	cg23348582
464	cg23343389
465	cg23335976
466	cg23325242
467	cg23261491
468	cg23252648
469	cg23214426
470	cg23206777
471	cg23079438
472	cg23062598
473	cg23024448
474	cg23015696
475	cg22991151
476	cg22975160
477	cg22961623
478	cg22957352
479	cg22907034
480	cg22904577
481	cg22897224
482	cg22894353
483	cg22887880
484	cg22844780
485	cg22833382
486	cg22829394
487	cg22774340
488	cg22771850
489	cg22735324
490	cg22732770
491	cg22603433
492	cg22581895
493	cg22562591
494	cg22549984
495	cg22519017
496	cg22495211
497	cg22454297
498	cg22432269
499	cg22407536
500	cg22396454
501	cg22356451
502	cg22347642
503	cg22346355
504	cg22322834
505	cg22261030
506	cg22178396
507	cg22176254
508	cg22164781
509	cg22097170
510	cg22074858
511	cg22033189
512	cg22030181
513	cg21975824
514	cg21973310
515	cg21952901
516	cg21855021
517	cg21853989
518	cg21838115
519	cg21834001
520	cg21811284
521	cg21772509
522	cg21740964
523	cg21719787
524	cg21650900
525	cg21646025
526	cg21620443
527	cg21597684
528	cg21582695
529	cg21541120
530	cg21524424
531	cg21467930
532	cg21395756
533	cg21376795
534	cg21261071
535	cg21230774
536	cg21227771
537	cg21206734
538	cg21196942
539	cg21167817
540	cg21158501
541	cg21141812
542	cg21138946
543	cg21125147
544	cg21092674
545	cg21086878
546	cg21082691
547	cg21064080
548	cg21012979
549	cg20985479
550	cg20968918
551	cg20952768
552	cg20914416
553	cg20875727
554	cg20835012
555	cg20824201
556	cg20811761
557	cg20791311
558	cg20751395
559	cg20736997
560	cg20727998
561	cg20717875
562	cg20703600
563	cg20689228
564	cg20577477
565	cg20506632
566	cg20501958
567	cg20483936
568	cg20437718
569	cg20405174
570	cg20364512
571	cg20314438
572	cg20303028
573	cg20294181
574	cg20209548
575	cg20208823
576	cg20187220
577	cg20186636
578	cg20183484
579	cg20174000
580	cg20136435
581	cg20134658
582	cg20115266
583	cg20086694
584	cg20066792
585	cg20055475
586	cg19990151
587	cg19976997
588	cg19944840
589	cg19808841
590	cg19794345
591	cg19720377
592	cg19690792
593	cg19639065
594	cg19623397
595	cg19615651
596	cg19607663
597	cg19535004
598	cg19521438
599	cg19515398
600	cg19487718
601	cg19463885
602	cg19425209
603	cg19359767
604	cg19349372
605	cg19265972
606	cg19195935
607	cg19192625
608	cg19160600
609	cg19119818
610	cg19106968
611	cg19075346
612	cg19052384
613	cg19042013
614	cg19041421
615	cg18998543
616	cg18953747
617	cg18847160
618	cg18846518
619	cg18798247
620	cg18789841
621	cg18765479
622	cg18710298
623	cg18685394
624	cg18680748
625	cg18652871
626	cg18618211
627	cg18571324
628	cg18469159
629	cg18374944
630	cg18356974
631	cg18355067
632	cg18309935
633	cg18274115
634	cg18241967
635	cg18194038
636	cg18191688
637	cg18189893
638	cg18180710
639	cg18130437
640	cg18093619
641	cg18060685
642	cg18052755
643	cg18041140
644	cg18030774
645	cg18010825
646	cg17854641
647	cg17830174
648	cg17760063
649	cg17758805
650	cg17710066
651	cg17633310
652	cg17616177
653	cg17600256
654	cg17541922
655	cg17503995
656	cg17495912
657	cg17477756
658	cg17468268
659	cg17450546
660	cg17431301
661	cg17396712
662	cg17372841
663	cg17367194
664	cg17307926
665	cg17277633
666	cg17252538
667	cg17191813
668	cg17181197
669	cg17156558
670	cg17103051
671	cg17050389
672	cg17036570
673	cg17019143
674	cg17004737
675	cg17003783
676	cg16936581
677	cg16924391
678	cg16890935
679	cg16874617
680	cg16872328
681	cg16821755
682	cg16800975
683	cg16797714
684	cg16796096
685	cg16776874
686	cg16733993
687	cg16649755
688	cg16616857
689	cg16592731
690	cg16559275
691	cg16541852
692	cg16507357
693	cg16488035
694	cg16391552
695	cg16383081
696	cg16344081
697	cg16303558
698	cg16299807
699	cg16269199
700	cg16260274
701	cg16252637
702	cg16236672
703	cg16171213
704	cg16116801
705	cg16112880
706	cg16007185
707	cg16006841
708	cg15922693
709	cg15920310
710	cg15888865
711	cg15874903
712	cg15859135
713	cg15824316
714	cg15816719
715	cg15802306
716	cg15788572
717	cg15734911
718	cg15691702
719	cg15662010
720	cg15606388
721	cg15604693
722	cg15586269
723	cg15561092
724	cg15511246
725	cg15496864
726	cg15470645
727	cg15408512
728	cg15382051
729	cg15376972
730	cg15331580
731	cg15304903
732	cg15282018
733	cg15253376
734	cg15139685
735	cg15135200
736	cg15090909
737	cg15077919
738	cg15028653
739	cg15016701
740	cg14937835
741	cg14922325
742	cg14913984
743	cg14877226
744	cg14876307
745	cg14852134
746	cg14811390
747	cg14759366
748	cg14759284
749	cg14753339
750	cg14728310
751	cg14698961
752	cg14690544
753	cg14684581
754	cg14656727
755	cg14643039
756	cg14637253
757	cg14580600
758	cg14565408
759	cg14550304
760	cg14494142
761	cg14489176
762	cg14451603
763	cg14422096
764	cg14408997
765	cg14397318
766	cg14321412
767	cg14305557
768	cg14282180
769	cg14274656
770	cg14253670
771	cg14224937
772	cg14219681
773	cg14207833
774	cg14202087
775	cg14169903
776	cg14138610
777	cg14106046
778	cg14097382
779	cg14093630
780	cg14071496
781	cg14052728
782	cg14040055
783	cg14030300
784	cg14022105
785	cg14021325
786	cg14012365
787	cg13997435
788	cg13995389
789	cg13993853
790	cg13982823
791	cg13914892
792	cg13878360
793	cg13859541
794	cg13803214
795	cg13770573
796	cg13730859
797	cg13714015
798	cg13702047
799	cg13680054
800	cg13664635
801	cg13612929
802	cg13612524
803	cg13594542
804	cg13569867
805	cg13560919
806	cg13551841
807	cg13528561
808	cg13501359
809	cg13404532
810	cg13402624
811	cg13383572
812	cg13375690
813	cg13368530
814	cg13262159
815	cg13259296
816	cg13236637
817	cg13139787
818	cg13121938
819	cg13114824
820	cg13086512
821	cg13055484
822	cg13043242
823	cg12983550
824	cg12978028
825	cg12970951
826	cg12940054
827	cg12931029
828	cg12924510
829	cg12900045
830	cg12895674
831	cg12891195
832	cg12846837
833	cg12799314
834	cg12794234
835	cg12777712
836	cg12755298
837	cg12714758
838	cg12645284
839	cg12626036
840	cg12618726
841	cg12575751
842	cg12566747
843	cg12550731
844	cg12516752
845	cg12496245
846	cg12489809
847	cg12478150
848	cg12401437
849	cg12395479
850	cg12336693
851	cg12336269
852	cg12332480
853	cg12326663
854	cg12313969
855	cg12311808
856	cg12152420
857	cg12135953
858	cg12128740
859	cg12126298
860	cg12083291
861	cg12075964
862	cg12042187
863	cg12032464
864	cg12018752
865	cg11996434
866	cg11995594
867	cg11869215
868	cg11840968
869	cg11789595
870	cg11772643
871	cg11732505
872	cg11704751
873	cg11631280
874	cg11527930
875	cg11442608
876	cg11433787
877	cg11417259
878	cg11416274
879	cg11410682
880	cg11391036
881	cg11384084
882	cg11334772
883	cg11316754
884	cg11256764
885	cg11244477
886	cg11222700
887	cg11193419
888	cg11174476
889	cg11161497
890	cg11142826
891	cg11140086
892	cg11116758
893	cg11100836
894	cg10989981
895	cg10974756
896	cg10972431
897	cg10969550
898	cg10925420
899	cg10918202
900	cg10882304
901	cg10849393
902	cg10840389
903	cg10805836
904	cg10735015
905	cg10694914
906	cg10636447
907	cg10612997
908	cg10611516
909	cg10586358
910	cg10567637
911	cg10555583
912	cg10544251
913	cg10524888
914	cg10513852
915	cg10506318
916	cg10493058
917	cg10407935
918	cg10403251
919	cg10335204
920	cg10331839
921	cg10303749
922	cg10286969
923	cg10282807
924	cg10249430
925	cg10234766
926	cg10229726
927	cg10194937
928	cg10168894
929	cg10140277
930	cg10131887
931	cg10113715
932	cg10032132
933	cg10031532
934	cg10018105
935	cg09951666
936	cg09916906
937	cg09907509
938	cg09887007
939	cg09862076
940	cg09855544
941	cg09846789
942	cg09796908
943	cg09746811
944	cg09735140
945	cg09677570
946	cg09575269
947	cg09526429
948	cg09474812
949	cg09435025
950	cg09420816
951	cg09410389
952	cg09345153
953	cg09250727
954	cg09209109
955	cg09192732
956	cg09141759
957	cg09107912
958	cg09049385
959	cg09048586
960	cg09036468
961	cg09020330
962	cg08984744
963	cg08964024
964	cg08960812
965	cg08893650
966	cg08871809
967	cg08818094
968	cg08817105
969	cg08799632
970	cg08770998
971	cg08718459
972	cg08717896
973	cg08711344
974	cg08708231
975	cg08703520
976	cg08691548
977	cg08682334
978	cg08649587
979	cg08621656
980	cg08555137
981	cg08546856
982	cg08452456
983	cg08402842
984	cg08402107
985	cg08393086
986	cg08381046
987	cg08371920
988	cg08327960
989	cg08285044
990	cg08252387
991	cg08240007
992	cg08221064
993	cg08177439
994	cg08176502
995	cg08169311
996	cg08167039
997	cg08152035
998	cg08121102
999	cg08106773
1000	cg08080195
1001	cg08005411
1002	cg08000697
1003	cg07981822
1004	cg07953400
1005	cg07872560
1006	cg07845648
1007	cg07839105
1008	cg07820332
1009	cg07819010
1010	cg07795168
1011	cg07755653
1012	cg07739604
1013	cg07701443
1014	cg07634204
1015	cg07622748
1016	cg07586193
1017	cg07576996
1018	cg07551054
1019	cg07508787
1020	cg07498426
1021	cg07459264
1022	cg07456878
1023	cg07406391
1024	cg07371747
1025	cg07362365
1026	cg07321753
1027	cg07319657
1028	cg07303143
1029	cg07296918
1030	cg07283107
1031	cg07245057
1032	cg07210490
1033	cg07185247
1034	cg07179195
1035	cg07164912
1036	cg07091793
1037	cg07059007
1038	cg07042902
1039	cg07030596
1040	cg07013799
1041	cg07012962
1042	cg06996209
1043	cg06965775
1044	cg06957677
1045	cg06937409
1046	cg06908102
1047	cg06882298
1048	cg06834312
1049	cg06813419
1050	cg06782882
1051	cg06716084
1052	cg06711621
1053	cg06705772
1054	cg06694616
1055	cg06675147
1056	cg06672120
1057	cg06652146
1058	cg06635008
1059	cg06629088
1060	cg06618497
1061	cg06618047
1062	cg06575855
1063	cg06528267
1064	cg06521550
1065	cg06511389
1066	cg06503102
1067	cg06497752
1068	cg06485101
1069	cg06439982
1070	cg06407366
1071	cg06402738
1072	cg06390664
1073	cg06377652
1074	cg06350837
1075	cg06289844
1076	cg06282722
1077	cg06231015
1078	cg06214670
1079	cg06194453
1080	cg06192141
1081	cg06170203
1082	cg06157170
1083	cg06148685
1084	cg06133722
1085	cg06112727
1086	cg06043221
1087	cg06037923
1088	cg06016577
1089	cg06005688
1090	cg05991743
1091	cg05975845
1092	cg05930386
1093	cg05898243
1094	cg05831784
1095	cg05809947
1096	cg05783329
1097	cg05775372
1098	cg05754929
1099	cg05750556
1100	cg05688136
1101	cg05655707
1102	cg05642931
1103	cg05598546
1104	cg05593167
1105	cg05559891
1106	cg05542661
1107	cg05524171
1108	cg05505929
1109	cg05489989
1110	cg05471521
1111	cg05423009
1112	cg05404618
1113	cg05356564
1114	cg05346631
1115	cg05324368
1116	cg05321960
1117	cg05292837
1118	cg05280614
1119	cg05270949
1120	cg05266796
1121	cg05200380
1122	cg05184729
1123	cg05170711
1124	cg05156353
1125	cg05147328
1126	cg05145435
1127	cg05139369
1128	cg05118691
1129	cg05088120
1130	cg05081645
1131	cg05077661
1132	cg05067156
1133	cg05060577
1134	cg05056137
1135	cg05052182
1136	cg05037622
1137	cg05016729
1138	cg04997235
1139	cg04968910
1140	cg04918350
1141	cg04882273
1142	cg04867509
1143	cg04816798
1144	cg04791789
1145	cg04721582
1146	cg04671739
1147	cg04661888
1148	cg04635126
1149	cg04631458
1150	cg04617450
1151	cg04613165
1152	cg04590464
1153	cg04521543
1154	cg04517263
1155	cg04444873
1156	cg04437413
1157	cg04434491
1158	cg04432377
1159	cg04406875
1160	cg04401436
1161	cg04362989
1162	cg04354805
1163	cg04346806
1164	cg04302711
1165	cg04276755
1166	cg04265619
1167	cg04257752
1168	cg04227278
1169	cg04172899
1170	cg04157345
1171	cg04109822
1172	cg04108706
1173	cg04104776
1174	cg04069374
1175	cg04043892
1176	cg03979381
1177	cg03957109
1178	cg03947459
1179	cg03918377
1180	cg03916227
1181	cg03844611
1182	cg03840694
1183	cg03833794
1184	cg03776627
1185	cg03730137
1186	cg03651359
1187	cg03633870
1188	cg03614048
1189	cg03601969
1190	cg03590418
1191	cg03563385
1192	cg03549515
1193	cg03516551
1194	cg03484490
1195	cg03481230
1196	cg03447846
1197	cg03435677
1198	cg03393444
1199	cg03373646
1200	cg03370821
1201	cg03344109
1202	cg03316149
1203	cg03304019
1204	cg03303269
1205	cg03271965
1206	cg03245632
1207	cg03213100
1208	cg03196974
1209	cg03135351
1210	cg03124146
1211	cg03104083
1212	cg03086399
1213	cg03062454
1214	cg03059535
1215	cg03041365
1216	cg02982294
1217	cg02909097
1218	cg02908816
1219	cg02828768
1220	cg02824202
1221	cg02811508
1222	cg02770534
1223	cg02767093
1224	cg02685022
1225	cg02666387
1226	cg02645865
1227	cg02634027
1228	cg02615000
1229	cg02614683
1230	cg02609749
1231	cg02607754
1232	cg02556360
1233	cg02550592
1234	cg02472339
1235	cg02455706
1236	cg02454210
1237	cg02450832
1238	cg02443506
1239	cg02359773
1240	cg02326032
1241	cg02325434
1242	cg02206157
1243	cg02186441
1244	cg02154276
1245	cg02148923
1246	cg02144266
1247	cg02138082
1248	cg02085627
1249	cg02071853
1250	cg02048674
1251	cg02043033
1252	cg02015303
1253	cg01980805
1254	cg01942719
1255	cg01933228
1256	cg01851672
1257	cg01849987
1258	cg01839657
1259	cg01837574
1260	cg01821575
1261	cg01758312
1262	cg01731783
1263	cg01713890
1264	cg01664670
1265	cg01595484
1266	cg01529365
1267	cg01521154
1268	cg01517656
1269	cg01511647
1270	cg01506891
1271	cg01456243
1272	cg01450719
1273	cg01442799
1274	cg01432902
1275	cg01274257
1276	cg01171696
1277	cg01168835
1278	cg01149940
1279	cg01146389
1280	cg01143547
1281	cg01118868
1282	cg01118321
1283	cg01073976
1284	cg01072529
1285	cg01066416
1286	cg01064758
1287	cg01037989
1288	cg01032911
1289	cg00995147
1290	cg00970057
1291	cg00950421
1292	cg00944015
1293	cg00939211
1294	cg00929050
1295	cg00903950
1296	cg00859858
1297	cg00859792
1298	cg00858362
1299	cg00840257
1300	cg00837434
1301	cg00803419
1302	cg00779294
1303	cg00766845
1304	cg00735843
1305	cg00735196
1306	cg00702638
1307	cg00688745
1308	cg00611399
1309	cg00594547
1310	cg00583733
1311	cg00518152
1312	cg00512622
1313	cg00498401
1314	cg00496036
1315	cg00455494
1316	cg00400041
1317	cg00393470
1318	cg00368059
1319	cg00346145
1320	cg00295135
1321	cg00294058
1322	cg00267596
1323	cg00233198
1324	cg00204645
1325	cg00124101
1326	cg00059240
1327	cg00050590
1328	cg00048436
1329	cg00024269
