# Supplementary material for: Identification of methylation signatures associated with CAR T cell in B-cell acute lymphoblastic leukemia and non-hodgkin’s lymphoma
Source: Front Oncol. 2022 Aug 11;12:976262. doi: 10.3389/fonc.2022.976262 (PMC9402909; doi:10.3389/fonc.2022.976262)
Supplement: Supplementary Table 2 — Performance of IFS with different classification algorithms and feature lists. [file Table_2.xlsx]

## Sheet: MCFS-DT
Number of feature	F1-score				ACC	MCC	Macro F1	Weighted F1
	ALL transduced	ALL untransduced	NHL transduced	NHL untransduced
1	0.671533	0.516129	0.505495	0.727273	0.617834	0.455972	0.605107	0.630186
2	0.621212	0.727273	0.484211	0.814815	0.624204	0.478376	0.661878	0.634701
3	0.641221	0.6875	0.520833	0.836364	0.643312	0.508088	0.67148	0.65397
4	0.690141	0.758621	0.494118	0.862069	0.675159	0.528477	0.701237	0.682467
5	0.685714	0.666667	0.505747	0.807018	0.656051	0.504839	0.666286	0.664903
6	0.661765	0.8	0.505495	0.877193	0.66879	0.53208	0.711113	0.677548
7	0.719424	0.5	0.568182	0.745763	0.66242	0.514951	0.633342	0.670645
8	0.69697	0.666667	0.589474	0.814815	0.681529	0.562605	0.691981	0.691645
9	0.661871	0.709677	0.477273	0.857143	0.649682	0.498248	0.676491	0.659638
10	0.733813	0.75	0.590909	0.888889	0.726115	0.607424	0.740903	0.731108
11	0.717241	0.692308	0.506024	0.833333	0.681529	0.530961	0.687227	0.687583
12	0.753425	0.72	0.567901	0.870968	0.726115	0.595302	0.728073	0.729395
13	0.757143	0.785714	0.613636	0.862069	0.738854	0.626164	0.754641	0.745738
14	0.676471	0.75	0.521739	0.814815	0.66242	0.524746	0.690756	0.672529
15	0.727273	0.666667	0.564706	0.821429	0.694268	0.555834	0.695018	0.701934
16	0.703448	0.642857	0.487805	0.813559	0.66242	0.503589	0.661917	0.668651
17	0.70229	0.647059	0.597938	0.769231	0.675159	0.557454	0.679129	0.685916
18	0.723404	0.6	0.568182	0.763636	0.675159	0.53171	0.663806	0.684293
19	0.680851	0.733333	0.482759	0.857143	0.66242	0.512526	0.688521	0.672199
20	0.724832	0.733333	0.481013	0.857143	0.687898	0.536546	0.69908	0.693358
21	0.69697	0.827586	0.589474	0.896552	0.713376	0.60647	0.752645	0.720588
22	0.690141	0.733333	0.511628	0.821429	0.66879	0.519997	0.689133	0.676734
23	0.739726	0.6875	0.53012	0.792453	0.687898	0.543087	0.68745	0.696079
24	0.739726	0.685714	0.54321	0.769231	0.687898	0.545363	0.68447	0.694579
25	0.710145	0.8125	0.561798	0.872727	0.707006	0.585501	0.739292	0.714726
26	0.756757	0.551724	0.55	0.77193	0.687898	0.53733	0.657603	0.693953
27	0.742857	0.571429	0.590909	0.705882	0.675159	0.537807	0.652769	0.685788
28	0.774648	0.666667	0.627907	0.792453	0.726115	0.607203	0.715419	0.734527
29	0.676471	0.606061	0.527473	0.740741	0.636943	0.487669	0.637686	0.647807
30	0.695035	0.705882	0.505747	0.807692	0.66242	0.515999	0.678589	0.672851
31	0.706667	0.75	0.461538	0.814815	0.66879	0.508166	0.683255	0.673151
32	0.778523	0.689655	0.607595	0.842105	0.738854	0.611969	0.72947	0.743032
33	0.789116	0.529412	0.625	0.716981	0.707006	0.571167	0.665127	0.715151
34	0.732394	0.740741	0.564706	0.866667	0.713376	0.583884	0.726127	0.719224
35	0.735294	0.8125	0.608696	0.888889	0.732484	0.627927	0.761345	0.741201
36	0.731034	0.83871	0.53012	0.909091	0.719745	0.590882	0.752239	0.726625
37	0.763889	0.709677	0.60241	0.821429	0.726115	0.60167	0.724351	0.732339
38	0.765957	0.827586	0.62069	0.912281	0.757962	0.653075	0.781629	0.764785
39	0.794521	0.740741	0.634146	0.881356	0.764331	0.653103	0.762691	0.768865
40	0.741259	0.769231	0.564706	0.9	0.726115	0.600737	0.743799	0.7323
41	0.760563	0.896552	0.611765	0.931034	0.764331	0.660281	0.799979	0.76933
42	0.690141	0.642857	0.511628	0.827586	0.66242	0.509193	0.668053	0.670419
43	0.719424	0.785714	0.561798	0.896552	0.713376	0.590514	0.740872	0.721612
44	0.724638	0.625	0.577778	0.777778	0.681529	0.548489	0.676298	0.691931
45	0.728571	0.75	0.568182	0.870968	0.713376	0.586758	0.72943	0.719756
46	0.736111	0.545455	0.571429	0.8125	0.694268	0.550296	0.666374	0.69611
47	0.713287	0.774194	0.517647	0.872727	0.694268	0.556593	0.719464	0.70269
48	0.77551	0.769231	0.6	0.885246	0.751592	0.632164	0.757497	0.754597
49	0.717241	0.645161	0.506024	0.8	0.66879	0.515299	0.667107	0.677309
50	0.724638	0.64	0.577778	0.852459	0.700637	0.572339	0.698719	0.707444
51	0.751773	0.692308	0.62069	0.866667	0.732484	0.613856	0.732859	0.737911
52	0.685714	0.666667	0.5	0.847458	0.66242	0.512557	0.67496	0.671276
53	0.767123	0.6875	0.609756	0.814815	0.726115	0.599547	0.719799	0.732557
54	0.761905	0.56	0.567901	0.819672	0.707006	0.565249	0.67737	0.710504
55	0.70073	0.689655	0.555556	0.827586	0.681529	0.547963	0.693382	0.68984
56	0.753623	0.722222	0.629213	0.784314	0.719745	0.60802	0.722343	0.727568
57	0.71831	0.645161	0.55814	0.763636	0.675159	0.530189	0.671312	0.683167
58	0.704225	0.692308	0.517647	0.852459	0.681529	0.536248	0.69166	0.687593
59	0.755245	0.583333	0.611765	0.806452	0.713376	0.581077	0.689199	0.716981
60	0.70922	0.814815	0.534884	0.9	0.707006	0.576315	0.73973	0.713333
61	0.765957	0.8	0.627907	0.912281	0.757962	0.653253	0.776536	0.764202
62	0.763889	0.769231	0.595238	0.9	0.745223	0.627409	0.757089	0.750594
63	0.723404	0.72	0.55814	0.870968	0.707006	0.57549	0.718128	0.712371
64	0.71831	0.625	0.55814	0.777778	0.675159	0.531022	0.669807	0.6842
65	0.748299	0.571429	0.55	0.813559	0.694268	0.547666	0.670822	0.699391
66	0.748299	0.827586	0.55	0.896552	0.732484	0.605125	0.755609	0.73646
67	0.755245	0.814815	0.595238	0.9	0.745223	0.629297	0.766324	0.750129
68	0.755245	0.714286	0.595238	0.881356	0.732484	0.6109	0.736531	0.738242
69	0.736111	0.758621	0.564706	0.857143	0.713376	0.581992	0.729145	0.720707
70	0.704225	0.733333	0.511628	0.857143	0.681529	0.538838	0.701582	0.690466
71	0.721088	0.714286	0.493827	0.862069	0.687898	0.53824	0.697818	0.693906
72	0.760563	0.692308	0.604651	0.866667	0.732484	0.611992	0.731047	0.738443
73	0.727273	0.62069	0.547619	0.793103	0.681529	0.536058	0.672171	0.688688
74	0.701493	0.666667	0.580645	0.842105	0.687898	0.564777	0.697727	0.696998
75	0.656489	0.689655	0.536082	0.842105	0.656051	0.525154	0.681083	0.666327
76	0.767123	0.592593	0.585366	0.813559	0.713376	0.577219	0.68966	0.71871
77	0.695652	0.551724	0.555556	0.77193	0.656051	0.508604	0.643715	0.665294
78	0.722222	0.580645	0.547619	0.727273	0.66242	0.50763	0.64444	0.670316
79	0.689655	0.846154	0.463415	0.918033	0.687898	0.540384	0.729314	0.692935
80	0.714286	0.666667	0.551724	0.777778	0.675159	0.535412	0.677614	0.684164
81	0.751773	0.666667	0.604651	0.833333	0.719745	0.595157	0.714106	0.725639
82	0.695035	0.8125	0.528736	0.851852	0.687898	0.551762	0.722031	0.695535
83	0.733813	0.592593	0.58427	0.813559	0.694268	0.561721	0.681059	0.702115
84	0.690141	0.814815	0.494118	0.9	0.687898	0.546163	0.724768	0.694368
85	0.760563	0.733333	0.604651	0.857143	0.732484	0.614204	0.738923	0.74002
86	0.769231	0.580645	0.611765	0.763636	0.707006	0.575445	0.681319	0.715437
87	0.724638	0.62069	0.577778	0.807018	0.687898	0.555603	0.682531	0.697162
88	0.690141	0.615385	0.511628	0.833333	0.66242	0.508047	0.662622	0.669243
89	0.75	0.896552	0.571429	0.947368	0.751592	0.638369	0.791337	0.757765
90	0.714286	0.666667	0.545455	0.792453	0.675159	0.535835	0.679715	0.685491
91	0.761905	0.814815	0.585366	0.896552	0.745223	0.623328	0.764659	0.75041
92	0.676259	0.689655	0.516854	0.807018	0.656051	0.506476	0.672446	0.664787
93	0.720588	0.689655	0.593407	0.827586	0.700637	0.578297	0.707809	0.7085
94	0.680556	0.666667	0.452381	0.821429	0.643312	0.478525	0.655258	0.65255
95	0.763359	0.72	0.680412	0.885246	0.757962	0.673781	0.762254	0.763511
96	0.696296	0.846154	0.565217	0.918033	0.713376	0.597822	0.756425	0.720184
97	0.741259	0.583333	0.564706	0.83871	0.700637	0.562117	0.682002	0.705195
98	0.791667	0.714286	0.642857	0.862069	0.757962	0.64725	0.75272	0.763642
99	0.758621	0.689655	0.585366	0.827586	0.719745	0.589257	0.715307	0.725258
100	0.773333	0.642857	0.582278	0.842105	0.726115	0.591075	0.710144	0.730645
101	0.783217	0.625	0.635294	0.777778	0.726115	0.604529	0.705322	0.734216
102	0.765957	0.733333	0.643678	0.857143	0.745223	0.634887	0.750028	0.751863
103	0.751773	0.689655	0.604651	0.827586	0.719745	0.596219	0.718416	0.726444
104	0.736111	0.758621	0.571429	0.842105	0.713376	0.581692	0.727066	0.719418
105	0.716216	0.75	0.475	0.851852	0.681529	0.530158	0.698267	0.688084
106	0.733813	0.689655	0.606742	0.807018	0.707006	0.581713	0.709307	0.714198
107	0.691176	0.866667	0.549451	0.912281	0.707006	0.588315	0.754894	0.714556
108	0.732394	0.64	0.55814	0.852459	0.700637	0.56432	0.695748	0.70662
109	0.763889	0.814815	0.595238	0.915254	0.751592	0.637301	0.772299	0.757283
110	0.690141	0.83871	0.494118	0.892857	0.687898	0.548703	0.728956	0.694982
111	0.713287	0.740741	0.52381	0.866667	0.694268	0.553777	0.711126	0.700214
112	0.708333	0.62069	0.52381	0.807018	0.66879	0.515569	0.664963	0.676447
113	0.692308	0.714286	0.612245	0.862069	0.700637	0.592959	0.720227	0.707698
114	0.715328	0.846154	0.593407	0.9	0.726115	0.612596	0.763722	0.732716
115	0.774648	0.846154	0.627907	0.933333	0.770701	0.668689	0.795511	0.776309
116	0.711111	0.72	0.586957	0.870968	0.707006	0.588056	0.722259	0.713134
117	0.686567	0.625	0.55914	0.8	0.66242	0.528838	0.667677	0.673114
118	0.632353	0.785714	0.478261	0.862069	0.643312	0.493577	0.689599	0.652632
119	0.690141	0.709677	0.488372	0.836364	0.66242	0.511357	0.681138	0.672149
120	0.751773	0.774194	0.604651	0.892857	0.738854	0.625743	0.755869	0.745916
121	0.711111	0.714286	0.586957	0.847458	0.700637	0.579974	0.714953	0.708168
122	0.666667	0.551724	0.511111	0.77193	0.630573	0.471005	0.625358	0.640604
123	0.704225	0.72	0.511628	0.885246	0.687898	0.545401	0.705275	0.694732
124	0.661765	0.769231	0.5	0.9	0.66879	0.530069	0.707749	0.678063
125	0.728682	0.645161	0.646465	0.8	0.707006	0.607073	0.705077	0.716018
126	0.767123	0.645161	0.585366	0.8	0.713376	0.579813	0.699413	0.720472
127	0.780142	0.785714	0.643678	0.896552	0.764331	0.661939	0.776522	0.770687
128	0.71831	0.740741	0.541176	0.866667	0.700637	0.565023	0.716723	0.706771
129	0.737589	0.625	0.581395	0.763636	0.687898	0.551377	0.676905	0.696433
130	0.719424	0.516129	0.568182	0.75	0.66242	0.517009	0.638434	0.67279
131	0.681481	0.769231	0.537634	0.9	0.687898	0.560618	0.722087	0.696602
132	0.70922	0.645161	0.528736	0.8	0.66879	0.522713	0.670779	0.678728
133	0.630769	0.625	0.525253	0.754717	0.617834	0.474387	0.633935	0.629109
134	0.705036	0.666667	0.545455	0.833333	0.681529	0.542604	0.687623	0.688766
135	0.746479	0.733333	0.588235	0.842105	0.719745	0.595015	0.727538	0.72637
136	0.783217	0.705882	0.642857	0.792453	0.738854	0.6247	0.731102	0.7455
137	0.704225	0.538462	0.511628	0.8	0.656051	0.498598	0.638579	0.663411
138	0.725926	0.666667	0.602151	0.821429	0.700637	0.581757	0.704043	0.710098
139	0.755556	0.666667	0.645161	0.785714	0.719745	0.609915	0.713274	0.727942
140	0.671533	0.714286	0.505495	0.862069	0.66242	0.519533	0.688346	0.672351
141	0.715328	0.758621	0.586957	0.857143	0.707006	0.586497	0.729512	0.715758
142	0.686567	0.689655	0.553191	0.842105	0.675159	0.545874	0.69288	0.685111
143	0.742857	0.75	0.597701	0.836364	0.719745	0.600235	0.73173	0.727107
144	0.680851	0.666667	0.482759	0.847458	0.656051	0.501113	0.669433	0.664828
145	0.755556	0.8	0.645161	0.892857	0.751592	0.656845	0.773393	0.759455
146	0.720588	0.551724	0.586957	0.77193	0.675159	0.541214	0.6578	0.684924
147	0.75	0.692308	0.68	0.833333	0.738854	0.654067	0.73891	0.74465
148	0.741259	0.5	0.571429	0.745763	0.675159	0.526014	0.639613	0.682119
149	0.771429	0.611111	0.636364	0.72	0.707006	0.585864	0.684726	0.716496
150	0.765101	0.689655	0.575	0.821429	0.719745	0.583554	0.712796	0.724816
151	0.727273	0.533333	0.547619	0.736842	0.66242	0.508477	0.636267	0.670704
152	0.656489	0.774194	0.536082	0.872727	0.66879	0.545408	0.709873	0.679178
153	0.811594	0.6	0.719101	0.77193	0.757962	0.659054	0.725656	0.764697
154	0.732394	0.666667	0.581395	0.857143	0.707006	0.576521	0.7094	0.715203
155	0.751773	0.666667	0.597701	0.821429	0.713376	0.587825	0.709392	0.721726
156	0.772414	0.785714	0.609756	0.881356	0.751592	0.635961	0.76231	0.755999
157	0.725926	0.666667	0.608696	0.842105	0.707006	0.590566	0.710848	0.715591
158	0.760563	0.733333	0.604651	0.857143	0.732484	0.614204	0.738923	0.74002
159	0.811189	0.709677	0.682353	0.836364	0.770701	0.669701	0.759896	0.777231
160	0.726027	0.642857	0.518519	0.813559	0.681529	0.530298	0.675241	0.686963
161	0.61194	0.6	0.463158	0.763636	0.592357	0.424934	0.609684	0.604875
162	0.771429	0.64	0.636364	0.852459	0.738854	0.624865	0.725063	0.744199
163	0.733813	0.705882	0.58427	0.807692	0.700637	0.576391	0.707914	0.710375
164	0.829932	0.62069	0.691358	0.807018	0.770701	0.662186	0.737249	0.77557
165	0.802721	0.62069	0.666667	0.807018	0.751592	0.633732	0.724274	0.756406
166	0.77551	0.518519	0.6	0.766667	0.707006	0.56611	0.665174	0.711179
167	0.671533	0.83871	0.543478	0.888889	0.687898	0.559778	0.735652	0.69673
168	0.656934	0.689655	0.488889	0.827586	0.643312	0.491673	0.665766	0.652649
169	0.737589	0.733333	0.574713	0.857143	0.713376	0.587825	0.725694	0.721696
170	0.797203	0.787879	0.658824	0.867925	0.770701	0.671348	0.777957	0.777333
171	0.769231	0.83871	0.619048	0.892857	0.757962	0.650431	0.779961	0.763213
172	0.743243	0.75	0.525	0.851852	0.707006	0.568104	0.717524	0.713123
173	0.791667	0.666667	0.642857	0.792453	0.738854	0.622541	0.723411	0.746397
174	0.783784	0.733333	0.6	0.857143	0.745223	0.623487	0.743565	0.750312
175	0.728571	0.727273	0.58427	0.807692	0.700637	0.573969	0.711952	0.709575
176	0.705882	0.606061	0.571429	0.740741	0.66242	0.525113	0.656028	0.672591
177	0.695652	0.647059	0.533333	0.769231	0.656051	0.512796	0.661319	0.667435
178	0.681481	0.72	0.537634	0.885246	0.681529	0.550765	0.70609	0.689707
179	0.744526	0.689655	0.6	0.827586	0.713376	0.594872	0.715442	0.721793
180	0.695035	0.580645	0.528736	0.727273	0.643312	0.485081	0.632922	0.652532
181	0.736842	0.774194	0.631579	0.909091	0.738854	0.643573	0.762926	0.748041
182	0.711111	0.782609	0.602151	0.920635	0.726115	0.616216	0.754126	0.731389
183	0.691729	0.692308	0.568421	0.866667	0.687898	0.565416	0.704781	0.696145
184	0.732394	0.827586	0.581395	0.877193	0.726115	0.604117	0.754642	0.732359
185	0.769231	0.484848	0.619048	0.703704	0.687898	0.548536	0.644208	0.697769
186	0.8	0.740741	0.623377	0.866667	0.764331	0.647759	0.757696	0.766207
187	0.760563	0.75	0.604651	0.851852	0.732484	0.615739	0.741767	0.740389
188	0.794326	0.714286	0.666667	0.862069	0.764331	0.661939	0.759337	0.770558
189	0.695652	0.642857	0.555556	0.827586	0.675159	0.536162	0.680413	0.683475
190	0.760563	0.5	0.604651	0.758621	0.694268	0.556357	0.655959	0.701873
191	0.778523	0.827586	0.589744	0.896552	0.757962	0.640407	0.773101	0.76065
192	0.810811	0.647059	0.675	0.807692	0.757962	0.64582	0.73514	0.764649
193	0.71831	0.6875	0.534884	0.814815	0.681529	0.540435	0.688877	0.690971
194	0.676692	0.625	0.547368	0.777778	0.649682	0.513066	0.656709	0.66125
195	0.710145	0.6875	0.561798	0.836364	0.687898	0.557387	0.698952	0.697427
196	0.742857	0.6875	0.590909	0.814815	0.707006	0.58193	0.70902	0.716214
197	0.755556	0.709677	0.645161	0.836364	0.732484	0.629411	0.736689	0.741181
198	0.690647	0.6875	0.516854	0.777778	0.656051	0.508818	0.668195	0.666078
199	0.617647	0.774194	0.451613	0.851852	0.624204	0.468039	0.673826	0.636233
200	0.691176	0.645161	0.543478	0.8	0.66242	0.523913	0.669954	0.673353
201	0.75	0.75	0.595238	0.870968	0.732484	0.607789	0.741551	0.736642
202	0.783784	0.666667	0.6	0.821429	0.732484	0.604499	0.71797	0.737967
203	0.661765	0.866667	0.521739	0.892857	0.681529	0.551303	0.735757	0.689889
204	0.77037	0.75	0.666667	0.851852	0.751592	0.658342	0.759722	0.759814
205	0.824324	0.733333	0.675	0.857143	0.783439	0.680454	0.77245	0.78787
206	0.680851	0.666667	0.488372	0.807018	0.649682	0.493457	0.660727	0.658424
207	0.738255	0.689655	0.531646	0.842105	0.700637	0.554869	0.700415	0.705383
208	0.722222	0.740741	0.547619	0.847458	0.700637	0.561615	0.71451	0.706537
209	0.671642	0.709677	0.537634	0.857143	0.66879	0.537403	0.694024	0.678656
210	0.715328	0.75	0.571429	0.851852	0.700637	0.578805	0.722152	0.710374
211	0.774648	0.645161	0.635294	0.785714	0.726115	0.605124	0.710204	0.733199
212	0.70229	0.689655	0.597938	0.842105	0.694268	0.581529	0.707997	0.703368
213	0.780142	0.727273	0.643678	0.830189	0.745223	0.637274	0.74532	0.753167
214	0.720588	0.588235	0.615385	0.679245	0.66879	0.535394	0.650863	0.676936
215	0.637037	0.647059	0.494624	0.730769	0.611465	0.453889	0.627372	0.622215
216	0.723404	0.62069	0.551724	0.77193	0.675159	0.530642	0.666937	0.683712
217	0.696296	0.758621	0.55914	0.877193	0.694268	0.571687	0.722812	0.7037
218	0.755245	0.709677	0.588235	0.836364	0.719745	0.594296	0.72238	0.727613
219	0.753623	0.62069	0.629213	0.827586	0.719745	0.602143	0.707778	0.72743
220	0.681818	0.785714	0.568421	0.915254	0.700637	0.587146	0.737802	0.708302
221	0.767123	0.814815	0.592593	0.9	0.751592	0.63399	0.768633	0.755331
222	0.759124	0.62069	0.644444	0.793103	0.719745	0.604253	0.70434	0.727128
223	0.677165	0.625	0.594059	0.777778	0.66242	0.547689	0.668501	0.672486
224	0.753623	0.6	0.629213	0.77193	0.707006	0.584014	0.688692	0.715081
225	0.834532	0.709677	0.741573	0.836364	0.796178	0.714664	0.780537	0.802636
226	0.638298	0.4375	0.413793	0.703704	0.566879	0.373073	0.548324	0.58126
227	0.761905	0.714286	0.575	0.847458	0.726115	0.595082	0.724662	0.730262
228	0.746479	0.709677	0.581395	0.836364	0.713376	0.586687	0.718479	0.721702
229	0.768116	0.8	0.666667	0.857143	0.757962	0.659633	0.772981	0.763859
230	0.735294	0.769231	0.602151	0.881356	0.726115	0.615333	0.747008	0.734636
231	0.760563	0.666667	0.611765	0.833333	0.726115	0.602744	0.718082	0.731626
232	0.774648	0.645161	0.627907	0.8	0.726115	0.605519	0.711929	0.734188
233	0.695652	0.764706	0.533333	0.846154	0.681529	0.55033	0.709961	0.691875
234	0.767123	0.785714	0.592593	0.881356	0.745223	0.624983	0.756697	0.749359
235	0.748201	0.733333	0.606742	0.857143	0.726115	0.610589	0.736355	0.734449
236	0.771429	0.6	0.629213	0.763636	0.713376	0.590253	0.69107	0.722229
237	0.76	0.6875	0.545455	0.836364	0.713376	0.574684	0.70733	0.718027
238	0.738255	0.733333	0.506329	0.857143	0.700637	0.555568	0.708765	0.705907
239	0.710145	0.645161	0.555556	0.8	0.675159	0.538274	0.677715	0.685502
240	0.780142	0.6875	0.659091	0.792453	0.738854	0.627571	0.729796	0.746295
241	0.771429	0.551724	0.643678	0.758621	0.713376	0.588729	0.681363	0.720682
242	0.731034	0.709677	0.554217	0.836364	0.700637	0.562538	0.707823	0.707722
243	0.76259	0.6875	0.651685	0.814815	0.732484	0.621516	0.729148	0.740215
244	0.788732	0.645161	0.658824	0.821429	0.745223	0.633335	0.728536	0.752477
245	0.71831	0.896552	0.534884	0.947368	0.726115	0.604117	0.774278	0.73361
246	0.676923	0.642857	0.571429	0.827586	0.66879	0.545927	0.679699	0.67803
247	0.791946	0.642857	0.615385	0.813559	0.738854	0.611326	0.715937	0.742121
248	0.75	0.758621	0.637363	0.862069	0.738854	0.634567	0.752013	0.745583
249	0.715328	0.769231	0.6	0.852459	0.713376	0.593378	0.734255	0.718816
250	0.753623	0.642857	0.622222	0.827586	0.719745	0.602006	0.711572	0.727617
251	0.726027	0.8	0.53012	0.872727	0.707006	0.569851	0.732219	0.714015
252	0.771429	0.727273	0.643678	0.851852	0.745223	0.638598	0.748558	0.753033
253	0.774648	0.742857	0.643678	0.8	0.738854	0.628636	0.740296	0.745994
254	0.691176	0.787879	0.543478	0.867925	0.687898	0.563151	0.722615	0.698149
255	0.733813	0.647059	0.58427	0.769231	0.687898	0.557614	0.683593	0.698155
256	0.724638	0.774194	0.58427	0.857143	0.713376	0.594099	0.735061	0.72098
257	0.739726	0.62069	0.560976	0.807018	0.694268	0.549968	0.682102	0.700602
258	0.737589	0.742857	0.581395	0.846154	0.713376	0.591681	0.726999	0.72196
259	0.753623	0.733333	0.622222	0.857143	0.732484	0.622056	0.74158	0.740757
260	0.740741	0.692308	0.623656	0.866667	0.726115	0.617106	0.730843	0.733199
261	0.8	0.642857	0.650602	0.827586	0.751592	0.636178	0.730261	0.757051
262	0.732394	0.846154	0.55814	0.933333	0.732484	0.611992	0.767505	0.739143
263	0.740741	0.645161	0.623656	0.763636	0.700637	0.582502	0.693299	0.709608
264	0.755245	0.692308	0.588235	0.866667	0.726115	0.600737	0.725614	0.731965
265	0.715328	0.896552	0.577778	0.931034	0.732484	0.623017	0.780173	0.739136
266	0.8	0.75	0.650602	0.814815	0.757962	0.648362	0.753854	0.763482
267	0.857143	0.774194	0.740741	0.872727	0.821656	0.739328	0.811201	0.82582
268	0.783217	0.666667	0.642857	0.807018	0.738854	0.621498	0.72494	0.745036
269	0.720588	0.666667	0.593407	0.777778	0.687898	0.562557	0.68961	0.697079
270	0.744828	0.714286	0.571429	0.842105	0.713376	0.57962	0.718162	0.720022
271	0.797203	0.758621	0.658824	0.877193	0.770701	0.668366	0.77296	0.776681
272	0.751678	0.642857	0.531646	0.827586	0.700637	0.554237	0.688442	0.705317
273	0.751773	0.733333	0.597701	0.892857	0.732484	0.616062	0.743916	0.740895
274	0.767123	0.733333	0.609756	0.857143	0.738854	0.616924	0.741839	0.74444
275	0.748201	0.666667	0.6	0.769231	0.700637	0.57603	0.696025	0.710542
276	0.710526	0.709677	0.415584	0.814815	0.656051	0.485412	0.662651	0.660875
277	0.760563	0.733333	0.627907	0.857143	0.738854	0.623624	0.744737	0.7455
278	0.760563	0.709677	0.611765	0.821429	0.726115	0.605124	0.725859	0.732913
279	0.767123	0.666667	0.592593	0.807018	0.719745	0.588324	0.70835	0.725297
280	0.690647	0.6	0.516854	0.785714	0.649682	0.497799	0.648304	0.66035
281	0.746479	0.8125	0.581395	0.888889	0.732484	0.615739	0.757316	0.740253
282	0.696296	0.705882	0.565217	0.792453	0.675159	0.547012	0.689962	0.684573
283	0.729927	0.666667	0.586957	0.769231	0.687898	0.561552	0.688195	0.698505
284	0.725926	0.685714	0.602151	0.784314	0.694268	0.576781	0.699526	0.704583
285	0.774648	0.666667	0.635294	0.807018	0.732484	0.613832	0.720907	0.739051
286	0.686131	0.6875	0.533333	0.8	0.66242	0.522047	0.676741	0.671993
287	0.763889	0.714286	0.626506	0.813559	0.732484	0.609213	0.72956	0.736896
288	0.769231	0.758621	0.611765	0.877193	0.745223	0.630624	0.754202	0.751872
289	0.733813	0.6875	0.58427	0.814815	0.700637	0.574558	0.705099	0.710213
290	0.71831	0.666667	0.55814	0.754717	0.675159	0.531917	0.674458	0.683243
291	0.788321	0.75	0.688889	0.872727	0.770701	0.681286	0.774984	0.777844
292	0.757143	0.516129	0.62069	0.714286	0.687898	0.552527	0.652062	0.696839
293	0.75	0.785714	0.652174	0.896552	0.751592	0.653373	0.77111	0.757906
294	0.753623	0.727273	0.622222	0.830189	0.726115	0.615069	0.733327	0.735105
295	0.724638	0.8	0.58427	0.903226	0.726115	0.609739	0.753033	0.731923
296	0.772414	0.857143	0.609756	0.915254	0.764331	0.654871	0.788642	0.768391
297	0.7	0.785714	0.528736	0.881356	0.694268	0.559941	0.723951	0.70139
298	0.819444	0.774194	0.690476	0.872727	0.789809	0.696353	0.78921	0.795485
299	0.735294	0.666667	0.615385	0.833333	0.713376	0.595993	0.71267	0.720086
300	0.758621	0.733333	0.560976	0.842105	0.719745	0.589897	0.723759	0.725901
301	0.785714	0.714286	0.666667	0.847458	0.757962	0.653994	0.753531	0.763542
302	0.707692	0.606061	0.618557	0.777778	0.681529	0.567703	0.677522	0.691663
303	0.753623	0.6875	0.622222	0.814815	0.719745	0.604809	0.71954	0.728874
304	0.746479	0.733333	0.581395	0.857143	0.719745	0.595362	0.729588	0.727631
305	0.735294	0.774194	0.608696	0.872727	0.726115	0.617746	0.747728	0.734941
306	0.746479	0.8	0.588235	0.877193	0.732484	0.613832	0.752977	0.738595
307	0.755245	0.785714	0.588235	0.896552	0.738854	0.620604	0.756437	0.74541
308	0.736111	0.580645	0.547619	0.763636	0.675159	0.526502	0.657003	0.684076
309	0.783784	0.758621	0.617284	0.857143	0.751592	0.632548	0.754208	0.756479
310	0.763889	0.733333	0.60241	0.842105	0.732484	0.610396	0.735434	0.738249
311	0.785714	0.774194	0.681818	0.836364	0.764331	0.665724	0.769522	0.769953
312	0.724638	0.714286	0.6	0.827586	0.707006	0.583193	0.716627	0.714079
313	0.704225	0.692308	0.511628	0.833333	0.675159	0.526946	0.685374	0.68252
314	0.744828	0.814815	0.554217	0.915254	0.732484	0.607263	0.757278	0.738267
315	0.695035	0.785714	0.505747	0.896552	0.687898	0.548844	0.720762	0.696441
316	0.740741	0.733333	0.623656	0.857143	0.726115	0.619301	0.738718	0.734777
317	0.710145	0.740741	0.561798	0.866667	0.700637	0.572886	0.719838	0.707626
318	0.802817	0.692308	0.674419	0.866667	0.770701	0.668689	0.759052	0.775608
319	0.701493	0.75	0.595745	0.814815	0.694268	0.576292	0.715513	0.702242
320	0.802721	0.75	0.641975	0.851852	0.764331	0.654849	0.761637	0.769861
321	0.75	0.56	0.595238	0.786885	0.700637	0.560695	0.673031	0.704843
322	0.751678	0.774194	0.564103	0.857143	0.726115	0.594214	0.736779	0.729489
323	0.791667	0.758621	0.642857	0.877193	0.764331	0.657261	0.767584	0.770203
324	0.769231	0.758621	0.611765	0.877193	0.745223	0.630624	0.754202	0.751872
325	0.780142	0.896552	0.643678	0.947368	0.783439	0.690747	0.816935	0.789575
326	0.741259	0.645161	0.564706	0.8	0.694268	0.556593	0.687781	0.702918
327	0.822695	0.666667	0.712644	0.821429	0.77707	0.681949	0.755858	0.783598
328	0.744526	0.645161	0.637363	0.763636	0.707006	0.587376	0.697671	0.714695
329	0.727273	0.8125	0.541176	0.888889	0.713376	0.585685	0.74246	0.721355
330	0.753623	0.666667	0.629213	0.807018	0.719745	0.602774	0.71413	0.727306
331	0.71831	0.714286	0.55814	0.827586	0.694268	0.556357	0.70458	0.70111
332	0.767123	0.75	0.585366	0.851852	0.732484	0.609004	0.738585	0.739061
333	0.773333	0.645161	0.589744	0.763636	0.713376	0.573985	0.692969	0.717601
334	0.676259	0.758621	0.5	0.896552	0.675159	0.53436	0.707858	0.683634
335	0.736111	0.6875	0.554217	0.836364	0.700637	0.56476	0.703548	0.708376
336	0.808219	0.705882	0.666667	0.830189	0.764331	0.657673	0.752739	0.770584
337	0.737589	0.642857	0.597701	0.827586	0.707006	0.577118	0.701433	0.713975
338	0.767123	0.8	0.585366	0.918033	0.751592	0.633359	0.76763	0.755847
339	0.797386	0.666667	0.594595	0.777778	0.732484	0.600687	0.709106	0.735024
340	0.731034	0.774194	0.53012	0.836364	0.700637	0.562538	0.717928	0.707386
341	0.690647	0.689655	0.522727	0.827586	0.66879	0.524969	0.682654	0.677158
342	0.786207	0.733333	0.626506	0.857143	0.751592	0.637399	0.750797	0.757747
343	0.761905	0.8	0.567901	0.892857	0.738854	0.615423	0.755666	0.744361
344	0.742857	0.857143	0.590909	0.931034	0.745223	0.635582	0.780486	0.752468
345	0.780822	0.62069	0.609756	0.807018	0.726115	0.597322	0.704571	0.732253
346	0.768116	0.758621	0.644444	0.877193	0.751592	0.649601	0.762094	0.759027
347	0.758621	0.685714	0.60241	0.784314	0.713376	0.585112	0.707765	0.720679
348	0.816901	0.8	0.697674	0.892857	0.796178	0.70841	0.801858	0.801918
349	0.711409	0.625	0.475	0.792453	0.656051	0.490774	0.650966	0.664026
350	0.758621	0.62069	0.560976	0.793103	0.700637	0.560913	0.683347	0.70721
351	0.755245	0.615385	0.595238	0.852459	0.719745	0.591107	0.704582	0.724531
352	0.71831	0.714286	0.541176	0.847458	0.694268	0.556125	0.705307	0.70091
353	0.680556	0.727273	0.452381	0.830189	0.649682	0.490513	0.672599	0.659243
354	0.755245	0.774194	0.588235	0.872727	0.732484	0.613147	0.7476	0.739904
355	0.821918	0.714286	0.682927	0.862069	0.783439	0.682019	0.7703	0.787922
356	0.763889	0.666667	0.609756	0.827586	0.726115	0.600752	0.716974	0.731686
357	0.75	0.666667	0.571429	0.792453	0.700637	0.565958	0.695137	0.709128
358	0.758621	0.733333	0.60241	0.821429	0.726115	0.599589	0.728948	0.731714
359	0.77551	0.666667	0.6	0.807018	0.726115	0.596286	0.712299	0.731156
360	0.722222	0.709677	0.547619	0.8	0.687898	0.545375	0.69488	0.694897
361	0.737589	0.714286	0.581395	0.847458	0.713376	0.586241	0.720182	0.719843
362	0.808824	0.758621	0.725275	0.896552	0.796178	0.718973	0.797318	0.80174
363	0.819444	0.714286	0.690476	0.827586	0.77707	0.675609	0.762948	0.781899
364	0.802817	0.62069	0.674419	0.807018	0.751592	0.641822	0.726236	0.75828
365	0.722222	0.666667	0.52381	0.821429	0.681529	0.535169	0.683532	0.689819
366	0.77551	0.733333	0.6	0.842105	0.738854	0.615226	0.737737	0.743381
367	0.75	0.83871	0.637363	0.928571	0.757962	0.663962	0.788661	0.764922
368	0.77551	0.733333	0.592593	0.857143	0.738854	0.615423	0.739645	0.744508
369	0.736111	0.714286	0.547619	0.862069	0.707006	0.571627	0.715021	0.713951
370	0.822695	0.758621	0.72093	0.862069	0.796178	0.709089	0.791079	0.80093
371	0.7	0.642857	0.522727	0.827586	0.66879	0.522573	0.673293	0.67787
372	0.736111	0.75	0.554217	0.872727	0.713376	0.583601	0.728264	0.720499
373	0.772414	0.714286	0.619048	0.842105	0.738854	0.617522	0.736963	0.744774
374	0.778523	0.666667	0.582278	0.76	0.713376	0.580145	0.696867	0.719473
375	0.705036	0.689655	0.522727	0.862069	0.681529	0.543752	0.694872	0.690804
376	0.70073	0.666667	0.549451	0.847458	0.681529	0.54717	0.691076	0.690295
377	0.70922	0.592593	0.528736	0.813559	0.66879	0.519977	0.661027	0.676966
378	0.671329	0.785714	0.452381	0.881356	0.66242	0.507151	0.697695	0.669334
379	0.695652	0.625	0.555556	0.814815	0.66879	0.529716	0.672756	0.679556
380	0.71831	0.814815	0.534884	0.915254	0.713376	0.584115	0.745816	0.720706
381	0.753425	0.615385	0.560976	0.833333	0.707006	0.567247	0.69078	0.71191
382	0.706767	0.769231	0.595745	0.885246	0.713376	0.602542	0.739247	0.719879
383	0.786207	0.75	0.642857	0.830189	0.751592	0.639364	0.752313	0.75783
384	0.839161	0.689655	0.729412	0.877193	0.802548	0.715544	0.783855	0.808184
385	0.755556	0.666667	0.638298	0.8	0.719745	0.610599	0.71513	0.729054
386	0.763889	0.774194	0.595238	0.872727	0.738854	0.620864	0.751512	0.745794
387	0.826667	0.740741	0.675325	0.866667	0.789809	0.68593	0.77735	0.791529
388	0.748201	0.785714	0.606742	0.896552	0.738854	0.628159	0.759302	0.746317
389	0.729927	0.666667	0.58427	0.862069	0.707006	0.585699	0.710733	0.715612
390	0.816901	0.785714	0.697674	0.896552	0.796178	0.707283	0.79921	0.801441
391	0.818792	0.769231	0.666667	0.885246	0.789809	0.686709	0.784984	0.791535
392	0.786667	0.758621	0.589744	0.877193	0.751592	0.629746	0.753056	0.755234
393	0.765957	0.785714	0.62069	0.896552	0.751592	0.64309	0.767228	0.758313
394	0.624	0.8	0.543689	0.918033	0.66879	0.558556	0.721431	0.675831
395	0.769231	0.709677	0.619048	0.857143	0.738854	0.62219	0.738775	0.745705
396	0.819444	0.83871	0.698795	0.928571	0.808917	0.724189	0.82138	0.813459
397	0.802721	0.647059	0.65	0.754717	0.738854	0.618448	0.713624	0.744668
398	0.75	0.785714	0.623656	0.877193	0.738854	0.635193	0.759141	0.747486
399	0.754967	0.785714	0.538462	0.877193	0.726115	0.58978	0.739084	0.729845
400	0.774648	0.714286	0.627907	0.862069	0.745223	0.63182	0.744727	0.751772
401	0.77027	0.75	0.582278	0.888889	0.745223	0.620706	0.747859	0.746954
402	0.771242	0.666667	0.547945	0.862069	0.726115	0.588862	0.711981	0.727314
403	0.788732	0.857143	0.651163	0.931034	0.783439	0.688417	0.807018	0.789168
404	0.818792	0.666667	0.658228	0.847458	0.770701	0.658516	0.747786	0.773833
405	0.767123	0.83871	0.60241	0.888889	0.751592	0.636947	0.774283	0.7575
406	0.816901	0.733333	0.72093	0.857143	0.789809	0.69899	0.782077	0.795054
407	0.751678	0.709677	0.531646	0.8	0.700637	0.556332	0.69825	0.705579
408	0.791045	0.666667	0.702128	0.813559	0.757962	0.666934	0.74335	0.764093
409	0.788732	0.64	0.651163	0.852459	0.751592	0.639997	0.733089	0.756173
410	0.769231	0.733333	0.611765	0.857143	0.738854	0.621844	0.742868	0.745947
411	0.713287	0.928571	0.517647	0.965517	0.726115	0.60172	0.781256	0.733204
412	0.755245	0.769231	0.595238	0.885246	0.738854	0.619455	0.75124	0.743535
413	0.76259	0.888889	0.629213	0.949153	0.770701	0.674749	0.807461	0.777264
414	0.781457	0.814815	0.571429	0.915254	0.757962	0.637048	0.770739	0.760288
415	0.719424	0.774194	0.58427	0.836364	0.707006	0.583137	0.728563	0.714453
416	0.772414	0.714286	0.60241	0.862069	0.738854	0.617249	0.737795	0.744668
417	0.8	0.705882	0.674699	0.807692	0.757962	0.650178	0.747068	0.764147
418	0.786667	0.709677	0.615385	0.8	0.738854	0.612081	0.727932	0.742474
419	0.785714	0.764706	0.659091	0.807692	0.751592	0.649521	0.754301	0.758333
420	0.661972	0.625	0.423529	0.763636	0.611465	0.436699	0.618534	0.622143
421	0.724638	0.727273	0.561798	0.814815	0.694268	0.567608	0.707131	0.703711
422	0.731034	0.814815	0.536585	0.9	0.719745	0.588183	0.745609	0.724433
423	0.695035	0.625	0.528736	0.740741	0.649682	0.495334	0.647378	0.658778
424	0.797297	0.8	0.65	0.885246	0.77707	0.668612	0.783136	0.779613
425	0.75	0.888889	0.571429	0.949153	0.751592	0.637301	0.789868	0.757471
426	0.774648	0.75	0.627907	0.851852	0.745223	0.634564	0.751102	0.752777
427	0.746479	0.740741	0.581395	0.915254	0.732484	0.612437	0.745967	0.739349
428	0.744526	0.8	0.615385	0.892857	0.738854	0.633586	0.763192	0.747028
429	0.685315	0.727273	0.470588	0.830189	0.656051	0.501786	0.678341	0.665868
430	0.685714	0.709677	0.511628	0.842105	0.66879	0.524083	0.687281	0.676555
431	0.666667	0.689655	0.537634	0.807018	0.656051	0.515338	0.675243	0.66498
432	0.716418	0.774194	0.617021	0.872727	0.719745	0.613002	0.74509	0.727645
433	0.728571	0.518519	0.590909	0.779661	0.681529	0.540832	0.654415	0.688498
434	0.719424	0.727273	0.561798	0.830189	0.694268	0.566052	0.709671	0.704092
435	0.783784	0.827586	0.625	0.877193	0.764331	0.651331	0.778391	0.767839
436	0.736111	0.8125	0.547619	0.888889	0.719745	0.593368	0.74628	0.727208
437	0.705036	0.551724	0.545455	0.758621	0.656051	0.506186	0.640209	0.664972
438	0.742857	0.645161	0.62069	0.821429	0.713376	0.590076	0.707534	0.72099
439	0.765101	0.666667	0.575	0.827586	0.719745	0.582329	0.708588	0.724089
440	0.686567	0.733333	0.553191	0.857143	0.681529	0.555958	0.707559	0.691601
441	0.763889	0.666667	0.619048	0.813559	0.726115	0.599458	0.715791	0.731195
442	0.748201	0.774194	0.613636	0.857143	0.732484	0.620196	0.748294	0.739458
443	0.70922	0.666667	0.528736	0.792453	0.66879	0.524444	0.674269	0.679066
444	0.732394	0.727273	0.564706	0.851852	0.707006	0.578545	0.719056	0.715278
445	0.789474	0.48	0.631579	0.754098	0.719745	0.577543	0.663788	0.719878
446	0.686131	0.785714	0.527473	0.896552	0.687898	0.557143	0.723967	0.697194
447	0.815789	0.8	0.631579	0.892857	0.783439	0.67595	0.785056	0.785796
448	0.732394	0.692308	0.55814	0.9	0.713376	0.583643	0.72071	0.720035
449	0.748299	0.64	0.536585	0.833333	0.700637	0.555771	0.689555	0.705686
450	0.751773	0.769231	0.611765	0.870968	0.738854	0.622821	0.750934	0.742999
451	0.758621	0.628571	0.60241	0.705882	0.694268	0.556788	0.673871	0.700961
452	0.781457	0.727273	0.589744	0.807692	0.732484	0.603252	0.726541	0.736803
453	0.783217	0.689655	0.635294	0.842105	0.745223	0.630624	0.737568	0.751861
454	0.748299	0.814815	0.567901	0.881356	0.732484	0.604157	0.753093	0.736718
455	0.75	0.727273	0.588235	0.807692	0.713376	0.585259	0.7183	0.721019
456	0.71831	0.8	0.534884	0.918033	0.713376	0.58324	0.742807	0.72001
457	0.760563	0.758621	0.611765	0.827586	0.732484	0.613208	0.739634	0.738142
458	0.681159	0.727273	0.511111	0.830189	0.66242	0.521224	0.687433	0.67338
459	0.788732	0.6875	0.658824	0.8	0.745223	0.634094	0.733764	0.751888
460	0.732394	0.923077	0.574713	0.949153	0.745223	0.631215	0.794834	0.752441
461	0.696296	0.714286	0.571429	0.833333	0.687898	0.560811	0.703836	0.694544
462	0.75	0.758621	0.578313	0.896552	0.732484	0.609769	0.745871	0.738256
463	0.751773	0.846154	0.604651	0.918033	0.751592	0.641883	0.780153	0.756685
464	0.797203	0.705882	0.674419	0.784314	0.751592	0.644633	0.740454	0.758242
465	0.738255	0.6875	0.512821	0.8	0.687898	0.538034	0.684644	0.692723
466	0.695652	0.8125	0.533333	0.888889	0.694268	0.567262	0.732594	0.703998
467	0.758621	0.6875	0.585366	0.836364	0.719745	0.591385	0.716963	0.726756
468	0.751678	0.857143	0.556962	0.896552	0.738854	0.611377	0.765584	0.742205
469	0.778523	0.592593	0.582278	0.779661	0.713376	0.572733	0.683264	0.717096
470	0.769231	0.580645	0.611765	0.763636	0.707006	0.575445	0.681319	0.715437
471	0.763889	0.642857	0.595238	0.827586	0.719745	0.590533	0.707393	0.726293
472	0.711111	0.72	0.580645	0.885246	0.707006	0.588463	0.724251	0.714375
473	0.748201	0.785714	0.613636	0.915254	0.745223	0.637133	0.765702	0.751516
474	0.736111	0.692308	0.571429	0.833333	0.707006	0.570592	0.708295	0.712251
475	0.685714	0.857143	0.505747	0.915254	0.694268	0.559941	0.740965	0.701358
476	0.77027	0.75	0.582278	0.872727	0.738854	0.615301	0.743819	0.743866
477	0.751773	0.733333	0.604651	0.877193	0.732484	0.615654	0.741738	0.73954
478	0.776978	0.689655	0.651685	0.842105	0.745223	0.638141	0.740106	0.752665
479	0.727273	0.689655	0.534884	0.857143	0.694268	0.555437	0.702239	0.703634
480	0.75	0.785714	0.571429	0.896552	0.732484	0.609439	0.750924	0.738877
481	0.768116	0.666667	0.644444	0.821429	0.732484	0.622056	0.725164	0.740757
482	0.75	0.785714	0.571429	0.896552	0.732484	0.609439	0.750924	0.738877
483	0.72	0.785714	0.473684	0.866667	0.694268	0.54343	0.711516	0.695418
484	0.802817	0.689655	0.674419	0.842105	0.764331	0.660674	0.752249	0.770695
485	0.760563	0.83871	0.627907	0.909091	0.757962	0.6526	0.784068	0.764152
486	0.834437	0.6875	0.675325	0.814815	0.77707	0.668913	0.753019	0.781023
487	0.758621	0.685714	0.585366	0.807692	0.713376	0.584707	0.709348	0.72113
488	0.797386	0.628571	0.613333	0.784314	0.732484	0.602771	0.705901	0.737534
489	0.786207	0.814815	0.626506	0.881356	0.764331	0.654625	0.777221	0.769121
490	0.748201	0.769231	0.606742	0.9	0.738854	0.627223	0.756043	0.745611
491	0.755245	0.8125	0.595238	0.872727	0.738854	0.622954	0.758928	0.744726
492	0.810811	0.733333	0.65	0.857143	0.770701	0.661465	0.762822	0.775351
493	0.76	0.8	0.538462	0.892857	0.732484	0.601815	0.74783	0.736489
494	0.77027	0.733333	0.6	0.892857	0.745223	0.623487	0.749115	0.750509
495	0.699301	0.758621	0.517647	0.877193	0.687898	0.545703	0.71319	0.695395
496	0.791946	0.6875	0.615385	0.8	0.738854	0.61398	0.723708	0.743227
497	0.77551	0.827586	0.6	0.896552	0.757962	0.643028	0.774912	0.761589
498	0.733813	0.733333	0.590909	0.842105	0.713376	0.591348	0.72504	0.720788
499	0.696296	0.580645	0.571429	0.807018	0.66879	0.53463	0.663847	0.67845
500	0.744526	0.787879	0.593407	0.830189	0.719745	0.607828	0.739	0.72887
501	0.771429	0.642857	0.659091	0.862069	0.745223	0.635582	0.733861	0.751628
502	0.805556	0.571429	0.666667	0.793103	0.745223	0.628345	0.709189	0.751058
503	0.744526	0.733333	0.637363	0.821429	0.726115	0.614805	0.734163	0.733039
504	0.741259	0.692308	0.571429	0.885246	0.719745	0.591107	0.72256	0.724695
505	0.713287	0.857143	0.517647	0.931034	0.713376	0.582835	0.754778	0.7207
506	0.776316	0.814815	0.552632	0.915254	0.751592	0.626369	0.764754	0.753337
507	0.741259	0.769231	0.564706	0.9	0.726115	0.600737	0.743799	0.7323
508	0.774648	0.709677	0.627907	0.836364	0.738854	0.624352	0.737149	0.746479
509	0.732394	0.666667	0.564706	0.842105	0.700637	0.56679	0.701468	0.708397
510	0.70922	0.888889	0.528736	0.915254	0.713376	0.586003	0.760525	0.720932
511	0.703448	0.733333	0.512195	0.842105	0.681529	0.533247	0.69777	0.687345
512	0.755245	0.733333	0.588235	0.857143	0.726115	0.602984	0.733489	0.733542
513	0.729927	0.75	0.6	0.836364	0.713376	0.596983	0.729073	0.721308
514	0.822695	0.580645	0.72093	0.75	0.757962	0.653927	0.718568	0.764779
515	0.851351	0.774194	0.725	0.872727	0.815287	0.728607	0.805818	0.81927
516	0.816327	0.5625	0.691358	0.740741	0.745223	0.626435	0.702731	0.751415
517	0.835616	0.8	0.731707	0.892857	0.815287	0.730506	0.815045	0.819117
518	0.845638	0.6	0.717949	0.807018	0.783439	0.679025	0.742651	0.787826
519	0.845638	0.645161	0.717949	0.785714	0.783439	0.679689	0.748615	0.787495
520	0.811189	0.733333	0.682353	0.857143	0.77707	0.678425	0.771004	0.783161
521	0.765957	0.666667	0.627907	0.842105	0.732484	0.615654	0.725659	0.739752
522	0.808219	0.689655	0.658537	0.842105	0.764331	0.654147	0.749629	0.769601
523	0.830986	0.6875	0.712644	0.792453	0.77707	0.682248	0.755896	0.783852
524	0.85906	0.758621	0.734177	0.877193	0.821656	0.735684	0.807263	0.824777
525	0.860927	0.714286	0.710526	0.847458	0.808917	0.713977	0.783299	0.810766
526	0.808219	0.764706	0.682927	0.807692	0.770701	0.667559	0.765886	0.774988
527	0.832215	0.545455	0.692308	0.740741	0.751592	0.633806	0.702679	0.758019
528	0.851351	0.692308	0.75	0.866667	0.815287	0.726066	0.790081	0.817223
529	0.849315	0.769231	0.746988	0.881356	0.821656	0.738427	0.811722	0.824691
530	0.810811	0.787879	0.658228	0.851852	0.77707	0.672986	0.777192	0.780795
531	0.855263	0.642857	0.727273	0.807018	0.796178	0.694015	0.758103	0.798293
532	0.830986	0.642857	0.729412	0.813559	0.783439	0.688029	0.754204	0.788141
533	0.860927	0.714286	0.727273	0.862069	0.815287	0.723585	0.791139	0.817505
534	0.843537	0.714286	0.725	0.847458	0.802548	0.70888	0.78257	0.805649
535	0.807947	0.814815	0.649351	0.881356	0.783439	0.67532	0.788367	0.785167
536	0.839161	0.727273	0.738095	0.814815	0.796178	0.708453	0.779836	0.801426
537	0.821918	0.647059	0.691358	0.792453	0.764331	0.657673	0.738197	0.77104
538	0.841379	0.666667	0.731707	0.777778	0.783439	0.686533	0.754383	0.788913
539	0.827586	0.714286	0.698795	0.862069	0.789809	0.692966	0.775684	0.794442
540	0.839161	0.733333	0.738095	0.877193	0.808917	0.725101	0.796946	0.813847
541	0.866242	0.692308	0.732394	0.833333	0.815287	0.718713	0.781069	0.814008
542	0.822695	0.72	0.72093	0.870968	0.796178	0.707667	0.783648	0.799433
543	0.821918	0.774194	0.707317	0.909091	0.802548	0.712263	0.80313	0.807616
544	0.841379	0.733333	0.731707	0.842105	0.802548	0.71264	0.787131	0.806725
545	0.791667	0.625	0.642857	0.777778	0.732484	0.612234	0.709325	0.740143
546	0.834437	0.615385	0.701299	0.866667	0.789809	0.684515	0.754447	0.791081
547	0.847682	0.75	0.736842	0.836364	0.808917	0.71639	0.792722	0.811309
548	0.861111	0.733333	0.771084	0.842105	0.821656	0.742409	0.801909	0.825683
549	0.851351	0.727273	0.725	0.830189	0.802548	0.71126	0.783453	0.807256
550	0.777778	0.727273	0.642857	0.792453	0.738854	0.622541	0.73509	0.744603
551	0.832215	0.8	0.683544	0.918033	0.808917	0.7151	0.808448	0.810909
552	0.863014	0.714286	0.771084	0.842105	0.821656	0.739251	0.797622	0.825039
553	0.824324	0.769231	0.7	0.866667	0.796178	0.697494	0.790055	0.798554
554	0.851351	0.774194	0.734177	0.857143	0.815287	0.728294	0.804216	0.818455
555	0.794521	0.666667	0.641975	0.842105	0.751592	0.635599	0.736317	0.757076
556	0.891892	0.733333	0.820513	0.827586	0.847134	0.774862	0.818331	0.849653
557	0.797203	0.689655	0.658824	0.842105	0.757962	0.649495	0.746947	0.764266
558	0.820144	0.740741	0.727273	0.9	0.802548	0.721335	0.797039	0.806941
559	0.785714	0.666667	0.681818	0.821429	0.751592	0.646206	0.738907	0.758196
560	0.847222	0.583333	0.738095	0.83871	0.796178	0.702699	0.75184	0.798027
561	0.807947	0.666667	0.657895	0.777778	0.751592	0.631455	0.727572	0.755121
562	0.841379	0.75	0.722892	0.814815	0.796178	0.705029	0.782271	0.800813
563	0.797297	0.785714	0.632911	0.915254	0.77707	0.669646	0.782794	0.780137
564	0.827586	0.8	0.707317	0.912281	0.808917	0.722081	0.811796	0.813142
565	0.802632	0.827586	0.623377	0.892857	0.77707	0.665846	0.786613	0.779694
566	0.837838	0.5	0.716049	0.736842	0.757962	0.64145	0.697682	0.761864
567	0.827586	0.666667	0.722892	0.830189	0.783439	0.687001	0.761833	0.790086
568	0.818792	0.714286	0.658228	0.862069	0.77707	0.668518	0.763344	0.780568
569	0.783784	0.645161	0.632911	0.785714	0.732484	0.60505	0.711893	0.737118
570	0.872483	0.733333	0.779221	0.862069	0.834395	0.754882	0.811777	0.836992
571	0.868966	0.645161	0.780488	0.785714	0.808917	0.722721	0.770082	0.813675
572	0.845638	0.709677	0.708861	0.836364	0.796178	0.698926	0.775135	0.800374
573	0.842105	0.733333	0.710526	0.857143	0.802548	0.704653	0.785777	0.804963
574	0.84	0.75	0.701299	0.8	0.789809	0.688822	0.772825	0.792217
575	0.894737	0.666667	0.789474	0.76	0.821656	0.738768	0.777719	0.825299
576	0.877419	0.846154	0.739726	0.9	0.847134	0.768059	0.840825	0.846695
577	0.8	0.740741	0.674699	0.847458	0.770701	0.664097	0.765724	0.774632
578	0.824324	0.709677	0.683544	0.857143	0.783439	0.680893	0.768672	0.787925
579	0.794521	0.647059	0.641975	0.792453	0.738854	0.619906	0.719002	0.745965
580	0.802721	0.787879	0.666667	0.830189	0.770701	0.665188	0.771864	0.774677
581	0.785714	0.827586	0.659091	0.912281	0.77707	0.683208	0.796168	0.783525
582	0.794326	0.787879	0.689655	0.867925	0.77707	0.684286	0.784946	0.783188
583	0.835616	0.6875	0.731707	0.777778	0.783439	0.684663	0.75815	0.787812
584	0.84	0.62069	0.717949	0.77193	0.77707	0.667883	0.737642	0.78007
585	0.84	0.769231	0.701299	0.885246	0.808917	0.714256	0.798944	0.810098
586	0.888889	0.615385	0.773333	0.833333	0.828025	0.740337	0.777735	0.828393
587	0.841379	0.733333	0.740741	0.827586	0.802548	0.712348	0.78576	0.80608
588	0.815789	0.733333	0.657895	0.821429	0.770701	0.656815	0.757112	0.772829
589	0.866667	0.846154	0.753247	0.918033	0.847134	0.771572	0.846025	0.848054
590	0.855172	0.774194	0.765432	0.912281	0.834395	0.760084	0.82677	0.838231
591	0.872483	0.88	0.759494	0.95082	0.859873	0.791508	0.865699	0.861446
592	0.828947	0.666667	0.657895	0.847458	0.77707	0.664723	0.750242	0.778735
593	0.8	0.758621	0.649351	0.827586	0.764331	0.648734	0.758889	0.766342
594	0.835616	0.709677	0.707317	0.836364	0.789809	0.693342	0.772244	0.795095
595	0.835443	0.758621	0.685714	0.842105	0.796178	0.69045	0.780471	0.795069
596	0.818792	0.692308	0.675325	0.83871	0.77707	0.667705	0.756283	0.778314
597	0.832215	0.6	0.683544	0.785714	0.764331	0.650676	0.725368	0.769064
598	0.829932	0.62069	0.691358	0.807018	0.770701	0.662186	0.737249	0.77557
599	0.887417	0.666667	0.794872	0.827586	0.834395	0.751985	0.794135	0.835896
600	0.807947	0.75	0.649351	0.851852	0.770701	0.659373	0.764787	0.774162
601	0.888889	0.645161	0.783784	0.821429	0.828025	0.742712	0.784816	0.831047
602	0.827586	0.62069	0.698795	0.807018	0.770701	0.665125	0.738522	0.776172
603	0.821918	0.740741	0.691358	0.866667	0.789809	0.690851	0.780171	0.792978
604	0.864865	0.8125	0.759494	0.872727	0.834395	0.757447	0.827396	0.837199
605	0.791946	0.709677	0.641026	0.785714	0.745223	0.622705	0.732091	0.748376
606	0.836601	0.758621	0.666667	0.877193	0.796178	0.693585	0.78477	0.797852
607	0.857143	0.8125	0.759494	0.857143	0.828025	0.748811	0.82157	0.830433
608	0.831169	0.785714	0.657534	0.881356	0.796178	0.692343	0.788943	0.796075
609	0.808219	0.666667	0.682927	0.792453	0.757962	0.647704	0.737566	0.763958
610	0.855172	0.645161	0.756098	0.785714	0.796178	0.703847	0.760536	0.801162
611	0.897959	0.64	0.825	0.83871	0.847134	0.774531	0.800417	0.848084
612	0.8	0.538462	0.674699	0.766667	0.738854	0.616294	0.694957	0.742445
613	0.85906	0.689655	0.74359	0.862069	0.815287	0.725984	0.788594	0.818395
614	0.851351	0.666667	0.725	0.847458	0.802548	0.707371	0.772619	0.805538
615	0.813793	0.666667	0.698795	0.785714	0.764331	0.656303	0.741242	0.769144
616	0.818792	0.785714	0.666667	0.915254	0.796178	0.69697	0.796607	0.798634
617	0.835616	0.588235	0.731707	0.769231	0.770701	0.667559	0.731197	0.777959
618	0.807947	0.714286	0.641026	0.842105	0.764331	0.647186	0.751341	0.767381
619	0.857143	0.72	0.75	0.903226	0.828025	0.745995	0.807592	0.829343
620	0.837838	0.758621	0.725	0.877193	0.808917	0.717831	0.799663	0.812206
621	0.866667	0.666667	0.74359	0.821429	0.808917	0.716157	0.774588	0.812457
622	0.84	0.742857	0.701299	0.846154	0.796178	0.701046	0.782577	0.800445
623	0.802721	0.64	0.641975	0.852459	0.757962	0.641399	0.734289	0.760869
624	0.810811	0.774194	0.675	0.836364	0.77707	0.671668	0.774092	0.780655
625	0.835616	0.758621	0.707317	0.877193	0.802548	0.710971	0.794687	0.806949
626	0.896552	0.666667	0.829268	0.807018	0.840764	0.76929	0.799876	0.844552
627	0.88	0.714286	0.769231	0.827586	0.828025	0.743661	0.797776	0.830158
628	0.816327	0.774194	0.666667	0.872727	0.783439	0.68248	0.782479	0.788345
629	0.8	0.583333	0.709677	0.83871	0.764331	0.673054	0.73293	0.76817
630	0.818792	0.689655	0.658228	0.842105	0.770701	0.659552	0.752195	0.774714
631	0.824324	0.727273	0.675	0.90625	0.796178	0.696885	0.783212	0.796752
632	0.828571	0.8125	0.75	0.888889	0.815287	0.741689	0.81999	0.820249
633	0.841379	0.692308	0.731707	0.852459	0.802548	0.710899	0.779463	0.805307
634	0.872483	0.571429	0.759494	0.793103	0.802548	0.706611	0.749127	0.805759
635	0.805556	0.689655	0.666667	0.842105	0.764331	0.657261	0.750996	0.770211
636	0.855263	0.645161	0.710526	0.8	0.789809	0.686222	0.752738	0.793196
637	0.825175	0.666667	0.705882	0.792453	0.770701	0.671348	0.747544	0.777684
638	0.785714	0.866667	0.681818	0.892857	0.783439	0.693232	0.806764	0.788405
639	0.857143	0.72	0.75	0.870968	0.821656	0.736483	0.799528	0.823179
640	0.765957	0.642857	0.62069	0.793103	0.719745	0.595967	0.705652	0.726716
641	0.857143	0.740741	0.740741	0.881356	0.821656	0.73715	0.804995	0.824699
642	0.837838	0.642857	0.708861	0.813559	0.783439	0.679145	0.750779	0.786658
643	0.832215	0.64	0.708861	0.819672	0.783439	0.676897	0.750187	0.784832
644	0.789116	0.888889	0.625	0.933333	0.783439	0.68001	0.809084	0.786258
645	0.833333	0.666667	0.738095	0.847458	0.796178	0.703526	0.771388	0.799787
646	0.832215	0.758621	0.692308	0.896552	0.802548	0.706967	0.794924	0.805443
647	0.834437	0.709677	0.675325	0.836364	0.783439	0.677664	0.763951	0.786977
648	0.802721	0.645161	0.65	0.785714	0.745223	0.625387	0.720899	0.750433
649	0.789116	0.714286	0.641975	0.827586	0.751592	0.633156	0.743241	0.755594
650	0.797203	0.666667	0.658824	0.821429	0.751592	0.640704	0.73603	0.758412
651	0.839161	0.740741	0.738095	0.866667	0.808917	0.723698	0.796166	0.812449
652	0.861111	0.733333	0.756098	0.862069	0.821656	0.742046	0.803153	0.825965
653	0.887324	0.733333	0.813953	0.857143	0.847134	0.783776	0.822938	0.851515
654	0.808219	0.645161	0.658537	0.8	0.751592	0.636578	0.727979	0.757872
655	0.824324	0.75	0.683544	0.836364	0.783439	0.681636	0.773558	0.787293
656	0.85906	0.888889	0.769231	0.9	0.847134	0.772761	0.854295	0.848183
657	0.783217	0.666667	0.642857	0.807018	0.738854	0.621498	0.72494	0.745036
658	0.851064	0.666667	0.767442	0.833333	0.808917	0.727054	0.779626	0.8127
659	0.797203	0.583333	0.658824	0.83871	0.751592	0.637959	0.719517	0.754813
660	0.843537	0.666667	0.725	0.75	0.77707	0.680909	0.746301	0.783083
661	0.8	0.666667	0.704545	0.754717	0.751592	0.648579	0.731482	0.757811
662	0.797203	0.83871	0.666667	0.892857	0.783439	0.688085	0.798859	0.788154
663	0.851351	0.785714	0.725	0.896552	0.821656	0.73633	0.814654	0.824776
664	0.842105	0.714286	0.684211	0.862069	0.796178	0.693937	0.775668	0.798125
665	0.815789	0.727273	0.657895	0.830189	0.770701	0.659205	0.757786	0.774001
666	0.826667	0.740741	0.692308	0.847458	0.789809	0.685959	0.776793	0.79186
667	0.881579	0.538462	0.773333	0.786885	0.808917	0.712401	0.745065	0.809564
668	0.827586	0.733333	0.707317	0.842105	0.789809	0.693756	0.777585	0.794212
669	0.791667	0.740741	0.642857	0.881356	0.764331	0.656222	0.764155	0.769518
670	0.832215	0.709677	0.692308	0.821429	0.783439	0.679689	0.763907	0.787036
671	0.84	0.709677	0.692308	0.872727	0.796178	0.697797	0.778678	0.800656
672	0.797297	0.709677	0.632911	0.821429	0.751592	0.633491	0.740329	0.755913
673	0.833333	0.758621	0.738095	0.842105	0.802548	0.713938	0.793039	0.806378
674	0.813333	0.647059	0.641026	0.807692	0.751592	0.633767	0.727278	0.75788
675	0.808824	0.709677	0.725275	0.857143	0.783439	0.701433	0.77523	0.790157
676	0.85906	0.785714	0.734177	0.896552	0.828025	0.744705	0.818876	0.83072
677	0.821918	0.785714	0.682927	0.896552	0.796178	0.700974	0.796778	0.800425
678	0.827586	0.714286	0.707317	0.847458	0.789809	0.692691	0.774162	0.793658
679	0.835616	0.645161	0.716049	0.821429	0.783439	0.683535	0.754564	0.788957
680	0.84	0.785714	0.717949	0.862069	0.808917	0.715038	0.801433	0.810958
681	0.829932	0.689655	0.691358	0.807018	0.77707	0.671671	0.754491	0.781281
682	0.791946	0.62069	0.607595	0.77193	0.726115	0.592936	0.69804	0.730495
683	0.868421	0.8	0.763158	0.892857	0.840764	0.762059	0.831109	0.842618
684	0.802721	0.72	0.658537	0.866667	0.770701	0.660566	0.761981	0.774111
685	0.834437	0.83871	0.701299	0.909091	0.815287	0.725378	0.820884	0.817679
686	0.780142	0.689655	0.643678	0.842105	0.745223	0.634239	0.738895	0.752329
687	0.857143	0.888889	0.740741	0.949153	0.847134	0.775149	0.858981	0.849921
688	0.791946	0.642857	0.625	0.807018	0.738854	0.611503	0.716705	0.743137
689	0.805556	0.8	0.666667	0.857143	0.77707	0.676778	0.782341	0.782221
690	0.84	0.666667	0.692308	0.847458	0.789809	0.685959	0.761608	0.792266
691	0.849315	0.580645	0.740741	0.75	0.77707	0.674085	0.730175	0.782504
692	0.815789	0.62069	0.631579	0.807018	0.751592	0.627455	0.718769	0.754546
693	0.805369	0.774194	0.641026	0.892857	0.77707	0.670192	0.778361	0.780775
694	0.842105	0.642857	0.675325	0.842105	0.783439	0.67484	0.750598	0.786302
695	0.814286	0.571429	0.712644	0.779661	0.757962	0.653994	0.719505	0.763606
696	0.811189	0.642857	0.682353	0.827586	0.764331	0.658374	0.740996	0.770021
697	0.797203	0.692308	0.658824	0.866667	0.764331	0.657491	0.75375	0.769179
698	0.861111	0.758621	0.746988	0.862069	0.821656	0.741868	0.807197	0.825912
699	0.849315	0.83871	0.75	0.877193	0.828025	0.749356	0.828804	0.830358
700	0.813333	0.785714	0.641026	0.862069	0.77707	0.667332	0.775536	0.779751
701	0.780142	0.714286	0.658824	0.833333	0.751592	0.642424	0.746646	0.756262
702	0.855172	0.827586	0.771084	0.877193	0.834395	0.759704	0.832759	0.837279
703	0.819444	0.714286	0.698795	0.847458	0.783439	0.684756	0.769996	0.787657
704	0.813793	0.685714	0.698795	0.823529	0.770701	0.670082	0.755458	0.777947
705	0.851351	0.580645	0.765432	0.777778	0.789809	0.691006	0.743802	0.794629
706	0.824324	0.733333	0.675	0.857143	0.783439	0.680454	0.77245	0.78787
707	0.847222	0.666667	0.746988	0.814815	0.796178	0.706883	0.768923	0.802457
708	0.811594	0.709677	0.711111	0.836364	0.77707	0.688512	0.767187	0.784208
709	0.821918	0.666667	0.691358	0.833333	0.77707	0.671898	0.753319	0.780475
710	0.808219	0.666667	0.658537	0.792453	0.751592	0.638249	0.731469	0.75821
711	0.816327	0.628571	0.675	0.730769	0.745223	0.628891	0.712667	0.751125
712	0.819444	0.714286	0.714286	0.862069	0.789809	0.694515	0.777521	0.794099
713	0.827586	0.580645	0.707317	0.75	0.757962	0.647227	0.716387	0.76397
714	0.794326	0.8	0.666667	0.892857	0.77707	0.681949	0.788463	0.783538
715	0.827586	0.62069	0.707317	0.827586	0.77707	0.674287	0.745795	0.782111
716	0.85906	0.666667	0.753247	0.793103	0.802548	0.707407	0.768019	0.805589
717	0.857143	0.785714	0.75	0.881356	0.828025	0.746812	0.818553	0.830605
718	0.849315	0.625	0.740741	0.8	0.789809	0.693722	0.753764	0.79573
719	0.859155	0.689655	0.767442	0.842105	0.815287	0.736084	0.789589	0.820248
720	0.855172	0.827586	0.746988	0.912281	0.834395	0.759704	0.835507	0.838305
721	0.827586	0.75	0.707317	0.888889	0.802548	0.710534	0.793448	0.804532
722	0.813793	0.814815	0.698795	0.881356	0.796178	0.701987	0.80219	0.799686
723	0.802817	0.666667	0.682353	0.777778	0.751592	0.644324	0.732404	0.758369
724	0.785714	0.666667	0.681818	0.785714	0.745223	0.636801	0.729978	0.751372
725	0.836879	0.648649	0.744186	0.76	0.77707	0.687734	0.747429	0.784758
726	0.843537	0.666667	0.725	0.866667	0.802548	0.708484	0.775468	0.805376
727	0.849315	0.75	0.740741	0.836364	0.808917	0.722061	0.794105	0.813029
728	0.816901	0.666667	0.697674	0.847458	0.77707	0.678522	0.757175	0.782202
729	0.797297	0.692308	0.641975	0.847458	0.757962	0.640463	0.744759	0.761584
730	0.779412	0.75	0.673913	0.851852	0.757962	0.665447	0.763794	0.765956
731	0.802721	0.8	0.666667	0.892857	0.783439	0.681778	0.790561	0.787655
732	0.821918	0.709677	0.691358	0.821429	0.77707	0.674085	0.761095	0.781762
733	0.851351	0.666667	0.725	0.76	0.783439	0.685888	0.750755	0.788826
734	0.814286	0.689655	0.727273	0.842105	0.783439	0.692619	0.76833	0.788776
735	0.791667	0.692308	0.666667	0.833333	0.757962	0.646349	0.745994	0.761943
736	0.847222	0.758621	0.752941	0.857143	0.815287	0.733318	0.803982	0.819562
737	0.839161	0.733333	0.738095	0.877193	0.808917	0.725101	0.796946	0.813847
738	0.782609	0.785714	0.666667	0.896552	0.770701	0.677257	0.782885	0.777314
739	0.857143	0.645161	0.756098	0.777778	0.796178	0.70184	0.759045	0.800612
740	0.835616	0.551724	0.716049	0.793103	0.770701	0.663372	0.724123	0.775808
741	0.794521	0.8	0.641975	0.912281	0.77707	0.67342	0.787194	0.781526
742	0.802817	0.62069	0.674419	0.807018	0.751592	0.641822	0.726236	0.75828
743	0.833333	0.666667	0.722892	0.807018	0.783439	0.685832	0.757477	0.788477
744	0.816901	0.733333	0.705882	0.842105	0.783439	0.689101	0.774556	0.788634
745	0.825175	0.606061	0.729412	0.754717	0.764331	0.661928	0.728841	0.771
746	0.836879	0.8	0.735632	0.892857	0.815287	0.738423	0.816342	0.820661
747	0.802817	0.75	0.674419	0.851852	0.770701	0.672216	0.769772	0.777554
748	0.833333	0.8	0.714286	0.892857	0.808917	0.723981	0.810119	0.813891
749	0.811189	0.689655	0.705882	0.807018	0.770701	0.668366	0.753436	0.775511
750	0.794521	0.571429	0.634146	0.793103	0.732484	0.606198	0.6983	0.737982
751	0.847222	0.814815	0.746988	0.9	0.828025	0.750497	0.827256	0.831002
752	0.787097	0.571429	0.547945	0.793103	0.713376	0.566099	0.674893	0.714026
753	0.843537	0.75	0.75	0.836364	0.808917	0.72076	0.794975	0.812378
754	0.832215	0.689655	0.683544	0.842105	0.783439	0.678585	0.76188	0.787263
755	0.863014	0.689655	0.765432	0.827586	0.815287	0.729601	0.786422	0.818893
756	0.845638	0.75	0.759494	0.814815	0.808917	0.718711	0.792487	0.811527
757	0.861111	0.647059	0.771084	0.792453	0.802548	0.717195	0.767927	0.809051
758	0.818792	0.606061	0.683544	0.792453	0.757962	0.643563	0.725212	0.764271
759	0.85906	0.888889	0.734177	0.949153	0.847134	0.772892	0.85782	0.849314
760	0.836879	0.645161	0.735632	0.8	0.783439	0.692057	0.754418	0.790097
761	0.797203	0.709677	0.682353	0.8	0.757962	0.65085	0.747308	0.763423
762	0.847222	0.709677	0.761905	0.8	0.802548	0.715226	0.779701	0.806703
763	0.85906	0.666667	0.734177	0.870968	0.815287	0.724491	0.782718	0.815974
764	0.819444	0.642857	0.714286	0.827586	0.77707	0.675609	0.751043	0.781596
765	0.783217	0.733333	0.666667	0.842105	0.757962	0.649754	0.756331	0.762872
766	0.860927	0.625	0.736842	0.8	0.796178	0.697328	0.755692	0.800507
767	0.818792	0.742857	0.675325	0.830189	0.77707	0.673366	0.766791	0.780871
768	0.84	0.827586	0.717949	0.912281	0.821656	0.734623	0.824454	0.82402
769	0.835616	0.774194	0.716049	0.857143	0.802548	0.711886	0.795751	0.806466
770	0.837838	0.689655	0.708861	0.827586	0.789809	0.689139	0.765985	0.793213
771	0.870748	0.727273	0.765432	0.830189	0.821656	0.740941	0.79841	0.826298
772	0.829932	0.733333	0.716049	0.821429	0.789809	0.691257	0.775186	0.79347
773	0.797203	0.8	0.658824	0.892857	0.77707	0.678425	0.787221	0.783101
774	0.791367	0.642857	0.674157	0.793103	0.745223	0.63757	0.725371	0.751779
775	0.783217	0.733333	0.642857	0.877193	0.757962	0.649754	0.75915	0.763965
776	0.837838	0.888889	0.725	0.915254	0.828025	0.74543	0.841745	0.830266
777	0.837838	0.758621	0.708861	0.862069	0.802548	0.708122	0.791847	0.805513
778	0.84058	0.814815	0.755556	0.881356	0.821656	0.752105	0.823077	0.8262
779	0.820144	0.666667	0.741573	0.785714	0.77707	0.685783	0.753524	0.78234
780	0.725926	0.733333	0.602151	0.857143	0.713376	0.600529	0.729638	0.722443
781	0.780822	0.857143	0.617284	0.915254	0.770701	0.662857	0.792626	0.774288
782	0.805369	0.709677	0.65	0.814815	0.757962	0.642155	0.744965	0.762635
783	0.826087	0.733333	0.755556	0.821429	0.796178	0.715999	0.784101	0.800895
784	0.855172	0.8125	0.746988	0.888889	0.828025	0.752252	0.825887	0.832586
785	0.776978	0.75	0.674157	0.814815	0.751592	0.649691	0.753988	0.757743
786	0.849315	0.866667	0.740741	0.912281	0.834395	0.758516	0.842251	0.837196
787	0.890411	0.785714	0.790123	0.881356	0.853503	0.785948	0.836901	0.856377
788	0.816901	0.740741	0.697674	0.881356	0.789809	0.697403	0.784168	0.794813
789	0.835616	0.666667	0.716049	0.807018	0.783439	0.682875	0.756338	0.787984
790	0.783217	0.666667	0.658824	0.785714	0.738854	0.621844	0.723605	0.744728
791	0.783784	0.827586	0.625	0.877193	0.764331	0.651331	0.778391	0.767839
792	0.789116	0.666667	0.617284	0.821429	0.738854	0.615423	0.723624	0.744656
793	0.845638	0.928571	0.708861	0.965517	0.840764	0.763752	0.862147	0.843178
794	0.824324	0.758621	0.683544	0.896552	0.796178	0.69863	0.79076	0.799508
795	0.841379	0.758621	0.722892	0.842105	0.802548	0.712414	0.791249	0.806742
796	0.887417	0.727273	0.789474	0.851852	0.840764	0.764846	0.814004	0.844279
797	0.825175	0.8	0.714286	0.877193	0.802548	0.715683	0.804163	0.806897
798	0.813793	0.714286	0.666667	0.8	0.764331	0.654713	0.748686	0.768245
799	0.833333	0.714286	0.714286	0.862069	0.796178	0.703967	0.780993	0.800911
800	0.816901	0.774194	0.705882	0.857143	0.789809	0.69916	0.78853	0.794891
801	0.788732	0.689655	0.658824	0.862069	0.757962	0.650867	0.74982	0.763926
802	0.813793	0.923077	0.682927	0.95082	0.815287	0.729845	0.842654	0.818184
803	0.824324	0.774194	0.708861	0.857143	0.796178	0.699853	0.79113	0.799233
804	0.808219	0.6875	0.682927	0.777778	0.757962	0.646833	0.739106	0.762879
805	0.837838	0.787879	0.7	0.867925	0.802548	0.71126	0.79841	0.806966
806	0.849315	0.6	0.731707	0.785714	0.783439	0.68318	0.741684	0.788802
807	0.805755	0.48	0.712644	0.825397	0.757962	0.654558	0.705949	0.760592
808	0.868421	0.666667	0.753247	0.8	0.808917	0.714399	0.772084	0.811498
809	0.835616	0.666667	0.740741	0.807018	0.789809	0.69233	0.76251	0.793803
810	0.857143	0.645161	0.740741	0.8	0.796178	0.70143	0.760761	0.801239
811	0.816901	0.714286	0.712644	0.842105	0.783439	0.688888	0.771484	0.78865
812	0.783217	0.785714	0.642857	0.881356	0.764331	0.658059	0.773286	0.769098
813	0.849673	0.733333	0.693333	0.857143	0.802548	0.703791	0.783371	0.804623
814	0.835616	0.642857	0.716049	0.813559	0.783439	0.681794	0.752021	0.787263
815	0.805556	0.6875	0.666667	0.814815	0.757962	0.649965	0.743634	0.764818
816	0.821918	0.733333	0.666667	0.877193	0.783439	0.682875	0.774778	0.788557
817	0.788732	0.6	0.651163	0.785714	0.732484	0.614204	0.706402	0.740107
818	0.839161	0.62069	0.729412	0.807018	0.783439	0.687237	0.74907	0.789064
819	0.8	0.740741	0.681818	0.881356	0.77707	0.682208	0.775979	0.782787
820	0.780142	0.75	0.666667	0.814815	0.751592	0.645809	0.752906	0.757529
821	0.814286	0.787879	0.712644	0.851852	0.789809	0.704263	0.791665	0.795324
822	0.797203	0.75	0.674699	0.821429	0.764331	0.660202	0.760833	0.769053
823	0.780142	0.758621	0.643678	0.877193	0.757962	0.653075	0.764908	0.764744
824	0.742857	0.72	0.597701	0.870968	0.726115	0.60572	0.732882	0.731236
825	0.813793	0.666667	0.682927	0.807018	0.764331	0.655989	0.742601	0.769475
826	0.818792	0.727273	0.666667	0.851852	0.77707	0.671768	0.766146	0.78168
827	0.808219	0.785714	0.658537	0.896552	0.783439	0.682019	0.787255	0.787959
828	0.808219	0.846154	0.682927	0.9	0.796178	0.700169	0.809325	0.799371
829	0.811189	0.740741	0.690476	0.9	0.789809	0.695378	0.785601	0.793878
830	0.841379	0.769231	0.731707	0.885246	0.815287	0.729845	0.806891	0.817941
831	0.802721	0.727273	0.658228	0.836364	0.764331	0.655091	0.756146	0.76885
832	0.861111	0.645161	0.761905	0.8	0.802548	0.715226	0.767044	0.808173
833	0.849315	0.666667	0.731707	0.847458	0.802548	0.710015	0.773787	0.80612
834	0.802817	0.709677	0.705882	0.821429	0.770701	0.670949	0.759951	0.775817
835	0.813793	0.814815	0.674699	0.915254	0.796178	0.701987	0.80464	0.800485
836	0.819444	0.740741	0.714286	0.881356	0.796178	0.703526	0.788957	0.799975
837	0.853333	0.740741	0.717949	0.881356	0.815287	0.724155	0.798345	0.817459
838	0.77551	0.75	0.592593	0.851852	0.738854	0.616964	0.742489	0.744877
839	0.851613	0.827586	0.684932	0.912281	0.821656	0.730639	0.819103	0.821934
840	0.818792	0.727273	0.658228	0.830189	0.770701	0.662564	0.75862	0.775552
841	0.808511	0.580645	0.697674	0.785714	0.751592	0.644532	0.718136	0.759166
842	0.816901	0.666667	0.682353	0.866667	0.77707	0.678184	0.758147	0.782262
843	0.824324	0.857143	0.683544	0.915254	0.808917	0.717141	0.820066	0.811239
844	0.855263	0.758621	0.72	0.896552	0.821656	0.732702	0.807609	0.823273
845	0.794521	0.785714	0.634146	0.896552	0.770701	0.663064	0.777733	0.775493
846	0.864516	0.740741	0.739726	0.847458	0.821656	0.729717	0.79811	0.821598
847	0.837838	0.758621	0.7	0.877193	0.802548	0.708331	0.793413	0.806314
848	0.842105	0.645161	0.684211	0.8	0.77707	0.667096	0.742869	0.780541
849	0.822695	0.705882	0.712644	0.807692	0.77707	0.685224	0.762228	0.78422
850	0.821918	0.8125	0.698795	0.867925	0.796178	0.704071	0.800284	0.800913
851	0.847682	0.75	0.717949	0.830189	0.802548	0.707368	0.786455	0.805677
852	0.819444	0.540541	0.707317	0.666667	0.732484	0.616301	0.683492	0.740732
853	0.832215	0.8	0.683544	0.892857	0.802548	0.707742	0.802154	0.806098
854	0.821918	0.75	0.691358	0.872727	0.789809	0.693722	0.784001	0.794903
855	0.845638	0.758621	0.717949	0.862069	0.808917	0.716475	0.796069	0.81148
856	0.819444	0.774194	0.698795	0.892857	0.796178	0.70534	0.796323	0.801292
857	0.843537	0.827586	0.725	0.896552	0.821656	0.737786	0.823169	0.824411
858	0.808511	0.714286	0.72093	0.847458	0.783439	0.689783	0.772796	0.787511
859	0.887417	0.666667	0.779221	0.847458	0.834395	0.751866	0.795191	0.836004
860	0.853333	0.722222	0.717949	0.8	0.796178	0.702532	0.773376	0.80038
861	0.866667	0.8	0.74359	0.892857	0.834395	0.754271	0.825778	0.837146
862	0.845638	0.740741	0.708861	0.881356	0.808917	0.715704	0.794149	0.811543
863	0.797203	0.5625	0.674699	0.785714	0.738854	0.62261	0.705029	0.746703
864	0.849673	0.733333	0.702703	0.877193	0.808917	0.713332	0.790726	0.810662
865	0.818792	0.709677	0.666667	0.821429	0.770701	0.660694	0.754141	0.77441
866	0.849673	0.588235	0.72	0.730769	0.770701	0.659199	0.722169	0.774745
867	0.832215	0.733333	0.708861	0.821429	0.789809	0.68872	0.773959	0.792895
868	0.845638	0.6875	0.717949	0.836364	0.796178	0.69942	0.771862	0.800679
869	0.829932	0.722222	0.691358	0.8	0.77707	0.677733	0.760878	0.782636
870	0.824324	0.705882	0.675	0.807692	0.770701	0.664786	0.753225	0.776148
871	0.832215	0.666667	0.692308	0.777778	0.770701	0.662278	0.742242	0.775133
872	0.835616	0.689655	0.707317	0.842105	0.789809	0.69203	0.768673	0.794534
873	0.813793	0.827586	0.682927	0.896552	0.796178	0.702631	0.805214	0.799908
874	0.84	0.692308	0.692308	0.866667	0.796178	0.695144	0.772821	0.79806
875	0.808219	0.740741	0.658537	0.847458	0.770701	0.662588	0.763739	0.774854
876	0.802817	0.774194	0.705882	0.857143	0.783439	0.689757	0.785009	0.787983
877	0.774648	0.774194	0.627907	0.872727	0.751592	0.643184	0.762369	0.758769
878	0.8	0.714286	0.650602	0.862069	0.764331	0.655107	0.756739	0.769555
879	0.843537	0.733333	0.740741	0.892857	0.815287	0.729174	0.802617	0.81961
880	0.827586	0.733333	0.707317	0.877193	0.796178	0.703198	0.786357	0.800917
881	0.813333	0.75	0.641026	0.851852	0.770701	0.660495	0.764053	0.774842
882	0.837838	0.692308	0.7	0.866667	0.796178	0.697494	0.774203	0.798812
883	0.842105	0.888889	0.684211	0.949153	0.828025	0.741431	0.841089	0.829223
884	0.874172	0.814815	0.753247	0.915254	0.847134	0.771002	0.839372	0.848609
885	0.818792	0.769231	0.666667	0.885246	0.789809	0.686709	0.784984	0.791535
886	0.802632	0.709677	0.605263	0.836364	0.751592	0.628844	0.738484	0.754867
887	0.794521	0.787879	0.658537	0.867925	0.770701	0.666614	0.777215	0.77595
888	0.808511	0.647059	0.697674	0.792453	0.757962	0.656405	0.736424	0.765953
889	0.847682	0.714286	0.701299	0.862069	0.802548	0.704465	0.781334	0.804888
890	0.811189	0.689655	0.682353	0.842105	0.770701	0.668366	0.756326	0.776671
891	0.833333	0.769231	0.722892	0.918033	0.815287	0.731305	0.810872	0.818182
892	0.85906	0.774194	0.734177	0.872727	0.821656	0.736952	0.81004	0.825214
893	0.819444	0.769231	0.690476	0.9	0.796178	0.703167	0.794788	0.800286
894	0.827586	0.774194	0.698795	0.872727	0.796178	0.704256	0.793326	0.801439
895	0.844156	0.705882	0.675676	0.807692	0.783439	0.677517	0.758352	0.786033
896	0.855263	0.714286	0.736842	0.896552	0.821656	0.732258	0.800736	0.823571
897	0.845638	0.733333	0.727273	0.827586	0.802548	0.707407	0.783457	0.804994
898	0.85906	0.814815	0.734177	0.915254	0.834395	0.75383	0.830827	0.836703
899	0.785714	0.896552	0.659091	0.947368	0.789809	0.702029	0.822181	0.79594
900	0.836879	0.714286	0.744186	0.881356	0.808917	0.727435	0.794177	0.813382
901	0.8	0.727273	0.634146	0.851852	0.757962	0.648813	0.753318	0.764799
902	0.825175	0.606061	0.714286	0.777778	0.764331	0.661418	0.730825	0.771842
903	0.818792	0.827586	0.683544	0.877193	0.796178	0.697618	0.801779	0.798806
904	0.829932	0.869565	0.707317	0.935484	0.821656	0.736486	0.835575	0.824486
905	0.829932	0.8	0.716049	0.892857	0.808917	0.719695	0.80971	0.812639
906	0.834437	0.666667	0.692308	0.8	0.77707	0.667586	0.748353	0.780469
907	0.780822	0.645161	0.609756	0.8	0.726115	0.598735	0.708935	0.732939
908	0.837838	0.689655	0.725	0.807018	0.789809	0.689331	0.764878	0.793086
909	0.824324	0.727273	0.675	0.830189	0.77707	0.673322	0.764196	0.782218
910	0.857143	0.928571	0.740741	0.965517	0.853503	0.785022	0.872993	0.856333
911	0.837838	0.709677	0.716049	0.814815	0.789809	0.691006	0.769595	0.794125
912	0.797101	0.888889	0.688889	0.949153	0.802548	0.723862	0.831008	0.808254
913	0.821918	0.857143	0.691358	0.949153	0.815287	0.729137	0.829893	0.818378
914	0.835616	0.727273	0.716049	0.851852	0.796178	0.703984	0.782698	0.801569
915	0.802817	0.758621	0.682353	0.896552	0.783439	0.688525	0.785086	0.788679
916	0.849315	0.727273	0.731707	0.830189	0.802548	0.71389	0.784621	0.807838
917	0.808511	0.866667	0.689655	0.928571	0.802548	0.719599	0.823351	0.808257
918	0.808219	0.774194	0.682927	0.909091	0.789809	0.693342	0.793608	0.795149
919	0.813793	0.83871	0.682927	0.928571	0.802548	0.713284	0.816	0.806947
920	0.849315	0.666667	0.722892	0.8	0.789809	0.693044	0.759718	0.794974
921	0.788732	0.740741	0.666667	0.852459	0.764331	0.659087	0.76215	0.768169
922	0.761905	0.580645	0.567901	0.763636	0.694268	0.549834	0.668522	0.701506
923	0.845638	0.827586	0.708861	0.912281	0.821656	0.735684	0.823591	0.824643
924	0.827586	0.740741	0.707317	0.866667	0.796178	0.701744	0.785578	0.799519
925	0.771242	0.774194	0.540541	0.892857	0.738854	0.608627	0.744708	0.740356
926	0.77037	0.709677	0.673913	0.857143	0.751592	0.656829	0.752776	0.759194
927	0.813793	0.709677	0.666667	0.814815	0.764331	0.657449	0.751238	0.770694
928	0.853147	0.709677	0.752941	0.836364	0.808917	0.726255	0.788032	0.814445
929	0.865248	0.727273	0.781609	0.830189	0.821656	0.750104	0.80108	0.827413
930	0.85906	0.740741	0.74359	0.866667	0.821656	0.734663	0.802514	0.823504
931	0.843537	0.833333	0.716049	0.935484	0.828025	0.745969	0.832101	0.830217
932	0.835616	0.733333	0.740741	0.877193	0.808917	0.720695	0.796721	0.812732
933	0.824324	0.857143	0.692308	0.9	0.808917	0.717051	0.818444	0.81039
934	0.878378	0.62069	0.78481	0.827586	0.821656	0.736597	0.777866	0.825284
935	0.802721	0.642857	0.641975	0.827586	0.751592	0.633156	0.728785	0.756352
936	0.824324	0.827586	0.675	0.912281	0.802548	0.708331	0.809798	0.80621
937	0.861111	0.628571	0.761905	0.745098	0.789809	0.699946	0.749171	0.796308
938	0.774648	0.6875	0.651163	0.814815	0.738854	0.625152	0.732031	0.746005
939	0.857143	0.733333	0.746667	0.836364	0.815287	0.72234	0.793377	0.816885
940	0.826667	0.571429	0.666667	0.793103	0.757962	0.638709	0.714466	0.761412
941	0.887417	0.814815	0.789474	0.9	0.859873	0.790088	0.847926	0.860728
942	0.802817	0.846154	0.674419	0.933333	0.796178	0.706487	0.814181	0.801085
943	0.797297	0.827586	0.65	0.842105	0.770701	0.660831	0.779247	0.773654
944	0.84507	0.714286	0.744186	0.862069	0.808917	0.726149	0.791403	0.813714
945	0.786207	0.689655	0.634146	0.827586	0.745223	0.627048	0.734399	0.750283
946	0.835616	0.827586	0.731707	0.912281	0.821656	0.739384	0.826798	0.825113
947	0.805556	0.62069	0.674699	0.793103	0.751592	0.638076	0.723512	0.75703
948	0.8	0.647059	0.674699	0.730769	0.738854	0.621854	0.713132	0.744578
949	0.864865	0.827586	0.75	0.912281	0.840764	0.765332	0.838683	0.843768
950	0.839161	0.5625	0.729412	0.740741	0.764331	0.661063	0.717953	0.771582
951	0.841379	0.75	0.731707	0.872727	0.808917	0.723445	0.798953	0.813957
952	0.866667	0.8125	0.753247	0.909091	0.840764	0.764913	0.835376	0.843559
953	0.810811	0.827586	0.65	0.912281	0.789809	0.689331	0.800169	0.793691
954	0.830986	0.8	0.738095	0.896552	0.815287	0.735703	0.816408	0.819057
955	0.863014	0.827586	0.765432	0.931034	0.847134	0.776907	0.846767	0.850081
956	0.797203	0.758621	0.666667	0.862069	0.770701	0.668002	0.77114	0.77564
957	0.783217	0.814815	0.635294	0.915254	0.770701	0.667344	0.787145	0.776203
958	0.845638	0.774194	0.727273	0.912281	0.821656	0.736482	0.814846	0.824561
959	0.833333	0.714286	0.722892	0.881356	0.802548	0.713085	0.787967	0.806625
960	0.851351	0.482759	0.725	0.736842	0.764331	0.651331	0.698988	0.769173
961	0.822695	0.709677	0.712644	0.836364	0.783439	0.692057	0.770345	0.790013
962	0.780142	0.6875	0.643678	0.814815	0.738854	0.627	0.731534	0.746936
963	0.843537	0.666667	0.716049	0.754717	0.77707	0.674657	0.745243	0.781875
964	0.834437	0.814815	0.701299	0.881356	0.808917	0.713593	0.807977	0.810401
965	0.819444	0.709677	0.690476	0.836364	0.77707	0.677481	0.76399	0.783195
966	0.797203	0.75	0.658824	0.814815	0.757962	0.651641	0.75521	0.764048
967	0.857143	0.888889	0.75	0.933333	0.847134	0.774926	0.857341	0.84908
968	0.845638	0.764706	0.708861	0.846154	0.802548	0.711012	0.79134	0.806801
969	0.807947	0.769231	0.649351	0.9	0.783439	0.674938	0.781632	0.784955
970	0.855263	0.72	0.736842	0.885246	0.821656	0.731278	0.799338	0.821884
971	0.821192	0.571429	0.649351	0.793103	0.751592	0.627984	0.708769	0.754646
972	0.849315	0.814815	0.756098	0.881356	0.828025	0.747956	0.825396	0.830612
973	0.805556	0.896552	0.690476	0.912281	0.802548	0.713938	0.826216	0.806363
974	0.849315	0.733333	0.746988	0.836364	0.808917	0.721473	0.7915	0.813121
975	0.827586	0.8	0.698795	0.857143	0.796178	0.703565	0.795881	0.800598
976	0.777778	0.625	0.626506	0.8	0.726115	0.602443	0.707321	0.733724
977	0.802721	0.785714	0.641975	0.862069	0.770701	0.661631	0.77312	0.77477
978	0.832215	0.8	0.675	0.872727	0.796178	0.698516	0.794986	0.800238
979	0.819444	0.645161	0.714286	0.8	0.770701	0.668045	0.744723	0.776515
980	0.870748	0.827586	0.765432	0.912281	0.847134	0.776004	0.844012	0.850291
981	0.862745	0.733333	0.72	0.857143	0.815287	0.72297	0.793305	0.817318
982	0.841379	0.774194	0.731707	0.892857	0.815287	0.732158	0.810034	0.819806
983	0.794521	0.896552	0.634146	0.947368	0.789809	0.69203	0.818147	0.79438
984	0.818792	0.8125	0.683544	0.851852	0.789809	0.690202	0.791672	0.792714
985	0.816901	0.774194	0.697674	0.872727	0.789809	0.699682	0.790374	0.795934
986	0.842105	0.8	0.675325	0.872727	0.802548	0.704823	0.797539	0.805165
987	0.786207	0.72	0.634146	0.870968	0.757962	0.644288	0.75283	0.761085
988	0.821918	0.758621	0.691358	0.862069	0.789809	0.691756	0.783491	0.79358
989	0.808219	0.692308	0.658537	0.866667	0.770701	0.662191	0.756433	0.774514
990	0.816327	0.923077	0.666667	0.933333	0.808917	0.717808	0.834851	0.812254
991	0.821918	0.857143	0.7	0.9	0.808917	0.719494	0.819765	0.811022
992	0.851613	0.72	0.694444	0.870968	0.808917	0.710055	0.784256	0.807374
993	0.843537	0.740741	0.725	0.866667	0.808917	0.717976	0.793986	0.81151
994	0.826667	0.625	0.710526	0.75	0.764331	0.650656	0.728048	0.767948
995	0.847222	0.727273	0.722892	0.851852	0.802548	0.716301	0.78731	0.808874
996	0.851064	0.75	0.776471	0.857143	0.821656	0.748004	0.808669	0.826278
997	0.881579	0.758621	0.763158	0.877193	0.840764	0.761483	0.820138	0.842651
998	0.829932	0.8	0.691358	0.892857	0.802548	0.710215	0.803537	0.80682
999	0.825175	0.6875	0.714286	0.8	0.77707	0.679412	0.75674	0.782831
1000	0.827586	0.740741	0.698795	0.881356	0.796178	0.701987	0.78712	0.800318

## Sheet: MCFS-KNN
Number of feature	F1-score				ACC	MCC	Macro F1	Weighted F1
	ALL transduced	ALL untransduced	NHL transduced	NHL untransduced
1	0.681159	0.5	0.511111	0.758621	0.630573	0.470317	0.612723	0.640885
2	0.676923	0.666667	0.57732	0.842105	0.675159	0.555973	0.690754	0.684164
3	0.681159	0.866667	0.511111	0.928571	0.694268	0.565691	0.746877	0.703721
4	0.794118	0.866667	0.695652	0.928571	0.796178	0.720282	0.821252	0.802611
5	0.748092	0.962963	0.659794	0.983051	0.783439	0.712118	0.838475	0.789971
6	0.768116	0.96	0.644444	0.983607	0.789809	0.704399	0.839042	0.796035
7	0.766917	0.923077	0.673684	0.966667	0.789809	0.716049	0.832586	0.796044
8	0.748092	0.83871	0.659794	0.909091	0.757962	0.676813	0.788922	0.76555
9	0.781955	0.962963	0.694737	0.983051	0.808917	0.744615	0.855676	0.814814
10	0.732824	0.962963	0.639175	0.983051	0.770701	0.693297	0.829503	0.777624
11	0.785185	1	0.688172	1	0.815287	0.74891	0.868339	0.821157
12	0.766917	1	0.673684	1	0.802548	0.734878	0.86015	0.808783
13	0.788321	0.962963	0.681319	0.983051	0.808917	0.735374	0.853913	0.814774
14	0.721805	0.896552	0.610526	0.947368	0.745223	0.651605	0.794063	0.753151
15	0.794118	0.896552	0.695652	0.947368	0.802548	0.729078	0.833422	0.808678
16	0.744186	1	0.666667	1	0.789809	0.726666	0.852713	0.795981
17	0.763359	1	0.680412	1	0.802548	0.740022	0.860943	0.808623
18	0.713178	0.962963	0.626263	0.983051	0.757962	0.679909	0.821364	0.764946
19	0.703125	0.928571	0.62	0.965517	0.745223	0.664374	0.804303	0.752341
20	0.730159	0.962963	0.666667	0.983051	0.77707	0.717006	0.83571	0.782796
21	0.75969	0.866667	0.686869	0.928571	0.77707	0.70973	0.810449	0.783657
22	0.734375	1	0.66	1	0.783439	0.720105	0.848594	0.789598
23	0.778626	0.888889	0.701031	0.949153	0.796178	0.730938	0.829425	0.802054
24	0.80303	0.896552	0.729167	0.947368	0.815287	0.757437	0.844029	0.820947
25	0.787879	1	0.708333	1	0.821656	0.765655	0.874053	0.827229
26	0.738462	0.962963	0.653061	0.983051	0.77707	0.705394	0.834384	0.783661
27	0.721805	0.928571	0.610526	0.965517	0.751592	0.660441	0.806605	0.75927
28	0.730159	0.962963	0.666667	0.983051	0.77707	0.717006	0.83571	0.782796
29	0.744186	0.962963	0.666667	0.983051	0.783439	0.717585	0.839217	0.789675
30	0.757576	0.928571	0.666667	0.965517	0.783439	0.709951	0.829583	0.790044
31	0.755906	0.896552	0.693069	0.947368	0.783439	0.724339	0.823224	0.789328
32	0.775194	0.866667	0.707071	0.928571	0.789809	0.728528	0.819376	0.796021
33	0.787879	0.866667	0.708333	0.928571	0.796178	0.729849	0.822863	0.80254
34	0.734375	0.928571	0.66	0.965517	0.770701	0.702043	0.822116	0.777094
35	0.704	0.962963	0.640777	0.983051	0.757962	0.691782	0.822698	0.763865
36	0.753846	0.962963	0.673469	0.983051	0.789809	0.724222	0.843332	0.796016
37	0.728682	0.928571	0.646465	0.965517	0.764331	0.689782	0.817309	0.771113
38	0.731707	0.928571	0.685714	0.965517	0.77707	0.727087	0.827878	0.781846
39	0.725806	1	0.673077	1	0.783439	0.73248	0.849721	0.788477
40	0.731707	0.896552	0.685714	0.947368	0.770701	0.718137	0.815335	0.775727
41	0.699187	1	0.647619	1	0.764331	0.707364	0.836702	0.769422
42	0.721311	1	0.679245	1	0.783439	0.739235	0.850139	0.787726
43	0.615385	0.896552	0.594595	0.947368	0.694268	0.625339	0.763475	0.697203
44	0.7	0.866667	0.666667	0.928571	0.745223	0.691218	0.790476	0.749621
45	0.704918	0.896552	0.660377	0.947368	0.751592	0.693116	0.802304	0.756617
46	0.710744	0.962963	0.672897	0.983051	0.770701	0.724081	0.832414	0.774742
47	0.704	0.896552	0.640777	0.947368	0.745223	0.673895	0.797174	0.751548
48	0.741935	0.888889	0.692308	0.949153	0.77707	0.723351	0.818071	0.782003
49	0.75	0.896552	0.68	0.947368	0.77707	0.71198	0.81848	0.783352
50	0.708661	0.928571	0.633663	0.965517	0.751592	0.676706	0.809103	0.758277
51	0.744186	0.857143	0.666667	0.931034	0.764331	0.689782	0.799758	0.770974
52	0.742424	0.888889	0.645833	0.949153	0.764331	0.681291	0.806575	0.771291
53	0.730159	0.866667	0.666667	0.928571	0.757962	0.690289	0.798016	0.764412
54	0.75	0.83871	0.68	0.909091	0.764331	0.694465	0.79445	0.771248
55	0.717557	0.928571	0.618557	0.965517	0.751592	0.665541	0.807551	0.759079
56	0.731707	0.896552	0.685714	0.947368	0.770701	0.718137	0.815335	0.775727
57	0.694215	0.928571	0.654206	0.965517	0.751592	0.696031	0.810627	0.756032
58	0.787402	0.896552	0.732673	0.947368	0.808917	0.762011	0.840999	0.814109
59	0.724409	0.962963	0.653465	0.983051	0.770701	0.704538	0.830972	0.776865
60	0.677165	0.896552	0.594059	0.947368	0.719745	0.63016	0.778786	0.727377
61	0.752	0.896552	0.699029	0.947368	0.783439	0.730509	0.823737	0.788817
62	0.725806	0.866667	0.673077	0.928571	0.757962	0.696561	0.79853	0.763788
63	0.75	0.928571	0.68	0.965517	0.783439	0.720878	0.831022	0.789471
64	0.75969	0.83871	0.686869	0.909091	0.770701	0.701021	0.79859	0.777619
65	0.741935	0.962963	0.692308	0.983051	0.789809	0.742272	0.845064	0.794614
66	0.694915	0.866667	0.672727	0.928571	0.745223	0.698557	0.79072	0.748555
67	0.714286	0.896552	0.647059	0.947368	0.751592	0.680247	0.801316	0.758073
68	0.699187	0.962963	0.647619	0.983051	0.757962	0.698247	0.823205	0.763117
69	0.806202	0.962963	0.747475	0.983051	0.834395	0.792937	0.874923	0.839135
70	0.740157	0.928571	0.673267	0.965517	0.77707	0.714404	0.826878	0.783057
71	0.737705	0.827586	0.698113	0.912281	0.764331	0.712057	0.793921	0.769175
72	0.714286	1	0.647059	1	0.770701	0.707209	0.840336	0.776695
73	0.771654	0.962963	0.712871	0.983051	0.808917	0.761132	0.857635	0.814036
74	0.769231	0.866667	0.693878	0.928571	0.783439	0.716358	0.814587	0.789988
75	0.755906	0.857143	0.693069	0.931034	0.77707	0.714404	0.809288	0.782944
76	0.740157	0.866667	0.673267	0.928571	0.764331	0.696697	0.802166	0.770872
77	0.784615	0.928571	0.714286	0.965517	0.808917	0.752867	0.848247	0.814528
78	0.740157	0.888889	0.673267	0.949153	0.770701	0.704538	0.812867	0.776644
79	0.796875	0.923077	0.74	0.966667	0.821656	0.776709	0.856655	0.826365
80	0.736	0.928571	0.679612	0.965517	0.77707	0.72056	0.827425	0.782513
81	0.824427	1	0.762887	1	0.853503	0.815374	0.896829	0.858011
82	0.838235	0.896552	0.76087	0.947368	0.840764	0.785437	0.860756	0.845685
83	0.765625	0.83871	0.7	0.909091	0.77707	0.713267	0.803356	0.783625
84	0.761905	0.928571	0.705882	0.965517	0.796178	0.745735	0.840469	0.801409
85	0.777778	0.928571	0.72549	0.965517	0.808917	0.764601	0.849339	0.813815
86	0.736	1	0.679612	1	0.789809	0.738706	0.853903	0.795017
87	0.78125	0.928571	0.72	0.965517	0.808917	0.758547	0.848835	0.814224
88	0.75	0.962963	0.68	0.983051	0.789809	0.729874	0.844003	0.795669
89	0.721311	0.928571	0.679245	0.965517	0.770701	0.721015	0.823661	0.775223
90	0.771654	0.896552	0.712871	0.947368	0.796178	0.743175	0.832111	0.801718
91	0.81203	0.928571	0.736842	0.965517	0.828025	0.773219	0.86074	0.833289
92	0.752	0.896552	0.699029	0.947368	0.783439	0.730509	0.823737	0.788817
93	0.81203	0.866667	0.736842	0.928571	0.815287	0.755489	0.836028	0.821104
94	0.747967	0.896552	0.704762	0.947368	0.783439	0.737053	0.824162	0.788191
95	0.731707	0.896552	0.685714	0.947368	0.770701	0.718137	0.815335	0.775727
96	0.7	0.888889	0.666667	0.949153	0.751592	0.699129	0.801177	0.755394
97	0.721311	0.928571	0.679245	0.965517	0.770701	0.721015	0.823661	0.775223
98	0.769231	0.923077	0.693878	0.966667	0.796178	0.733304	0.838213	0.801938
99	0.740157	0.896552	0.673267	0.947368	0.770701	0.705503	0.814336	0.776938
100	0.714286	0.962963	0.647059	0.983051	0.764331	0.698124	0.82684	0.77039
101	0.8	0.896552	0.734694	0.947368	0.815287	0.762757	0.844654	0.820764
102	0.716667	0.896552	0.685185	0.947368	0.764331	0.719102	0.811443	0.768226
103	0.721311	0.928571	0.679245	0.965517	0.770701	0.721015	0.823661	0.775223
104	0.709677	0.896552	0.653846	0.947368	0.751592	0.686502	0.801861	0.757412
105	0.747967	0.928571	0.704762	0.965517	0.789809	0.746016	0.836705	0.79431
106	0.721311	0.896552	0.679245	0.947368	0.764331	0.712057	0.811119	0.769104
107	0.746032	0.928571	0.686275	0.965517	0.783439	0.72687	0.831599	0.789003
108	0.78125	0.962963	0.72	0.983051	0.815287	0.767575	0.861816	0.820422
109	0.731707	0.928571	0.685714	0.965517	0.77707	0.727087	0.827878	0.781846
110	0.747967	0.857143	0.704762	0.931034	0.77707	0.727087	0.810227	0.781806
111	0.736	0.962963	0.679612	0.983051	0.783439	0.729582	0.840406	0.788711
112	0.672414	0.962963	0.660714	0.983051	0.751592	0.714314	0.819785	0.753072
113	0.715447	0.962963	0.666667	0.983051	0.770701	0.717191	0.832032	0.775581
114	0.765625	0.896552	0.7	0.947368	0.789809	0.730801	0.827386	0.795728
115	0.694215	0.866667	0.654206	0.928571	0.738854	0.678215	0.785915	0.743847
116	0.672269	0.866667	0.642202	0.928571	0.726115	0.666306	0.777427	0.730255
117	0.741935	0.896552	0.692308	0.947368	0.77707	0.724287	0.819541	0.782297
118	0.7	0.928571	0.666667	0.965517	0.757962	0.709081	0.815189	0.761806
119	0.736	0.83871	0.679612	0.909091	0.757962	0.694076	0.790853	0.76429
120	0.715447	0.896552	0.666667	0.947368	0.757962	0.699221	0.806508	0.763263
121	0.66087	0.928571	0.654867	0.965517	0.738854	0.699596	0.802456	0.739834
122	0.714286	1	0.647059	1	0.770701	0.707209	0.840336	0.776695
123	0.731707	1	0.685714	1	0.789809	0.74529	0.854355	0.79435
124	0.725806	0.928571	0.673077	0.965517	0.770701	0.714323	0.823243	0.775974
125	0.677686	0.896552	0.635514	0.947368	0.732484	0.668107	0.78928	0.737402
126	0.666667	0.866667	0.609524	0.928571	0.713376	0.633666	0.767857	0.719806
127	0.661157	0.896552	0.616822	0.947368	0.719745	0.649137	0.780475	0.72489
128	0.694215	0.866667	0.654206	0.928571	0.738854	0.678215	0.785915	0.743847
129	0.765625	0.928571	0.7	0.965517	0.796178	0.739712	0.839928	0.801848
130	0.705882	0.896552	0.678899	0.947368	0.757962	0.713256	0.807175	0.761455
131	0.694915	0.896552	0.672727	0.947368	0.751592	0.707478	0.802891	0.754622
132	0.694215	0.896552	0.654206	0.947368	0.745223	0.687076	0.798085	0.749913
133	0.694915	0.83871	0.672727	0.909091	0.738854	0.689729	0.778861	0.742518
134	0.78125	0.923077	0.72	0.966667	0.808917	0.757841	0.847748	0.813989
135	0.715447	0.827586	0.666667	0.912281	0.745223	0.680305	0.780495	0.750848
136	0.752	0.928571	0.699029	0.965517	0.789809	0.739445	0.836279	0.794936
137	0.758065	0.866667	0.711538	0.928571	0.783439	0.734323	0.81621	0.788673
138	0.75969	0.866667	0.686869	0.928571	0.77707	0.70973	0.810449	0.783657
139	0.761905	0.928571	0.705882	0.965517	0.796178	0.745735	0.840469	0.801409
140	0.741935	0.857143	0.692308	0.931034	0.770701	0.714323	0.805605	0.775913
141	0.741935	0.83871	0.692308	0.909091	0.764331	0.706691	0.795511	0.770193
142	0.746032	0.928571	0.686275	0.965517	0.783439	0.72687	0.831599	0.789003
143	0.746032	0.962963	0.686275	0.983051	0.789809	0.735887	0.84458	0.795202
144	0.752	0.896552	0.699029	0.947368	0.783439	0.730509	0.823737	0.788817
145	0.75969	0.83871	0.686869	0.909091	0.770701	0.701021	0.79859	0.777619
146	0.736	0.928571	0.679612	0.965517	0.77707	0.72056	0.827425	0.782513
147	0.7	0.896552	0.666667	0.947368	0.751592	0.700102	0.802647	0.755687
148	0.741935	0.866667	0.692308	0.928571	0.770701	0.715442	0.80737	0.776231
149	0.736	0.8	0.679612	0.892857	0.751592	0.68395	0.777117	0.757983
150	0.704918	0.928571	0.660377	0.965517	0.757962	0.70206	0.814846	0.762736
151	0.75969	0.8125	0.686869	0.888889	0.764331	0.692401	0.786987	0.771589
152	0.775194	0.866667	0.707071	0.928571	0.789809	0.728528	0.819376	0.796021
153	0.78125	0.896552	0.72	0.947368	0.802548	0.749623	0.836293	0.808105
154	0.796992	0.928571	0.715789	0.965517	0.815287	0.754423	0.851718	0.820953
155	0.725806	0.787879	0.673077	0.867925	0.738854	0.670596	0.763672	0.745676
156	0.81203	0.83871	0.736842	0.909091	0.808917	0.746771	0.824168	0.815066
157	0.721311	0.896552	0.679245	0.947368	0.764331	0.712057	0.811119	0.769104
158	0.758065	0.928571	0.711538	0.965517	0.796178	0.752135	0.840923	0.800859
159	0.752	0.962963	0.699029	0.983051	0.796178	0.748482	0.849261	0.801135
160	0.746032	0.928571	0.686275	0.965517	0.783439	0.72687	0.831599	0.789003
161	0.7	0.896552	0.666667	0.947368	0.751592	0.700102	0.802647	0.755687
162	0.721311	0.896552	0.679245	0.947368	0.764331	0.712057	0.811119	0.769104
163	0.731707	0.896552	0.685714	0.947368	0.770701	0.718137	0.815335	0.775727
164	0.689076	0.896552	0.66055	0.947368	0.745223	0.694223	0.798387	0.748888
165	0.758065	0.896552	0.711538	0.947368	0.789809	0.743179	0.828381	0.79474
166	0.737705	0.928571	0.698113	0.965517	0.783439	0.73997	0.832477	0.78771
167	0.716667	0.8	0.685185	0.892857	0.745223	0.691218	0.773677	0.749815
168	0.755906	0.928571	0.693069	0.965517	0.789809	0.733253	0.835766	0.795447
169	0.730159	0.962963	0.666667	0.983051	0.77707	0.717006	0.83571	0.782796
170	0.775194	0.896552	0.707071	0.947368	0.796178	0.73734	0.831546	0.802088
171	0.704918	0.928571	0.660377	0.965517	0.757962	0.70206	0.814846	0.762736
172	0.694915	0.896552	0.672727	0.947368	0.751592	0.707478	0.802891	0.754622
173	0.741935	0.8125	0.692308	0.888889	0.757962	0.69803	0.783908	0.764163
174	0.721311	0.928571	0.679245	0.965517	0.770701	0.721015	0.823661	0.775223
175	0.727273	0.928571	0.691589	0.965517	0.77707	0.733997	0.828238	0.781056
176	0.716667	0.866667	0.685185	0.928571	0.757962	0.710207	0.799272	0.762159
177	0.716667	0.962963	0.685185	0.983051	0.77707	0.737188	0.836966	0.780543
178	0.737705	0.896552	0.698113	0.947368	0.77707	0.730999	0.819935	0.78159
179	0.724409	0.928571	0.653465	0.965517	0.764331	0.695555	0.817991	0.770667
180	0.666667	0.928571	0.648649	0.965517	0.738854	0.691677	0.802351	0.741212
181	0.752	0.83871	0.699029	0.909091	0.770701	0.712927	0.799707	0.776714
182	0.755906	0.896552	0.693069	0.947368	0.783439	0.724339	0.823224	0.789328
183	0.730159	0.8125	0.666667	0.888889	0.745223	0.672936	0.774554	0.752344
184	0.737705	0.896552	0.698113	0.947368	0.77707	0.730999	0.819935	0.78159
185	0.72	0.928571	0.660194	0.965517	0.764331	0.701676	0.818571	0.77009
186	0.736	0.962963	0.679612	0.983051	0.783439	0.729582	0.840406	0.788711
187	0.755906	0.962963	0.693069	0.983051	0.796178	0.742267	0.848747	0.801645
188	0.75969	0.928571	0.686869	0.965517	0.789809	0.727427	0.835162	0.795842
189	0.661017	0.962963	0.636364	0.983051	0.738854	0.687419	0.810849	0.741744
190	0.683761	0.928571	0.666667	0.965517	0.751592	0.710798	0.811129	0.753842
191	0.694215	0.928571	0.654206	0.965517	0.751592	0.696031	0.810627	0.756032
192	0.689076	0.928571	0.66055	0.965517	0.751592	0.703214	0.810929	0.755007
193	0.704918	0.83871	0.660377	0.909091	0.738854	0.675505	0.778274	0.744513
194	0.705882	0.928571	0.678899	0.965517	0.764331	0.722261	0.819718	0.767574
195	0.740157	0.896552	0.673267	0.947368	0.770701	0.705503	0.814336	0.776938
196	0.741935	0.928571	0.692308	0.965517	0.783439	0.733229	0.832083	0.788416
197	0.689076	0.962963	0.66055	0.983051	0.757962	0.712304	0.82391	0.761205
198	0.721311	0.866667	0.679245	0.928571	0.757962	0.703195	0.798949	0.763037
199	0.727273	0.866667	0.691589	0.928571	0.764331	0.716132	0.803525	0.76887
200	0.731707	0.866667	0.685714	0.928571	0.764331	0.709284	0.803165	0.769661
201	0.771654	0.928571	0.712871	0.965517	0.802548	0.752102	0.844653	0.807838
202	0.771654	0.928571	0.712871	0.965517	0.802548	0.752102	0.844653	0.807838
203	0.740157	0.888889	0.673267	0.949153	0.770701	0.704538	0.812867	0.776644
204	0.746032	0.896552	0.686275	0.947368	0.77707	0.717952	0.819057	0.782884
205	0.736	0.96	0.679612	0.983607	0.783439	0.728999	0.839805	0.788572
206	0.790698	0.896552	0.727273	0.947368	0.808917	0.756149	0.840473	0.814452
207	0.736	0.928571	0.679612	0.965517	0.77707	0.72056	0.827425	0.782513
208	0.716667	0.8	0.685185	0.892857	0.745223	0.691218	0.773677	0.749815
209	0.737705	0.923077	0.698113	0.966667	0.783439	0.739235	0.83139	0.787474
210	0.741935	0.923077	0.692308	0.966667	0.783439	0.73248	0.830997	0.788181
211	0.741935	0.928571	0.692308	0.965517	0.783439	0.733229	0.832083	0.788416
212	0.7	0.928571	0.666667	0.965517	0.757962	0.709081	0.815189	0.761806
213	0.758065	0.866667	0.711538	0.928571	0.783439	0.734323	0.81621	0.788673
214	0.694915	0.888889	0.672727	0.949153	0.751592	0.706517	0.801421	0.754328
215	0.704918	0.928571	0.660377	0.965517	0.757962	0.70206	0.814846	0.762736
216	0.78125	0.962963	0.72	0.983051	0.815287	0.767575	0.861816	0.820422
217	0.725806	0.866667	0.673077	0.928571	0.757962	0.696561	0.79853	0.763788
218	0.710744	0.928571	0.672897	0.965517	0.764331	0.715014	0.819432	0.768544
219	0.758065	0.962963	0.711538	0.983051	0.802548	0.761194	0.853904	0.807057
220	0.721311	0.962963	0.679245	0.983051	0.77707	0.730073	0.836643	0.781421
221	0.737705	0.928571	0.698113	0.965517	0.783439	0.73997	0.832477	0.78771
222	0.705882	0.928571	0.678899	0.965517	0.764331	0.722261	0.819718	0.767574
223	0.731707	0.866667	0.685714	0.928571	0.764331	0.709284	0.803165	0.769661
224	0.752	1	0.699029	1	0.802548	0.757624	0.862757	0.80744
225	0.721311	0.888889	0.679245	0.949153	0.764331	0.711102	0.80965	0.76881
226	0.771654	0.928571	0.712871	0.965517	0.802548	0.752102	0.844653	0.807838
227	0.761905	0.96	0.705882	0.983607	0.802548	0.754235	0.852848	0.807468
228	0.725806	0.962963	0.673077	0.983051	0.77707	0.723351	0.836224	0.782172
229	0.727273	0.928571	0.691589	0.965517	0.77707	0.733997	0.828238	0.781056
230	0.710744	0.83871	0.672897	0.909091	0.745223	0.688394	0.78286	0.750321
231	0.777778	0.896552	0.72549	0.947368	0.802548	0.755657	0.836797	0.807696
232	0.721311	0.962963	0.679245	0.983051	0.77707	0.730073	0.836643	0.781421
233	0.677966	0.896552	0.654545	0.947368	0.738854	0.688409	0.794108	0.742024
234	0.721311	0.827586	0.679245	0.912281	0.751592	0.693116	0.785106	0.756689
235	0.787402	0.928571	0.732673	0.965517	0.815287	0.770951	0.853541	0.820228
236	0.736	0.896552	0.679612	0.947368	0.770701	0.711638	0.814883	0.776394
237	0.710744	0.896552	0.672897	0.947368	0.757962	0.706046	0.80689	0.762425
238	0.768	0.896552	0.718447	0.947368	0.796178	0.74938	0.832592	0.80124
239	0.752	1	0.699029	1	0.802548	0.757624	0.862757	0.80744
240	0.727273	0.928571	0.691589	0.965517	0.77707	0.733997	0.828238	0.781056
241	0.747967	0.866667	0.704762	0.928571	0.77707	0.728189	0.811992	0.782124
242	0.677966	0.866667	0.654545	0.928571	0.732484	0.679499	0.781937	0.735958
243	0.716667	0.962963	0.685185	0.983051	0.77707	0.737188	0.836966	0.780543
244	0.625	0.896552	0.637931	0.947368	0.713376	0.67414	0.776713	0.712132
245	0.710744	0.928571	0.672897	0.965517	0.764331	0.715014	0.819432	0.768544
246	0.677966	0.866667	0.654545	0.928571	0.732484	0.679499	0.781937	0.735958
247	0.716667	1	0.685185	1	0.783439	0.746387	0.850463	0.786848
248	0.710744	0.83871	0.672897	0.909091	0.745223	0.688394	0.78286	0.750321
249	0.746032	0.827586	0.686275	0.912281	0.764331	0.6991	0.793043	0.770469
250	0.710744	0.928571	0.672897	0.965517	0.764331	0.715014	0.819432	0.768544
251	0.736	0.928571	0.679612	0.965517	0.77707	0.72056	0.827425	0.782513
252	0.683761	0.896552	0.666667	0.947368	0.745223	0.701765	0.798587	0.747723
253	0.705882	0.896552	0.678899	0.947368	0.757962	0.713256	0.807175	0.761455
254	0.78125	0.962963	0.72	0.983051	0.815287	0.767575	0.861816	0.820422
255	0.7	0.928571	0.666667	0.965517	0.757962	0.709081	0.815189	0.761806
256	0.755906	0.928571	0.693069	0.965517	0.789809	0.733253	0.835766	0.795447
257	0.761905	0.962963	0.705882	0.983051	0.802548	0.754768	0.85345	0.807607
258	0.716667	0.928571	0.685185	0.965517	0.770701	0.728094	0.823985	0.774345
259	0.694915	0.962963	0.672727	0.983051	0.764331	0.725615	0.828414	0.766939
260	0.704918	0.923077	0.660377	0.966667	0.757962	0.701257	0.81376	0.762501
261	0.741935	0.888889	0.692308	0.949153	0.77707	0.723351	0.818071	0.782003
262	0.741935	0.888889	0.692308	0.949153	0.77707	0.723351	0.818071	0.782003
263	0.775194	0.928571	0.707071	0.965517	0.802548	0.74625	0.844088	0.808207
264	0.716667	0.962963	0.685185	0.983051	0.77707	0.737188	0.836966	0.780543
265	0.683761	0.962963	0.666667	0.983051	0.757962	0.719931	0.82411	0.76004
266	0.710744	0.774194	0.672897	0.872727	0.732484	0.669445	0.75764	0.738031
267	0.736	0.928571	0.679612	0.965517	0.77707	0.72056	0.827425	0.782513
268	0.683761	0.962963	0.666667	0.983051	0.757962	0.719931	0.82411	0.76004
269	0.677966	0.962963	0.654545	0.983051	0.751592	0.706517	0.819631	0.754342
270	0.716667	0.888889	0.685185	0.949153	0.764331	0.718159	0.809973	0.767932
271	0.715447	0.896552	0.666667	0.947368	0.757962	0.699221	0.806508	0.763263
272	0.737705	0.866667	0.698113	0.928571	0.770701	0.722126	0.807764	0.775524
273	0.761905	0.866667	0.705882	0.928571	0.783439	0.727972	0.815756	0.789224
274	0.683761	0.928571	0.666667	0.965517	0.751592	0.710798	0.811129	0.753842
275	0.672414	1	0.660714	1	0.757962	0.723568	0.833282	0.759378
276	0.747967	0.896552	0.704762	0.947368	0.783439	0.737053	0.824162	0.788191
277	0.761905	0.962963	0.705882	0.983051	0.802548	0.754768	0.85345	0.807607
278	0.694215	0.962963	0.654206	0.983051	0.757962	0.705082	0.823609	0.762231
279	0.643478	0.896552	0.637168	0.947368	0.719745	0.67134	0.781142	0.721014
280	0.75969	0.962963	0.686869	0.983051	0.796178	0.736423	0.848143	0.80204
281	0.721311	0.962963	0.679245	0.983051	0.77707	0.730073	0.836643	0.781421
282	0.655172	0.896552	0.642857	0.947368	0.726115	0.676969	0.785487	0.728091
283	0.677966	0.962963	0.654545	0.983051	0.751592	0.706517	0.819631	0.754342
284	0.655172	0.83871	0.642857	0.909091	0.713376	0.659177	0.761458	0.715987
285	0.710744	0.896552	0.672897	0.947368	0.757962	0.706046	0.80689	0.762425
286	0.7	0.866667	0.666667	0.928571	0.745223	0.691218	0.790476	0.749621
287	0.666667	0.928571	0.648649	0.965517	0.738854	0.691677	0.802351	0.741212
288	0.705882	0.866667	0.678899	0.928571	0.751592	0.704349	0.795005	0.755389
289	0.715447	0.928571	0.666667	0.965517	0.764331	0.708157	0.819051	0.769382
290	0.666667	0.928571	0.648649	0.965517	0.738854	0.691677	0.802351	0.741212
291	0.710744	0.928571	0.672897	0.965517	0.764331	0.715014	0.819432	0.768544
292	0.704918	0.896552	0.660377	0.947368	0.751592	0.693116	0.802304	0.756617
293	0.7	0.896552	0.666667	0.947368	0.751592	0.700102	0.802647	0.755687
294	0.649123	0.896552	0.649123	0.947368	0.726115	0.685006	0.785541	0.7266
295	0.771654	0.962963	0.712871	0.983051	0.808917	0.761132	0.857635	0.814036
296	0.643478	0.896552	0.637168	0.947368	0.719745	0.67134	0.781142	0.721014
297	0.655172	0.866667	0.642857	0.928571	0.719745	0.668028	0.773317	0.722024
298	0.761905	1	0.705882	1	0.808917	0.763906	0.866947	0.813913
299	0.631579	0.928571	0.631579	0.965517	0.719745	0.674842	0.789312	0.719981
300	0.677966	0.962963	0.654545	0.983051	0.751592	0.706517	0.819631	0.754342
301	0.689076	0.962963	0.66055	0.983051	0.757962	0.712304	0.82391	0.761205
302	0.694215	1	0.654206	1	0.764331	0.714234	0.837105	0.768536
303	0.784615	0.896552	0.714286	0.947368	0.802548	0.743957	0.835705	0.808409
304	0.672414	0.866667	0.660714	0.928571	0.732484	0.687163	0.782092	0.734689
305	0.649123	0.928571	0.649123	0.965517	0.732484	0.694091	0.798084	0.732719
306	0.694215	0.857143	0.654206	0.931034	0.738854	0.677047	0.784149	0.743529
307	0.694915	0.962963	0.672727	0.983051	0.764331	0.725615	0.828414	0.766939
308	0.7	0.896552	0.666667	0.947368	0.751592	0.700102	0.802647	0.755687
309	0.677966	0.827586	0.654545	0.912281	0.726115	0.669341	0.768095	0.729609
310	0.689076	0.928571	0.66055	0.965517	0.751592	0.703214	0.810929	0.755007
311	0.587156	0.962963	0.621849	0.983051	0.707006	0.676782	0.788755	0.702098
312	0.643478	0.866667	0.637168	0.928571	0.713376	0.662381	0.768971	0.714948
313	0.631579	0.962963	0.631579	0.983051	0.726115	0.684011	0.802293	0.726179
314	0.649123	1	0.649123	1	0.745223	0.712566	0.824561	0.745223
315	0.709677	0.962963	0.653846	0.983051	0.764331	0.704429	0.827384	0.769729
316	0.666667	0.928571	0.648649	0.965517	0.738854	0.691677	0.802351	0.741212
317	0.7	0.962963	0.666667	0.983051	0.764331	0.718159	0.82817	0.768005
318	0.666667	0.928571	0.648649	0.965517	0.738854	0.691677	0.802351	0.741212
319	0.689076	0.866667	0.66055	0.928571	0.738854	0.685327	0.786216	0.742822
320	0.7	0.928571	0.666667	0.965517	0.757962	0.709081	0.815189	0.761806
321	0.655172	0.962963	0.642857	0.983051	0.738854	0.695137	0.811011	0.740408
322	0.694915	0.928571	0.672727	0.965517	0.757962	0.716496	0.815433	0.760741
323	0.655172	0.866667	0.642857	0.928571	0.719745	0.668028	0.773317	0.722024
324	0.655172	0.928571	0.642857	0.965517	0.732484	0.686004	0.79803	0.73421
325	0.661017	0.928571	0.636364	0.965517	0.732484	0.678332	0.797867	0.735546
326	0.689076	0.896552	0.66055	0.947368	0.745223	0.694223	0.798387	0.748888
327	0.689076	0.962963	0.66055	0.983051	0.757962	0.712304	0.82391	0.761205
328	0.716667	0.928571	0.685185	0.965517	0.770701	0.728094	0.823985	0.774345
329	0.631579	0.896552	0.631579	0.947368	0.713376	0.66577	0.77677	0.713861
330	0.672269	0.866667	0.642202	0.928571	0.726115	0.666306	0.777427	0.730255
331	0.7	0.962963	0.666667	0.983051	0.764331	0.718159	0.82817	0.768005
332	0.637168	1	0.643478	1	0.738854	0.707163	0.820162	0.73803
333	0.727273	0.962963	0.691589	0.983051	0.783439	0.74308	0.841219	0.787254
334	0.666667	1	0.648649	1	0.751592	0.710014	0.828829	0.753715
335	0.7	1	0.666667	1	0.770701	0.727339	0.841667	0.77431
336	0.7	0.928571	0.666667	0.965517	0.757962	0.709081	0.815189	0.761806
337	0.677966	0.962963	0.654545	0.983051	0.751592	0.706517	0.819631	0.754342
338	0.677966	1	0.654545	1	0.757962	0.715722	0.833128	0.760647
339	0.637168	0.896552	0.643478	0.947368	0.719745	0.679543	0.781142	0.719407
340	0.672414	0.866667	0.660714	0.928571	0.732484	0.687163	0.782092	0.734689
341	0.727273	0.928571	0.691589	0.965517	0.77707	0.733997	0.828238	0.781056
342	0.66087	0.866667	0.654867	0.928571	0.726115	0.681559	0.777744	0.727649
343	0.649573	0.962963	0.630631	0.983051	0.732484	0.681659	0.806554	0.73478
344	0.649123	0.928571	0.649123	0.965517	0.732484	0.694091	0.798084	0.732719
345	0.66087	1	0.654867	1	0.751592	0.718034	0.828934	0.752338
346	0.649123	0.928571	0.649123	0.965517	0.732484	0.694091	0.798084	0.732719
347	0.730159	0.888889	0.666667	0.949153	0.764331	0.698124	0.808717	0.770185
348	0.666667	0.962963	0.648649	0.983051	0.745223	0.700795	0.815332	0.74741
349	0.741935	1	0.692308	1	0.796178	0.75142	0.858561	0.80092
350	0.594595	0.896552	0.615385	0.947368	0.694268	0.649407	0.763475	0.691906
351	0.619469	0.962963	0.626087	0.983051	0.719745	0.678539	0.797892	0.718945
352	0.631579	0.928571	0.631579	0.965517	0.719745	0.674842	0.789312	0.719981
353	0.637168	0.866667	0.643478	0.928571	0.713376	0.670534	0.768971	0.71334
354	0.672414	0.866667	0.660714	0.928571	0.732484	0.687163	0.782092	0.734689
355	0.612613	1	0.632479	1	0.726115	0.696549	0.811273	0.723394
356	0.612613	0.928571	0.632479	0.965517	0.713376	0.677946	0.784795	0.710891
357	0.677966	0.962963	0.654545	0.983051	0.751592	0.706517	0.819631	0.754342
358	0.666667	0.928571	0.648649	0.965517	0.738854	0.691677	0.802351	0.741212
359	0.694215	1	0.654206	1	0.764331	0.714234	0.837105	0.768536
360	0.7	0.928571	0.666667	0.965517	0.757962	0.709081	0.815189	0.761806
361	0.568807	0.928571	0.605042	0.965517	0.687898	0.647962	0.766985	0.682941
362	0.715447	0.962963	0.666667	0.983051	0.770701	0.717191	0.832032	0.775581
363	0.721311	1	0.679245	1	0.783439	0.739235	0.850139	0.787726
364	0.709677	0.866667	0.653846	0.928571	0.745223	0.67768	0.78969	0.751346
365	0.688525	0.896552	0.641509	0.947368	0.738854	0.674174	0.793489	0.74413
366	0.625	0.896552	0.637931	0.947368	0.713376	0.67414	0.776713	0.712132
367	0.649123	0.962963	0.649123	0.983051	0.738854	0.703277	0.811065	0.738917
368	0.631579	0.896552	0.631579	0.947368	0.713376	0.66577	0.77677	0.713861
369	0.594595	0.962963	0.615385	0.983051	0.707006	0.667776	0.788998	0.704223
370	0.721311	0.962963	0.679245	0.983051	0.77707	0.730073	0.836643	0.781421
371	0.649123	0.866667	0.649123	0.928571	0.719745	0.676017	0.773371	0.720534
372	0.655172	0.896552	0.642857	0.947368	0.726115	0.676969	0.785487	0.728091
373	0.693548	0.962963	0.634615	0.983051	0.751592	0.685508	0.818544	0.757287
374	0.625	0.866667	0.637931	0.928571	0.707006	0.665109	0.764542	0.706065
375	0.683333	0.962963	0.648148	0.983051	0.751592	0.699129	0.819374	0.755466
376	0.683333	0.928571	0.648148	0.965517	0.745223	0.690067	0.806393	0.749268
377	0.714286	0.928571	0.647059	0.965517	0.757962	0.689138	0.813858	0.764192
378	0.704918	0.962963	0.660377	0.983051	0.764331	0.711102	0.827827	0.768934
379	0.625	0.8125	0.637931	0.888889	0.694268	0.64732	0.74108	0.693998
380	0.6	0.928571	0.627119	0.965517	0.707006	0.672685	0.780302	0.703442
381	0.741935	0.962963	0.692308	0.983051	0.789809	0.742272	0.845064	0.794614
382	0.607143	0.866667	0.62069	0.928571	0.694268	0.645786	0.755768	0.693244
383	0.661017	0.8125	0.636364	0.888889	0.707006	0.642909	0.749692	0.711293
384	0.568807	0.83871	0.605042	0.909091	0.66879	0.620682	0.730412	0.664718
385	0.631579	1	0.631579	1	0.732484	0.693281	0.815789	0.732484
386	0.688525	0.896552	0.641509	0.947368	0.738854	0.674174	0.793489	0.74413
387	0.619469	0.928571	0.626087	0.965517	0.713376	0.669351	0.784911	0.712747
388	0.672414	0.928571	0.660714	0.965517	0.745223	0.705165	0.806804	0.746874
389	0.643478	0.962963	0.637168	0.983051	0.732484	0.689543	0.806665	0.733332
390	0.649123	0.962963	0.649123	0.983051	0.738854	0.703277	0.811065	0.738917
391	0.637168	0.896552	0.643478	0.947368	0.719745	0.679543	0.781142	0.719407
392	0.689076	0.928571	0.66055	0.965517	0.751592	0.703214	0.810929	0.755007
393	0.649573	0.962963	0.630631	0.983051	0.732484	0.681659	0.806554	0.73478
394	0.655172	0.928571	0.642857	0.965517	0.732484	0.686004	0.79803	0.73421
395	0.716667	1	0.685185	1	0.783439	0.746387	0.850463	0.786848
396	0.619469	0.866667	0.626087	0.928571	0.700637	0.651261	0.760199	0.700561
397	0.7	0.928571	0.666667	0.965517	0.757962	0.709081	0.815189	0.761806
398	0.7	0.888889	0.666667	0.949153	0.751592	0.699129	0.801177	0.755394
399	0.689076	0.888889	0.66055	0.949153	0.745223	0.693242	0.796917	0.748594
400	0.689076	0.896552	0.66055	0.947368	0.745223	0.694223	0.798387	0.748888
401	0.637168	1	0.643478	1	0.738854	0.707163	0.820162	0.73803
402	0.672414	0.896552	0.660714	0.947368	0.738854	0.696116	0.794262	0.740755
403	0.574074	0.827586	0.616667	0.912281	0.675159	0.633542	0.732652	0.669729
404	0.694215	0.866667	0.654206	0.928571	0.738854	0.678215	0.785915	0.743847
405	0.619469	0.928571	0.626087	0.965517	0.713376	0.669351	0.784911	0.712747
406	0.594595	0.923077	0.615385	0.966667	0.700637	0.65767	0.774931	0.69779
407	0.594595	0.928571	0.615385	0.965517	0.700637	0.658543	0.776017	0.698025
408	0.607143	0.896552	0.62069	0.947368	0.700637	0.654805	0.767938	0.69931
409	0.683761	0.8125	0.666667	0.888889	0.726115	0.675232	0.762954	0.729589
410	0.637931	0.928571	0.625	0.965517	0.719745	0.666843	0.789255	0.721545
411	0.643478	1	0.637168	1	0.738854	0.698795	0.820162	0.739637
412	0.54717	0.83871	0.606557	0.909091	0.66242	0.624643	0.725382	0.654463
413	0.619469	0.896552	0.626087	0.947368	0.707006	0.660259	0.772369	0.706628
414	0.655172	0.896552	0.642857	0.947368	0.726115	0.676969	0.785487	0.728091
415	0.731707	0.764706	0.685714	0.846154	0.738854	0.674773	0.75707	0.745469
416	0.574074	0.928571	0.616667	0.965517	0.694268	0.662338	0.771207	0.688263
417	0.625	0.928571	0.637931	0.965517	0.719745	0.683267	0.789255	0.718251
418	0.7	0.866667	0.666667	0.928571	0.745223	0.691218	0.790476	0.749621
419	0.655172	0.962963	0.642857	0.983051	0.738854	0.695137	0.811011	0.740408
420	0.705882	0.866667	0.678899	0.928571	0.751592	0.704349	0.795005	0.755389
421	0.649123	0.896552	0.649123	0.947368	0.726115	0.685006	0.785541	0.7266
422	0.587156	1	0.621849	1	0.713376	0.686186	0.802251	0.708404
423	0.710744	0.866667	0.672897	0.928571	0.751592	0.697174	0.79472	0.756358
424	0.710744	1	0.672897	1	0.77707	0.733252	0.84591	0.781048
425	0.677966	1	0.654545	1	0.757962	0.715722	0.833128	0.760647
426	0.643478	0.928571	0.637168	0.965517	0.726115	0.680393	0.793684	0.727134
427	0.542056	0.928571	0.595041	0.965517	0.675159	0.637601	0.757797	0.667464
428	0.661017	1	0.636364	1	0.745223	0.696605	0.824345	0.748049
429	0.6	0.896552	0.627119	0.947368	0.700637	0.663511	0.76776	0.697322
430	0.666667	0.896552	0.648649	0.947368	0.732484	0.682658	0.789809	0.735093
431	0.643478	1	0.637168	1	0.738854	0.698795	0.820162	0.739637
432	0.666667	0.857143	0.648649	0.931034	0.726115	0.672557	0.775873	0.728708
433	0.666667	1	0.648649	1	0.751592	0.710014	0.828829	0.753715
434	0.655172	1	0.642857	1	0.745223	0.704372	0.824507	0.746713
435	0.721311	0.8125	0.679245	0.888889	0.745223	0.685747	0.775486	0.75097
436	0.672414	0.928571	0.660714	0.965517	0.745223	0.705165	0.806804	0.746874
437	0.594595	0.896552	0.615385	0.947368	0.694268	0.649407	0.763475	0.691906
438	0.716667	1	0.685185	1	0.783439	0.746387	0.850463	0.786848
439	0.637168	0.896552	0.643478	0.947368	0.719745	0.679543	0.781142	0.719407
440	0.688525	1	0.641509	1	0.757962	0.701257	0.832509	0.762753
441	0.677966	0.928571	0.654545	0.965517	0.745223	0.697414	0.80665	0.748143
442	0.607143	0.928571	0.62069	0.965517	0.707006	0.663918	0.78048	0.70543
443	0.666667	0.896552	0.648649	0.947368	0.732484	0.682658	0.789809	0.735093
444	0.672414	0.962963	0.660714	0.983051	0.751592	0.714314	0.819785	0.753072
445	0.66087	0.888889	0.654867	0.949153	0.732484	0.689543	0.788445	0.733422
446	0.672414	0.962963	0.660714	0.983051	0.751592	0.714314	0.819785	0.753072
447	0.694215	1	0.654206	1	0.764331	0.714234	0.837105	0.768536
448	0.677966	0.928571	0.654545	0.965517	0.745223	0.697414	0.80665	0.748143
449	0.614035	0.962963	0.614035	0.983051	0.713376	0.664744	0.793521	0.71344
450	0.649123	0.896552	0.649123	0.947368	0.726115	0.685006	0.785541	0.7266
451	0.643478	0.928571	0.637168	0.965517	0.726115	0.680393	0.793684	0.727134
452	0.677966	0.8125	0.654545	0.888889	0.719745	0.66195	0.758475	0.72389
453	0.637931	0.962963	0.625	0.983051	0.726115	0.67596	0.802236	0.727744
454	0.677966	0.928571	0.654545	0.965517	0.745223	0.697414	0.80665	0.748143
455	0.643478	0.962963	0.637168	0.983051	0.732484	0.689543	0.806665	0.733332
456	0.710744	0.928571	0.672897	0.965517	0.764331	0.715014	0.819432	0.768544
457	0.666667	0.962963	0.62963	0.983051	0.738854	0.680099	0.810578	0.742928
458	0.574074	0.866667	0.616667	0.928571	0.681529	0.643978	0.746495	0.676078
459	0.666667	0.928571	0.648649	0.965517	0.738854	0.691677	0.802351	0.741212
460	0.581818	1	0.610169	1	0.707006	0.671839	0.797997	0.703034
461	0.6	0.928571	0.627119	0.965517	0.707006	0.672685	0.780302	0.703442
462	0.631579	0.928571	0.631579	0.965517	0.719745	0.674842	0.789312	0.719981
463	0.649123	0.962963	0.649123	0.983051	0.738854	0.703277	0.811065	0.738917
464	0.710744	0.962963	0.672897	0.983051	0.770701	0.724081	0.832414	0.774742
465	0.625	0.896552	0.637931	0.947368	0.713376	0.67414	0.776713	0.712132
466	0.587156	0.928571	0.621849	0.965517	0.700637	0.667482	0.775773	0.6959
467	0.672414	1	0.660714	1	0.757962	0.723568	0.833282	0.759378
468	0.704918	0.928571	0.660377	0.965517	0.757962	0.70206	0.814846	0.762736
469	0.637168	0.896552	0.643478	0.947368	0.719745	0.679543	0.781142	0.719407
470	0.594595	0.928571	0.615385	0.965517	0.700637	0.658543	0.776017	0.698025
471	0.568807	0.866667	0.605042	0.928571	0.675159	0.629684	0.742272	0.670755
472	0.655172	0.896552	0.642857	0.947368	0.726115	0.676969	0.785487	0.728091
473	0.725806	0.896552	0.673077	0.947368	0.764331	0.705395	0.810701	0.769855
474	0.631579	0.928571	0.631579	0.965517	0.719745	0.674842	0.789312	0.719981
475	0.704918	0.928571	0.660377	0.965517	0.757962	0.70206	0.814846	0.762736
476	0.631579	0.962963	0.631579	0.983051	0.726115	0.684011	0.802293	0.726179
477	0.607143	0.962963	0.62069	0.983051	0.713376	0.673128	0.793462	0.711628
478	0.612613	0.787879	0.632479	0.867925	0.681529	0.633118	0.725224	0.680593
479	0.587156	0.962963	0.621849	0.983051	0.707006	0.676782	0.788755	0.702098
480	0.688525	0.962963	0.641509	0.983051	0.751592	0.692132	0.819012	0.756448
481	0.637168	0.896552	0.643478	0.947368	0.719745	0.679543	0.781142	0.719407
482	0.672414	0.962963	0.660714	0.983051	0.751592	0.714314	0.819785	0.753072
483	0.721311	0.896552	0.679245	0.947368	0.764331	0.712057	0.811119	0.769104
484	0.655172	0.928571	0.642857	0.965517	0.732484	0.686004	0.79803	0.73421
485	0.614035	0.896552	0.614035	0.947368	0.700637	0.646535	0.767998	0.701122
486	0.631579	0.896552	0.631579	0.947368	0.713376	0.66577	0.77677	0.713861
487	0.568807	0.866667	0.605042	0.928571	0.675159	0.629684	0.742272	0.670755
488	0.594595	0.896552	0.615385	0.947368	0.694268	0.649407	0.763475	0.691906
489	0.643478	0.896552	0.637168	0.947368	0.719745	0.67134	0.781142	0.721014
490	0.612613	0.928571	0.632479	0.965517	0.713376	0.677946	0.784795	0.710891
491	0.555556	0.962963	0.6	0.983051	0.687898	0.652064	0.775392	0.681451
492	0.643478	0.962963	0.637168	0.983051	0.732484	0.689543	0.806665	0.733332
493	0.746032	0.8125	0.686275	0.888889	0.757962	0.691762	0.783424	0.76475
494	0.710744	0.928571	0.672897	0.965517	0.764331	0.715014	0.819432	0.768544
495	0.710744	0.928571	0.672897	0.965517	0.764331	0.715014	0.819432	0.768544
496	0.677966	0.928571	0.654545	0.965517	0.745223	0.697414	0.80665	0.748143
497	0.672414	0.962963	0.660714	0.983051	0.751592	0.714314	0.819785	0.753072
498	0.587156	0.928571	0.621849	0.965517	0.700637	0.667482	0.775773	0.6959
499	0.666667	0.928571	0.648649	0.965517	0.738854	0.691677	0.802351	0.741212
500	0.625	0.896552	0.637931	0.947368	0.713376	0.67414	0.776713	0.712132
501	0.619469	0.896552	0.626087	0.947368	0.707006	0.660259	0.772369	0.706628
502	0.6	0.962963	0.627119	0.983051	0.713376	0.681959	0.793283	0.70964
503	0.677966	0.923077	0.654545	0.966667	0.745223	0.696605	0.805564	0.747908
504	0.625	0.962963	0.637931	0.983051	0.726115	0.692494	0.802236	0.724449
505	0.614035	0.896552	0.614035	0.947368	0.700637	0.646535	0.767998	0.701122
506	0.568807	0.866667	0.605042	0.928571	0.675159	0.629684	0.742272	0.670755
507	0.6	0.928571	0.627119	0.965517	0.707006	0.672685	0.780302	0.703442
508	0.672269	0.866667	0.642202	0.928571	0.726115	0.666306	0.777427	0.730255
509	0.568807	0.928571	0.605042	0.965517	0.687898	0.647962	0.766985	0.682941
510	0.581818	0.962963	0.610169	0.983051	0.700637	0.662481	0.7845	0.696728
511	0.542056	0.928571	0.595041	0.965517	0.675159	0.637601	0.757797	0.667464
512	0.637168	0.928571	0.643478	0.965517	0.726115	0.688649	0.793684	0.725526
513	0.643478	0.928571	0.637168	0.965517	0.726115	0.680393	0.793684	0.727134
514	0.731707	0.962963	0.685714	0.983051	0.783439	0.736136	0.840859	0.788044
515	0.7	0.962963	0.666667	0.983051	0.764331	0.718159	0.82817	0.768005
516	0.752	0.962963	0.699029	0.983051	0.796178	0.748482	0.849261	0.801135
517	0.758065	0.962963	0.711538	0.983051	0.802548	0.761194	0.853904	0.807057
518	0.666667	1	0.648649	1	0.751592	0.710014	0.828829	0.753715
519	0.7	0.962963	0.666667	0.983051	0.764331	0.718159	0.82817	0.768005
520	0.787879	0.928571	0.708333	0.965517	0.808917	0.74755	0.847575	0.814726
521	0.694915	0.928571	0.672727	0.965517	0.757962	0.716496	0.815433	0.760741
522	0.741935	0.896552	0.692308	0.947368	0.77707	0.724287	0.819541	0.782297
523	0.741935	0.962963	0.692308	0.983051	0.789809	0.742272	0.845064	0.794614
524	0.752	1	0.699029	1	0.802548	0.757624	0.862757	0.80744
525	0.755906	0.962963	0.693069	0.983051	0.796178	0.742267	0.848747	0.801645
526	0.752	0.962963	0.699029	0.983051	0.796178	0.748482	0.849261	0.801135
527	0.731707	0.923077	0.685714	0.966667	0.77707	0.726327	0.826791	0.781611
528	0.683761	0.923077	0.666667	0.966667	0.751592	0.710014	0.810043	0.753607
529	0.769231	0.928571	0.693878	0.965517	0.796178	0.734054	0.839299	0.802173
530	0.731707	0.896552	0.685714	0.947368	0.770701	0.718137	0.815335	0.775727
531	0.736	0.962963	0.679612	0.983051	0.783439	0.729582	0.840406	0.788711
532	0.806202	0.928571	0.747475	0.965517	0.828025	0.783895	0.861941	0.832937
533	0.710744	0.962963	0.672897	0.983051	0.770701	0.724081	0.832414	0.774742
534	0.721311	0.857143	0.679245	0.931034	0.757962	0.70206	0.797184	0.762719
535	0.796992	1	0.715789	1	0.828025	0.772537	0.878195	0.833456
536	0.66087	1	0.654867	1	0.751592	0.718034	0.828934	0.752338
537	0.731707	1	0.685714	1	0.789809	0.74529	0.854355	0.79435
538	0.721311	0.866667	0.679245	0.928571	0.757962	0.703195	0.798949	0.763037
539	0.727273	0.928571	0.691589	0.965517	0.77707	0.733997	0.828238	0.781056
540	0.655172	0.928571	0.642857	0.965517	0.732484	0.686004	0.79803	0.73421
541	0.731707	0.857143	0.685714	0.931034	0.764331	0.708157	0.8014	0.769343
542	0.75969	0.928571	0.686869	0.965517	0.789809	0.727427	0.835162	0.795842
543	0.666667	0.928571	0.648649	0.965517	0.738854	0.691677	0.802351	0.741212
544	0.78125	0.888889	0.72	0.949153	0.802548	0.748724	0.834823	0.807811
545	0.737705	1	0.698113	1	0.796178	0.758224	0.858955	0.800213
546	0.672414	0.962963	0.660714	0.983051	0.751592	0.714314	0.819785	0.753072
547	0.710744	0.928571	0.672897	0.965517	0.764331	0.715014	0.819432	0.768544
548	0.649123	1	0.649123	1	0.745223	0.712566	0.824561	0.745223
549	0.649123	0.962963	0.649123	0.983051	0.738854	0.703277	0.811065	0.738917
550	0.710744	0.896552	0.672897	0.947368	0.757962	0.706046	0.80689	0.762425
551	0.716667	0.928571	0.685185	0.965517	0.770701	0.728094	0.823985	0.774345
552	0.78125	0.928571	0.72	0.965517	0.808917	0.758547	0.848835	0.814224
553	0.689076	1	0.66055	1	0.764331	0.721497	0.837407	0.767511
554	0.791045	0.928571	0.702128	0.965517	0.808917	0.742587	0.846815	0.814816
555	0.725806	0.928571	0.673077	0.965517	0.770701	0.714323	0.823243	0.775974
556	0.761905	0.928571	0.705882	0.965517	0.796178	0.745735	0.840469	0.801409
557	0.752	0.923077	0.699029	0.966667	0.789809	0.738706	0.835193	0.794701
558	0.746032	0.857143	0.686275	0.931034	0.770701	0.708004	0.805121	0.7765
559	0.741935	0.923077	0.692308	0.966667	0.783439	0.73248	0.830997	0.788181
560	0.758065	0.928571	0.711538	0.965517	0.796178	0.752135	0.840923	0.800859
561	0.655172	0.888889	0.642857	0.949153	0.726115	0.67596	0.784018	0.727797
562	0.725806	0.896552	0.673077	0.947368	0.764331	0.705395	0.810701	0.769855
563	0.78125	0.896552	0.72	0.947368	0.802548	0.749623	0.836293	0.808105
564	0.769231	0.962963	0.693878	0.983051	0.802548	0.74305	0.852281	0.808371
565	0.769231	0.888889	0.693878	0.949153	0.789809	0.724222	0.825287	0.79576
566	0.737705	0.962963	0.698113	0.983051	0.789809	0.749044	0.845458	0.793908
567	0.790698	0.923077	0.727273	0.966667	0.815287	0.764377	0.851928	0.820336
568	0.677966	0.896552	0.654545	0.947368	0.738854	0.688409	0.794108	0.742024
569	0.784615	0.888889	0.714286	0.949153	0.802548	0.74305	0.834236	0.808115
570	0.746032	1	0.686275	1	0.796178	0.745007	0.858077	0.801507
571	0.784615	1	0.714286	1	0.821656	0.770996	0.874725	0.827032
572	0.710744	0.928571	0.672897	0.965517	0.764331	0.715014	0.819432	0.768544
573	0.752	0.928571	0.699029	0.965517	0.789809	0.739445	0.836279	0.794936
574	0.672414	1	0.660714	1	0.757962	0.723568	0.833282	0.759378
575	0.769231	0.928571	0.693878	0.965517	0.796178	0.734054	0.839299	0.802173
576	0.741935	0.962963	0.692308	0.983051	0.789809	0.742272	0.845064	0.794614
577	0.826087	0.928571	0.733333	0.965517	0.834395	0.77132	0.863377	0.839357
578	0.763359	0.857143	0.680412	0.931034	0.77707	0.703151	0.807987	0.783616
579	0.710744	0.896552	0.672897	0.947368	0.757962	0.706046	0.80689	0.762425
580	0.677966	0.928571	0.654545	0.965517	0.745223	0.697414	0.80665	0.748143
581	0.787879	0.928571	0.708333	0.965517	0.808917	0.74755	0.847575	0.814726
582	0.75969	0.928571	0.686869	0.965517	0.789809	0.727427	0.835162	0.795842
583	0.787402	1	0.732673	1	0.828025	0.789149	0.880019	0.832731
584	0.761905	0.928571	0.705882	0.965517	0.796178	0.745735	0.840469	0.801409
585	0.725806	0.83871	0.673077	0.909091	0.751592	0.687819	0.786671	0.757751
586	0.790698	0.962963	0.727273	0.983051	0.821656	0.774099	0.865996	0.82677
587	0.741935	1	0.692308	1	0.796178	0.75142	0.858561	0.80092
588	0.614035	0.962963	0.614035	0.983051	0.713376	0.664744	0.793521	0.71344
589	0.78125	0.962963	0.72	0.983051	0.815287	0.767575	0.861816	0.820422
590	0.731707	0.928571	0.685714	0.965517	0.77707	0.727087	0.827878	0.781846
591	0.744186	0.962963	0.666667	0.983051	0.783439	0.717585	0.839217	0.789675
592	0.80303	1	0.729167	1	0.834395	0.784488	0.883049	0.83957
593	0.775194	0.928571	0.707071	0.965517	0.802548	0.74625	0.844088	0.808207
594	0.793893	0.962963	0.721649	0.983051	0.821656	0.768579	0.865389	0.827012
595	0.705882	0.866667	0.678899	0.928571	0.751592	0.704349	0.795005	0.755389
596	0.689076	0.962963	0.66055	0.983051	0.757962	0.712304	0.82391	0.761205
597	0.796992	0.896552	0.715789	0.947368	0.808917	0.74552	0.839176	0.814833
598	0.761905	1	0.705882	1	0.808917	0.763906	0.866947	0.813913
599	0.7	0.928571	0.666667	0.965517	0.757962	0.709081	0.815189	0.761806
600	0.625	0.928571	0.637931	0.965517	0.719745	0.683267	0.789255	0.718251
601	0.666667	0.962963	0.62963	0.983051	0.738854	0.680099	0.810578	0.742928
602	0.75969	0.962963	0.686869	0.983051	0.796178	0.736423	0.848143	0.80204
603	0.832117	0.866667	0.747253	0.928571	0.828025	0.765052	0.843652	0.833409
604	0.765625	0.866667	0.7	0.928571	0.783439	0.721987	0.815216	0.789662
605	0.761905	0.928571	0.705882	0.965517	0.796178	0.745735	0.840469	0.801409
606	0.8	0.896552	0.734694	0.947368	0.815287	0.762757	0.844654	0.820764
607	0.736	0.962963	0.679612	0.983051	0.783439	0.729582	0.840406	0.788711
608	0.694215	0.896552	0.654206	0.947368	0.745223	0.687076	0.798085	0.749913
609	0.8	1	0.734694	1	0.834395	0.789841	0.883673	0.839386
610	0.710744	0.928571	0.672897	0.965517	0.764331	0.715014	0.819432	0.768544
611	0.661017	0.928571	0.636364	0.965517	0.732484	0.678332	0.797867	0.735546
612	0.784615	0.962963	0.714286	0.983051	0.815287	0.761878	0.861229	0.820726
613	0.741935	0.888889	0.692308	0.949153	0.77707	0.723351	0.818071	0.782003
614	0.727273	0.962963	0.691589	0.983051	0.783439	0.74308	0.841219	0.787254
615	0.731707	0.962963	0.685714	0.983051	0.783439	0.736136	0.840859	0.788044
616	0.731707	0.96	0.685714	0.983607	0.783439	0.735569	0.840257	0.787905
617	0.78125	0.962963	0.72	0.983051	0.815287	0.767575	0.861816	0.820422
618	0.752	0.962963	0.699029	0.983051	0.796178	0.748482	0.849261	0.801135
619	0.649123	1	0.649123	1	0.745223	0.712566	0.824561	0.745223
620	0.721311	0.962963	0.679245	0.983051	0.77707	0.730073	0.836643	0.781421
621	0.755906	0.896552	0.693069	0.947368	0.783439	0.724339	0.823224	0.789328
622	0.775194	0.923077	0.707071	0.966667	0.802548	0.745521	0.843002	0.807972
623	0.710744	0.928571	0.672897	0.965517	0.764331	0.715014	0.819432	0.768544
624	0.7	0.962963	0.666667	0.983051	0.764331	0.718159	0.82817	0.768005
625	0.705882	0.928571	0.678899	0.965517	0.764331	0.722261	0.819718	0.767574
626	0.731707	1	0.685714	1	0.789809	0.74529	0.854355	0.79435
627	0.721311	0.962963	0.679245	0.983051	0.77707	0.730073	0.836643	0.781421
628	0.637168	1	0.643478	1	0.738854	0.707163	0.820162	0.73803
629	0.704918	0.866667	0.660377	0.928571	0.745223	0.684265	0.790133	0.750551
630	0.689076	0.962963	0.66055	0.983051	0.757962	0.712304	0.82391	0.761205
631	0.716667	0.896552	0.685185	0.947368	0.764331	0.719102	0.811443	0.768226
632	0.771654	0.928571	0.712871	0.965517	0.802548	0.752102	0.844653	0.807838
633	0.793893	0.866667	0.721649	0.928571	0.802548	0.741845	0.827695	0.808628
634	0.790698	0.888889	0.727273	0.949153	0.808917	0.755261	0.839003	0.814159
635	0.725806	1	0.673077	1	0.783439	0.73248	0.849721	0.788477
636	0.689076	0.896552	0.66055	0.947368	0.745223	0.694223	0.798387	0.748888
637	0.755906	0.962963	0.693069	0.983051	0.796178	0.742267	0.848747	0.801645
638	0.769231	0.962963	0.693878	0.983051	0.802548	0.74305	0.852281	0.808371
639	0.736	0.896552	0.679612	0.947368	0.770701	0.711638	0.814883	0.776394
640	0.710744	1	0.672897	1	0.77707	0.733252	0.84591	0.781048
641	0.694915	0.962963	0.672727	0.983051	0.764331	0.725615	0.828414	0.766939
642	0.818182	0.896552	0.75	0.947368	0.828025	0.776223	0.853025	0.833288
643	0.643478	0.888889	0.637168	0.949153	0.719745	0.670323	0.779672	0.720721
644	0.727273	0.857143	0.691589	0.931034	0.764331	0.715014	0.80176	0.768552
645	0.763359	0.866667	0.680412	0.928571	0.77707	0.704283	0.809752	0.783934
646	0.683333	0.923077	0.648148	0.966667	0.745223	0.689244	0.805306	0.749033
647	0.747967	0.928571	0.704762	0.965517	0.789809	0.746016	0.836705	0.79431
648	0.736	1	0.679612	1	0.789809	0.738706	0.853903	0.795017
649	0.741935	0.896552	0.692308	0.947368	0.77707	0.724287	0.819541	0.782297
650	0.752	0.928571	0.699029	0.965517	0.789809	0.739445	0.836279	0.794936
651	0.710744	0.928571	0.672897	0.965517	0.764331	0.715014	0.819432	0.768544
652	0.689076	0.928571	0.66055	0.965517	0.751592	0.703214	0.810929	0.755007
653	0.716667	0.962963	0.685185	0.983051	0.77707	0.737188	0.836966	0.780543
654	0.704918	0.928571	0.660377	0.965517	0.757962	0.70206	0.814846	0.762736
655	0.689076	0.962963	0.66055	0.983051	0.757962	0.712304	0.82391	0.761205
656	0.725806	0.962963	0.673077	0.983051	0.77707	0.723351	0.836224	0.782172
657	0.672269	1	0.642202	1	0.751592	0.702416	0.828618	0.754944
658	0.790698	0.896552	0.727273	0.947368	0.808917	0.756149	0.840473	0.814452
659	0.741935	0.962963	0.692308	0.983051	0.789809	0.742272	0.845064	0.794614
660	0.78125	1	0.72	1	0.821656	0.776709	0.875312	0.826728
661	0.7	0.962963	0.666667	0.983051	0.764331	0.718159	0.82817	0.768005
662	0.755906	1	0.693069	1	0.802548	0.751385	0.862244	0.807951
663	0.7	0.928571	0.666667	0.965517	0.757962	0.709081	0.815189	0.761806
664	0.683761	0.923077	0.666667	0.966667	0.751592	0.710014	0.810043	0.753607
665	0.715447	0.962963	0.666667	0.983051	0.770701	0.717191	0.832032	0.775581
666	0.746032	0.962963	0.686275	0.983051	0.789809	0.735887	0.84458	0.795202
667	0.752	0.962963	0.699029	0.983051	0.796178	0.748482	0.849261	0.801135
668	0.721311	0.896552	0.679245	0.947368	0.764331	0.712057	0.811119	0.769104
669	0.731707	0.928571	0.685714	0.965517	0.77707	0.727087	0.827878	0.781846
670	0.730159	0.962963	0.666667	0.983051	0.77707	0.717006	0.83571	0.782796
671	0.736	1	0.679612	1	0.789809	0.738706	0.853903	0.795017
672	0.710744	0.962963	0.672897	0.983051	0.770701	0.724081	0.832414	0.774742
673	0.781955	0.928571	0.694737	0.965517	0.802548	0.735626	0.842695	0.808616
674	0.776119	0.896552	0.680851	0.947368	0.789809	0.714911	0.825223	0.796362
675	0.741935	0.928571	0.692308	0.965517	0.783439	0.733229	0.832083	0.788416
676	0.731707	0.928571	0.685714	0.965517	0.77707	0.727087	0.827878	0.781846
677	0.694215	0.896552	0.654206	0.947368	0.745223	0.687076	0.798085	0.749913
678	0.796992	0.888889	0.715789	0.949153	0.808917	0.744615	0.837706	0.81454
679	0.683333	0.928571	0.648148	0.965517	0.745223	0.690067	0.806393	0.749268
680	0.84507	1	0.744186	1	0.859873	0.800982	0.897314	0.863728
681	0.736	0.888889	0.679612	0.949153	0.770701	0.710682	0.813413	0.7761
682	0.72	0.928571	0.660194	0.965517	0.764331	0.701676	0.818571	0.77009
683	0.736	0.962963	0.679612	0.983051	0.783439	0.729582	0.840406	0.788711
684	0.761905	0.928571	0.705882	0.965517	0.796178	0.745735	0.840469	0.801409
685	0.710744	0.928571	0.672897	0.965517	0.764331	0.715014	0.819432	0.768544
686	0.7	1	0.666667	1	0.770701	0.727339	0.841667	0.77431
687	0.683761	0.896552	0.666667	0.947368	0.745223	0.701765	0.798587	0.747723
688	0.704918	0.962963	0.660377	0.983051	0.764331	0.711102	0.827827	0.768934
689	0.710744	0.866667	0.672897	0.928571	0.751592	0.697174	0.79472	0.756358
690	0.736	0.896552	0.679612	0.947368	0.770701	0.711638	0.814883	0.776394
691	0.834532	0.928571	0.741573	0.965517	0.840764	0.77874	0.867549	0.84544
692	0.594595	0.962963	0.615385	0.983051	0.707006	0.667776	0.788998	0.704223
693	0.704918	0.896552	0.660377	0.947368	0.751592	0.693116	0.802304	0.756617
694	0.704918	0.962963	0.660377	0.983051	0.764331	0.711102	0.827827	0.768934
695	0.796992	0.896552	0.715789	0.947368	0.808917	0.74552	0.839176	0.814833
696	0.741935	0.896552	0.692308	0.947368	0.77707	0.724287	0.819541	0.782297
697	0.741935	0.896552	0.692308	0.947368	0.77707	0.724287	0.819541	0.782297
698	0.710744	0.857143	0.672897	0.931034	0.751592	0.696031	0.792955	0.756041
699	0.752	1	0.699029	1	0.802548	0.757624	0.862757	0.80744
700	0.730159	0.928571	0.666667	0.965517	0.770701	0.708004	0.822729	0.776598
701	0.66087	0.928571	0.654867	0.965517	0.738854	0.699596	0.802456	0.739834
702	0.721311	0.896552	0.679245	0.947368	0.764331	0.712057	0.811119	0.769104
703	0.72	0.928571	0.660194	0.965517	0.764331	0.701676	0.818571	0.77009
704	0.715447	0.866667	0.666667	0.928571	0.751592	0.69038	0.794338	0.757197
705	0.790698	0.928571	0.727273	0.965517	0.815287	0.765072	0.853015	0.820572
706	0.694915	0.928571	0.672727	0.965517	0.757962	0.716496	0.815433	0.760741
707	0.771654	0.928571	0.712871	0.965517	0.802548	0.752102	0.844653	0.807838
708	0.752	0.896552	0.699029	0.947368	0.783439	0.730509	0.823737	0.788817
709	0.761905	0.896552	0.705882	0.947368	0.789809	0.736804	0.827927	0.79529
710	0.740157	0.928571	0.673267	0.965517	0.77707	0.714404	0.826878	0.783057
711	0.677966	0.928571	0.654545	0.965517	0.745223	0.697414	0.80665	0.748143
712	0.741935	1	0.692308	1	0.796178	0.75142	0.858561	0.80092
713	0.683333	1	0.648148	1	0.757962	0.708292	0.83287	0.761772
714	0.704918	0.928571	0.660377	0.965517	0.757962	0.70206	0.814846	0.762736
715	0.746032	0.928571	0.686275	0.965517	0.783439	0.72687	0.831599	0.789003
716	0.736	0.896552	0.679612	0.947368	0.770701	0.711638	0.814883	0.776394
717	0.755906	1	0.693069	1	0.802548	0.751385	0.862244	0.807951
718	0.672414	0.962963	0.660714	0.983051	0.751592	0.714314	0.819785	0.753072
719	0.710744	0.928571	0.672897	0.965517	0.764331	0.715014	0.819432	0.768544
720	0.752	1	0.699029	1	0.802548	0.757624	0.862757	0.80744
721	0.677966	1	0.654545	1	0.757962	0.715722	0.833128	0.760647
722	0.683333	0.962963	0.648148	0.983051	0.751592	0.699129	0.819374	0.755466
723	0.736	0.923077	0.679612	0.966667	0.77707	0.719788	0.826339	0.782278
724	0.666667	1	0.648649	1	0.751592	0.710014	0.828829	0.753715
725	0.677966	0.928571	0.654545	0.965517	0.745223	0.697414	0.80665	0.748143
726	0.721311	0.928571	0.679245	0.965517	0.770701	0.721015	0.823661	0.775223
727	0.694915	0.962963	0.672727	0.983051	0.764331	0.725615	0.828414	0.766939
728	0.741935	0.962963	0.692308	0.983051	0.789809	0.742272	0.845064	0.794614
729	0.715447	0.866667	0.666667	0.928571	0.751592	0.69038	0.794338	0.757197
730	0.672414	0.896552	0.660714	0.947368	0.738854	0.696116	0.794262	0.740755
731	0.752	1	0.699029	1	0.802548	0.757624	0.862757	0.80744
732	0.765625	1	0.7	1	0.808917	0.757841	0.866406	0.814351
733	0.704918	0.962963	0.660377	0.983051	0.764331	0.711102	0.827827	0.768934
734	0.725806	1	0.673077	1	0.783439	0.73248	0.849721	0.788477
735	0.715447	0.962963	0.666667	0.983051	0.770701	0.717191	0.832032	0.775581
736	0.752	1	0.699029	1	0.802548	0.757624	0.862757	0.80744
737	0.710744	0.928571	0.672897	0.965517	0.764331	0.715014	0.819432	0.768544
738	0.752	0.962963	0.699029	0.983051	0.796178	0.748482	0.849261	0.801135
739	0.644068	0.896552	0.618182	0.947368	0.713376	0.650272	0.776542	0.716829
740	0.637168	0.962963	0.643478	0.983051	0.732484	0.697854	0.806665	0.731724
741	0.752	0.962963	0.699029	0.983051	0.796178	0.748482	0.849261	0.801135
742	0.746032	1	0.686275	1	0.796178	0.745007	0.858077	0.801507
743	0.731707	0.962963	0.685714	0.983051	0.783439	0.736136	0.840859	0.788044
744	0.710744	0.962963	0.672897	0.983051	0.770701	0.724081	0.832414	0.774742
745	0.710744	0.962963	0.672897	0.983051	0.770701	0.724081	0.832414	0.774742
746	0.761905	0.928571	0.705882	0.965517	0.796178	0.745735	0.840469	0.801409
747	0.75969	1	0.686869	1	0.802548	0.745521	0.86164	0.808346
748	0.8	0.928571	0.709677	0.965517	0.815287	0.749634	0.850942	0.820987
749	0.796992	0.928571	0.715789	0.965517	0.815287	0.754423	0.851718	0.820953
750	0.787879	0.866667	0.708333	0.928571	0.796178	0.729849	0.822863	0.80254
751	0.655172	0.928571	0.642857	0.965517	0.732484	0.686004	0.79803	0.73421
752	0.746032	0.928571	0.686275	0.965517	0.783439	0.72687	0.831599	0.789003
753	0.677966	0.896552	0.654545	0.947368	0.738854	0.688409	0.794108	0.742024
754	0.7	1	0.666667	1	0.770701	0.727339	0.841667	0.77431
755	0.689076	0.962963	0.66055	0.983051	0.757962	0.712304	0.82391	0.761205
756	0.731707	1	0.685714	1	0.789809	0.74529	0.854355	0.79435
757	0.716667	0.857143	0.685185	0.931034	0.757962	0.709081	0.797507	0.761841
758	0.755906	0.962963	0.693069	0.983051	0.796178	0.742267	0.848747	0.801645
759	0.716667	0.962963	0.685185	0.983051	0.77707	0.737188	0.836966	0.780543
760	0.731707	1	0.685714	1	0.789809	0.74529	0.854355	0.79435
761	0.771654	0.962963	0.712871	0.983051	0.808917	0.761132	0.857635	0.814036
762	0.755906	0.962963	0.693069	0.983051	0.796178	0.742267	0.848747	0.801645
763	0.752	0.928571	0.699029	0.965517	0.789809	0.739445	0.836279	0.794936
764	0.716667	0.928571	0.685185	0.965517	0.770701	0.728094	0.823985	0.774345
765	0.705882	1	0.678899	1	0.77707	0.740578	0.846195	0.780078
766	0.778626	0.896552	0.701031	0.947368	0.796178	0.731864	0.830894	0.802348
767	0.741935	0.928571	0.692308	0.965517	0.783439	0.733229	0.832083	0.788416
768	0.761905	0.928571	0.705882	0.965517	0.796178	0.745735	0.840469	0.801409
769	0.688525	0.896552	0.641509	0.947368	0.738854	0.674174	0.793489	0.74413
770	0.765625	0.896552	0.7	0.947368	0.789809	0.730801	0.827386	0.795728
771	0.784615	1	0.714286	1	0.821656	0.770996	0.874725	0.827032
772	0.755906	0.962963	0.693069	0.983051	0.796178	0.742267	0.848747	0.801645
773	0.777778	0.962963	0.72549	0.983051	0.815287	0.773649	0.86232	0.820013
774	0.740157	1	0.673267	1	0.789809	0.732502	0.853356	0.795561
775	0.666667	0.96	0.648649	0.983607	0.745223	0.700164	0.81473	0.747271
776	0.741935	0.866667	0.692308	0.928571	0.770701	0.715442	0.80737	0.776231
777	0.7	0.928571	0.666667	0.965517	0.757962	0.709081	0.815189	0.761806
778	0.7	0.928571	0.666667	0.965517	0.757962	0.709081	0.815189	0.761806
779	0.736	0.814815	0.679612	0.915254	0.757962	0.691782	0.78642	0.763489
780	0.736	0.962963	0.679612	0.983051	0.783439	0.729582	0.840406	0.788711
781	0.666667	1	0.648649	1	0.751592	0.710014	0.828829	0.753715
782	0.705882	0.923077	0.678899	0.966667	0.764331	0.721497	0.818631	0.767339
783	0.758065	1	0.711538	1	0.808917	0.770359	0.867401	0.813362
784	0.705882	0.928571	0.678899	0.965517	0.764331	0.722261	0.819718	0.767574
785	0.747967	0.962963	0.704762	0.983051	0.796178	0.755081	0.849686	0.800508
786	0.777778	0.928571	0.72549	0.965517	0.808917	0.764601	0.849339	0.813815
787	0.757576	0.923077	0.666667	0.966667	0.783439	0.709158	0.828497	0.789809
788	0.7	0.896552	0.666667	0.947368	0.751592	0.700102	0.802647	0.755687
789	0.784615	0.928571	0.714286	0.965517	0.808917	0.752867	0.848247	0.814528
790	0.689076	1	0.66055	1	0.764331	0.721497	0.837407	0.767511
791	0.793893	1	0.721649	1	0.828025	0.777698	0.878886	0.833317
792	0.784615	1	0.714286	1	0.821656	0.770996	0.874725	0.827032
793	0.736	0.888889	0.679612	0.949153	0.770701	0.710682	0.813413	0.7761
794	0.741935	0.896552	0.692308	0.947368	0.77707	0.724287	0.819541	0.782297
795	0.683761	0.923077	0.666667	0.966667	0.751592	0.710014	0.810043	0.753607
796	0.763359	1	0.680412	1	0.802548	0.740022	0.860943	0.808623
797	0.814815	0.896552	0.731183	0.947368	0.821656	0.759518	0.847479	0.827202
798	0.689076	0.896552	0.66055	0.947368	0.745223	0.694223	0.798387	0.748888
799	0.775194	1	0.707071	1	0.815287	0.764377	0.870566	0.82071
800	0.672414	0.962963	0.660714	0.983051	0.751592	0.714314	0.819785	0.753072
801	0.643478	0.962963	0.637168	0.983051	0.732484	0.689543	0.806665	0.733332
802	0.731707	0.928571	0.685714	0.965517	0.77707	0.727087	0.827878	0.781846
803	0.644068	1	0.618182	1	0.732484	0.677489	0.815562	0.735452
804	0.7	0.896552	0.666667	0.947368	0.751592	0.700102	0.802647	0.755687
805	0.649123	0.962963	0.649123	0.983051	0.738854	0.703277	0.811065	0.738917
806	0.811594	0.928571	0.711111	0.965517	0.821656	0.752507	0.854198	0.827012
807	0.721311	0.928571	0.679245	0.965517	0.770701	0.721015	0.823661	0.775223
808	0.769231	0.888889	0.693878	0.949153	0.789809	0.724222	0.825287	0.79576
809	0.784615	0.962963	0.714286	0.983051	0.815287	0.761878	0.861229	0.820726
810	0.672269	0.928571	0.642202	0.965517	0.738854	0.684168	0.80214	0.74244
811	0.746032	0.928571	0.686275	0.965517	0.783439	0.72687	0.831599	0.789003
812	0.704918	0.962963	0.660377	0.983051	0.764331	0.711102	0.827827	0.768934
813	0.761905	0.962963	0.705882	0.983051	0.802548	0.754768	0.85345	0.807607
814	0.771654	0.888889	0.712871	0.949153	0.796178	0.742267	0.830642	0.801425
815	0.727273	0.928571	0.691589	0.965517	0.77707	0.733997	0.828238	0.781056
816	0.715447	0.962963	0.666667	0.983051	0.770701	0.717191	0.832032	0.775581
817	0.752	0.928571	0.699029	0.965517	0.789809	0.739445	0.836279	0.794936
818	0.765625	0.888889	0.7	0.949153	0.789809	0.729874	0.825917	0.795435
819	0.730159	1	0.666667	1	0.783439	0.726108	0.849206	0.789101
820	0.769231	1	0.693878	1	0.808917	0.75215	0.865777	0.814677
821	0.715447	1	0.666667	1	0.77707	0.726327	0.845528	0.781886
822	0.741935	0.888889	0.692308	0.949153	0.77707	0.723351	0.818071	0.782003
823	0.80303	0.928571	0.729167	0.965517	0.821656	0.766349	0.856571	0.827067
824	0.632479	0.928571	0.612613	0.965517	0.713376	0.653437	0.784795	0.715952
825	0.761905	0.962963	0.705882	0.983051	0.802548	0.754768	0.85345	0.807607
826	0.746032	0.923077	0.686275	0.966667	0.783439	0.726108	0.830512	0.788768
827	0.704918	0.923077	0.660377	0.966667	0.757962	0.701257	0.81376	0.762501
828	0.683761	0.928571	0.666667	0.965517	0.751592	0.710798	0.811129	0.753842
829	0.7	1	0.666667	1	0.770701	0.727339	0.841667	0.77431
830	0.694915	0.962963	0.672727	0.983051	0.764331	0.725615	0.828414	0.766939
831	0.752	0.962963	0.699029	0.983051	0.796178	0.748482	0.849261	0.801135
832	0.752	0.923077	0.699029	0.966667	0.789809	0.738706	0.835193	0.794701
833	0.758065	1	0.711538	1	0.808917	0.770359	0.867401	0.813362
834	0.705882	1	0.678899	1	0.77707	0.740578	0.846195	0.780078
835	0.747967	0.962963	0.704762	0.983051	0.796178	0.755081	0.849686	0.800508
836	0.765625	0.928571	0.7	0.965517	0.796178	0.739712	0.839928	0.801848
837	0.787879	0.896552	0.708333	0.947368	0.802548	0.738651	0.835033	0.808607
838	0.752	0.896552	0.699029	0.947368	0.783439	0.730509	0.823737	0.788817
839	0.744186	0.962963	0.666667	0.983051	0.783439	0.717585	0.839217	0.789675
840	0.710744	1	0.672897	1	0.77707	0.733252	0.84591	0.781048
841	0.704918	0.962963	0.660377	0.983051	0.764331	0.711102	0.827827	0.768934
842	0.725806	1	0.673077	1	0.783439	0.73248	0.849721	0.788477
843	0.715447	0.96	0.666667	0.983607	0.770701	0.716586	0.83143	0.775441
844	0.710744	0.962963	0.672897	0.983051	0.770701	0.724081	0.832414	0.774742
845	0.778626	0.923077	0.701031	0.966667	0.802548	0.740022	0.84235	0.808231
846	0.737705	0.962963	0.698113	0.983051	0.789809	0.749044	0.845458	0.793908
847	0.731707	1	0.685714	1	0.789809	0.74529	0.854355	0.79435
848	0.731707	0.928571	0.685714	0.965517	0.77707	0.727087	0.827878	0.781846
849	0.769231	0.928571	0.693878	0.965517	0.796178	0.734054	0.839299	0.802173
850	0.741935	0.96	0.692308	0.983607	0.789809	0.741716	0.844462	0.794475
851	0.740157	0.96	0.673267	0.983607	0.783439	0.722805	0.839258	0.789116
852	0.772727	0.928571	0.6875	0.965517	0.796178	0.72875	0.838579	0.802385
853	0.752	0.962963	0.699029	0.983051	0.796178	0.748482	0.849261	0.801135
854	0.731707	0.962963	0.685714	0.983051	0.783439	0.736136	0.840859	0.788044
855	0.725806	0.928571	0.673077	0.965517	0.770701	0.714323	0.823243	0.775974
856	0.689076	0.896552	0.66055	0.947368	0.745223	0.694223	0.798387	0.748888
857	0.80916	1	0.742268	1	0.840764	0.796536	0.887857	0.845664
858	0.740157	0.928571	0.673267	0.965517	0.77707	0.714404	0.826878	0.783057
859	0.737705	1	0.698113	1	0.796178	0.758224	0.858955	0.800213
860	0.683761	1	0.666667	1	0.764331	0.729169	0.837607	0.766345
861	0.752	0.962963	0.699029	0.983051	0.796178	0.748482	0.849261	0.801135
862	0.716667	0.962963	0.685185	0.983051	0.77707	0.737188	0.836966	0.780543
863	0.7	0.896552	0.666667	0.947368	0.751592	0.700102	0.802647	0.755687
864	0.731707	0.962963	0.685714	0.983051	0.783439	0.736136	0.840859	0.788044
865	0.689076	0.928571	0.66055	0.965517	0.751592	0.703214	0.810929	0.755007
866	0.75	0.896552	0.68	0.947368	0.77707	0.71198	0.81848	0.783352
867	0.655172	1	0.642857	1	0.745223	0.704372	0.824507	0.746713
868	0.741935	0.896552	0.692308	0.947368	0.77707	0.724287	0.819541	0.782297
869	0.752	0.962963	0.699029	0.983051	0.796178	0.748482	0.849261	0.801135
870	0.683761	0.866667	0.666667	0.928571	0.738854	0.692828	0.786416	0.741656
871	0.661017	1	0.636364	1	0.745223	0.696605	0.824345	0.748049
872	0.737705	0.962963	0.698113	0.983051	0.789809	0.749044	0.845458	0.793908
873	0.725806	1	0.673077	1	0.783439	0.73248	0.849721	0.788477
874	0.725806	1	0.673077	1	0.783439	0.73248	0.849721	0.788477
875	0.715447	0.962963	0.666667	0.983051	0.770701	0.717191	0.832032	0.775581
876	0.655462	0.928571	0.623853	0.965517	0.726115	0.665121	0.793351	0.729873
877	0.765625	0.962963	0.7	0.983051	0.802548	0.748724	0.85291	0.808046
878	0.769231	0.83871	0.693878	0.909091	0.77707	0.707651	0.802727	0.78395
879	0.775194	0.962963	0.707071	0.983051	0.808917	0.755261	0.85707	0.814405
880	0.721311	0.928571	0.679245	0.965517	0.770701	0.721015	0.823661	0.775223
881	0.716667	0.8	0.685185	0.892857	0.745223	0.691218	0.773677	0.749815
882	0.731707	0.962963	0.685714	0.983051	0.783439	0.736136	0.840859	0.788044
883	0.704918	0.962963	0.660377	0.983051	0.764331	0.711102	0.827827	0.768934
884	0.768	0.928571	0.718447	0.965517	0.802548	0.758329	0.845134	0.80736
885	0.716667	0.928571	0.685185	0.965517	0.770701	0.728094	0.823985	0.774345
886	0.666667	0.962963	0.648649	0.983051	0.745223	0.700795	0.815332	0.74741
887	0.725806	0.962963	0.673077	0.983051	0.77707	0.723351	0.836224	0.782172
888	0.721311	0.962963	0.679245	0.983051	0.77707	0.730073	0.836643	0.781421
889	0.755906	0.928571	0.693069	0.965517	0.789809	0.733253	0.835766	0.795447
890	0.710744	0.962963	0.672897	0.983051	0.770701	0.724081	0.832414	0.774742
891	0.715447	1	0.666667	1	0.77707	0.726327	0.845528	0.781886
892	0.761905	1	0.705882	1	0.808917	0.763906	0.866947	0.813913
893	0.731707	0.888889	0.685714	0.949153	0.770701	0.717191	0.813866	0.775433
894	0.694915	0.962963	0.672727	0.983051	0.764331	0.725615	0.828414	0.766939
895	0.752	0.962963	0.699029	0.983051	0.796178	0.748482	0.849261	0.801135
896	0.771654	0.888889	0.712871	0.949153	0.796178	0.742267	0.830642	0.801425
897	0.771654	0.866667	0.712871	0.928571	0.789809	0.734347	0.819941	0.795652
898	0.78125	0.962963	0.72	0.983051	0.815287	0.767575	0.861816	0.820422
899	0.746032	0.928571	0.686275	0.965517	0.783439	0.72687	0.831599	0.789003
900	0.741935	0.866667	0.692308	0.928571	0.770701	0.715442	0.80737	0.776231
901	0.710744	0.96	0.672897	0.983607	0.770701	0.723492	0.831812	0.774603
902	0.710744	1	0.672897	1	0.77707	0.733252	0.84591	0.781048
903	0.672414	0.928571	0.660714	0.965517	0.745223	0.705165	0.806804	0.746874
904	0.769231	0.928571	0.693878	0.965517	0.796178	0.734054	0.839299	0.802173
905	0.715447	0.928571	0.666667	0.965517	0.764331	0.708157	0.819051	0.769382
906	0.672269	0.896552	0.642202	0.947368	0.732484	0.67519	0.789598	0.736321
907	0.778626	0.962963	0.701031	0.983051	0.808917	0.749759	0.856418	0.814665
908	0.655172	0.896552	0.642857	0.947368	0.726115	0.676969	0.785487	0.728091
909	0.689076	1	0.66055	1	0.764331	0.721497	0.837407	0.767511
910	0.7	0.962963	0.666667	0.983051	0.764331	0.718159	0.82817	0.768005
911	0.761905	0.962963	0.705882	0.983051	0.802548	0.754768	0.85345	0.807607
912	0.768	1	0.718447	1	0.815287	0.776542	0.871612	0.819863
913	0.710744	0.962963	0.672897	0.983051	0.770701	0.724081	0.832414	0.774742
914	0.637168	1	0.643478	1	0.738854	0.707163	0.820162	0.73803
915	0.688525	1	0.641509	1	0.757962	0.701257	0.832509	0.762753
916	0.705882	0.928571	0.678899	0.965517	0.764331	0.722261	0.819718	0.767574
917	0.741935	0.928571	0.692308	0.965517	0.783439	0.733229	0.832083	0.788416
918	0.66087	0.962963	0.654867	0.983051	0.745223	0.708763	0.815438	0.746032
919	0.731707	0.83871	0.685714	0.909091	0.757962	0.700525	0.791306	0.763623
920	0.689076	0.928571	0.66055	0.965517	0.751592	0.703214	0.810929	0.755007
921	0.736	0.962963	0.679612	0.983051	0.783439	0.729582	0.840406	0.788711
922	0.741935	0.928571	0.692308	0.965517	0.783439	0.733229	0.832083	0.788416
923	0.746032	0.928571	0.686275	0.965517	0.783439	0.72687	0.831599	0.789003
924	0.7	0.962963	0.666667	0.983051	0.764331	0.718159	0.82817	0.768005
925	0.715447	0.928571	0.666667	0.965517	0.764331	0.708157	0.819051	0.769382
926	0.784615	0.857143	0.714286	0.931034	0.796178	0.734054	0.82177	0.802025
927	0.705882	0.962963	0.678899	0.983051	0.770701	0.731367	0.832699	0.773772
928	0.741935	1	0.692308	1	0.796178	0.75142	0.858561	0.80092
929	0.827068	0.928571	0.757895	0.965517	0.840764	0.792015	0.869763	0.845626
930	0.778626	0.857143	0.701031	0.931034	0.789809	0.721956	0.816959	0.795963
931	0.740157	0.896552	0.673267	0.947368	0.770701	0.705503	0.814336	0.776938
932	0.778626	0.928571	0.701031	0.965517	0.802548	0.740761	0.843436	0.808467
933	0.710744	0.866667	0.672897	0.928571	0.751592	0.697174	0.79472	0.756358
934	0.710744	0.962963	0.672897	0.983051	0.770701	0.724081	0.832414	0.774742
935	0.715447	0.928571	0.666667	0.965517	0.764331	0.708157	0.819051	0.769382
936	0.7	0.896552	0.666667	0.947368	0.751592	0.700102	0.802647	0.755687
937	0.820144	0.827586	0.719101	0.912281	0.808917	0.732188	0.819778	0.814553
938	0.683761	0.962963	0.666667	0.983051	0.757962	0.719931	0.82411	0.76004
939	0.672414	0.928571	0.660714	0.965517	0.745223	0.705165	0.806804	0.746874
940	0.655172	0.928571	0.642857	0.965517	0.732484	0.686004	0.79803	0.73421
941	0.716667	0.928571	0.685185	0.965517	0.770701	0.728094	0.823985	0.774345
942	0.731707	0.962963	0.685714	0.983051	0.783439	0.736136	0.840859	0.788044
943	0.655172	0.928571	0.642857	0.965517	0.732484	0.686004	0.79803	0.73421
944	0.705882	0.962963	0.678899	0.983051	0.770701	0.731367	0.832699	0.773772
945	0.731707	0.923077	0.685714	0.966667	0.77707	0.726327	0.826791	0.781611
946	0.710744	0.962963	0.672897	0.983051	0.770701	0.724081	0.832414	0.774742
947	0.833333	0.888889	0.770833	0.949153	0.840764	0.79418	0.860552	0.845335
948	0.775194	0.866667	0.707071	0.928571	0.789809	0.728528	0.819376	0.796021
949	0.614035	0.962963	0.614035	0.983051	0.713376	0.664744	0.793521	0.71344
950	0.637931	0.928571	0.625	0.965517	0.719745	0.666843	0.789255	0.721545
951	0.769231	0.962963	0.693878	0.983051	0.802548	0.74305	0.852281	0.808371
952	0.781955	0.928571	0.694737	0.965517	0.802548	0.735626	0.842695	0.808616
953	0.705882	0.896552	0.678899	0.947368	0.757962	0.713256	0.807175	0.761455
954	0.710744	1	0.672897	1	0.77707	0.733252	0.84591	0.781048
955	0.753846	0.928571	0.673469	0.965517	0.783439	0.715241	0.830351	0.789818
956	0.683333	0.866667	0.648148	0.928571	0.732484	0.67223	0.78168	0.737083
957	0.778626	0.962963	0.701031	0.983051	0.808917	0.749759	0.856418	0.814665
958	0.75	0.962963	0.68	0.983051	0.789809	0.729874	0.844003	0.795669
959	0.694215	0.962963	0.654206	0.983051	0.757962	0.705082	0.823609	0.762231
960	0.716667	0.962963	0.685185	0.983051	0.77707	0.737188	0.836966	0.780543
961	0.731707	0.962963	0.685714	0.983051	0.783439	0.736136	0.840859	0.788044
962	0.736	0.896552	0.679612	0.947368	0.770701	0.711638	0.814883	0.776394
963	0.715447	0.928571	0.666667	0.965517	0.764331	0.708157	0.819051	0.769382
964	0.661017	0.928571	0.636364	0.965517	0.732484	0.678332	0.797867	0.735546
965	0.683333	0.962963	0.648148	0.983051	0.751592	0.699129	0.819374	0.755466
966	0.737705	0.896552	0.698113	0.947368	0.77707	0.730999	0.819935	0.78159
967	0.649123	1	0.649123	1	0.745223	0.712566	0.824561	0.745223
968	0.689076	0.928571	0.66055	0.965517	0.751592	0.703214	0.810929	0.755007
969	0.661017	0.962963	0.636364	0.983051	0.738854	0.687419	0.810849	0.741744
970	0.731707	0.928571	0.685714	0.965517	0.77707	0.727087	0.827878	0.781846
971	0.705882	1	0.678899	1	0.77707	0.740578	0.846195	0.780078
972	0.677966	0.96	0.654545	0.983607	0.751592	0.705896	0.81903	0.754202
973	0.736	0.896552	0.679612	0.947368	0.770701	0.711638	0.814883	0.776394
974	0.793893	1	0.721649	1	0.828025	0.777698	0.878886	0.833317
975	0.694915	1	0.672727	1	0.770701	0.734839	0.841911	0.773244
976	0.704918	1	0.660377	1	0.770701	0.720246	0.841324	0.77524
977	0.715447	0.916667	0.666667	0.967742	0.764331	0.706908	0.816631	0.768822
978	0.808824	0.896552	0.717391	0.947368	0.815287	0.747864	0.842534	0.821013
979	0.715447	0.896552	0.666667	0.947368	0.757962	0.699221	0.806508	0.763263
980	0.757576	0.896552	0.666667	0.947368	0.77707	0.701078	0.817041	0.783925
981	0.655172	0.962963	0.642857	0.983051	0.738854	0.695137	0.811011	0.740408
982	0.725806	0.962963	0.673077	0.983051	0.77707	0.723351	0.836224	0.782172
983	0.694915	0.962963	0.672727	0.983051	0.764331	0.725615	0.828414	0.766939
984	0.672269	0.866667	0.642202	0.928571	0.726115	0.666306	0.777427	0.730255
985	0.7	0.928571	0.666667	0.965517	0.757962	0.709081	0.815189	0.761806
986	0.736	0.896552	0.679612	0.947368	0.770701	0.711638	0.814883	0.776394
987	0.731707	0.8125	0.685714	0.888889	0.751592	0.691855	0.779703	0.757593
988	0.672269	0.962963	0.642202	0.983051	0.745223	0.693242	0.815121	0.748638
989	0.7	0.962963	0.666667	0.983051	0.764331	0.718159	0.82817	0.768005
990	0.649573	0.962963	0.630631	0.983051	0.732484	0.681659	0.806554	0.73478
991	0.705882	0.962963	0.678899	0.983051	0.770701	0.731367	0.832699	0.773772
992	0.746032	0.888889	0.686275	0.949153	0.77707	0.717006	0.817587	0.782591
993	0.741935	0.962963	0.692308	0.983051	0.789809	0.742272	0.845064	0.794614
994	0.694915	0.962963	0.672727	0.983051	0.764331	0.725615	0.828414	0.766939
995	0.736	0.962963	0.679612	0.983051	0.783439	0.729582	0.840406	0.788711
996	0.730159	0.928571	0.666667	0.965517	0.770701	0.708004	0.822729	0.776598
997	0.689076	0.962963	0.66055	0.983051	0.757962	0.712304	0.82391	0.761205
998	0.643478	0.866667	0.637168	0.928571	0.713376	0.662381	0.768971	0.714948
999	0.721311	0.962963	0.679245	0.983051	0.77707	0.730073	0.836643	0.781421
1000	0.66087	0.928571	0.654867	0.965517	0.738854	0.699596	0.802456	0.739834

## Sheet: MCFS-RF
Number of feature	F1-score				ACC	MCC	Macro F1	Weighted F1
	ALL transduced	ALL untransduced	NHL transduced	NHL untransduced
1	0.690647	0.5	0.516854	0.703704	0.624204	0.46186	0.602801	0.636398
2	0.681481	0.702703	0.543478	0.8	0.66242	0.531429	0.681916	0.673362
3	0.705036	0.742857	0.545455	0.846154	0.687898	0.558076	0.709875	0.697524
4	0.691176	0.774194	0.543478	0.872727	0.687898	0.561446	0.720394	0.697934
5	0.725926	0.896552	0.608696	0.931034	0.745223	0.646185	0.790552	0.751619
6	0.724638	0.888889	0.577778	0.949153	0.738854	0.629722	0.785114	0.746529
7	0.753623	0.866667	0.629213	0.912281	0.757962	0.659054	0.790446	0.763981
8	0.748299	0.866667	0.54321	0.928571	0.738854	0.615423	0.771687	0.744214
9	0.724638	0.83871	0.58427	0.892857	0.726115	0.612849	0.760119	0.733147
10	0.768116	0.83871	0.651685	0.892857	0.764331	0.6691	0.787842	0.770358
11	0.77551	0.896552	0.6	0.931034	0.770701	0.66198	0.800774	0.773888
12	0.808511	0.896552	0.689655	0.947368	0.808917	0.728418	0.835521	0.814323
13	0.797297	0.866667	0.632911	0.912281	0.783439	0.68023	0.802289	0.786272
14	0.805556	0.96	0.674699	0.967742	0.815287	0.731102	0.851999	0.818496
15	0.778523	0.928571	0.582278	0.965517	0.77707	0.668518	0.813723	0.78043
16	0.8	1	0.650602	1	0.815287	0.730072	0.862651	0.819569
17	0.821918	0.928571	0.682927	0.965517	0.821656	0.738884	0.849733	0.825433
18	0.829932	0.866667	0.691358	0.928571	0.815287	0.729174	0.829132	0.819164
19	0.791667	0.928571	0.642857	0.965517	0.796178	0.703967	0.832153	0.801153
20	0.802721	0.962963	0.641975	0.983051	0.808917	0.718151	0.847678	0.812565
21	0.824324	0.928571	0.675	0.965517	0.821656	0.73633	0.848353	0.824745
22	0.791667	0.962963	0.650602	0.966667	0.802548	0.712692	0.842975	0.806045
23	0.830986	0.857143	0.72093	0.931034	0.821656	0.745014	0.835023	0.826333
24	0.841379	0.857143	0.722892	0.931034	0.828025	0.749753	0.838112	0.831892
25	0.841379	0.857143	0.722892	0.931034	0.828025	0.749753	0.838112	0.831892
26	0.825175	0.866667	0.705882	0.928571	0.815287	0.735005	0.831574	0.820254
27	0.825175	0.857143	0.705882	0.931034	0.815287	0.733912	0.829809	0.819936
28	0.829932	0.857143	0.691358	0.931034	0.815287	0.728072	0.827367	0.818846
29	0.84	0.857143	0.692308	0.931034	0.821656	0.73412	0.830121	0.824008
30	0.851351	0.827586	0.725	0.912281	0.828025	0.746331	0.829055	0.831249
31	0.843537	0.896552	0.716049	0.947368	0.834395	0.757034	0.850877	0.837723
32	0.875	0.8	0.785714	0.892857	0.847134	0.780624	0.838393	0.85116
33	0.835616	0.866667	0.707317	0.928571	0.821656	0.739971	0.834543	0.825713
34	0.864865	0.866667	0.75	0.928571	0.847134	0.775398	0.852526	0.850117
35	0.864865	0.857143	0.75	0.931034	0.847134	0.774357	0.850761	0.849799
36	0.85906	0.827586	0.734177	0.912281	0.834395	0.754717	0.833276	0.837193
37	0.855172	0.8	0.746988	0.892857	0.828025	0.750826	0.823754	0.832309
38	0.870748	0.8	0.765432	0.892857	0.840764	0.767091	0.832259	0.844295
39	0.88	0.83871	0.769231	0.909091	0.853503	0.783513	0.849258	0.856035
40	0.872483	0.787879	0.759494	0.867925	0.834395	0.757571	0.821945	0.837979
41	0.85906	0.866667	0.734177	0.928571	0.840764	0.764807	0.847119	0.843542
42	0.837838	0.866667	0.7	0.928571	0.821656	0.737421	0.833269	0.825078
43	0.857143	0.866667	0.740741	0.928571	0.840764	0.767091	0.84828	0.844148
44	0.855172	0.866667	0.746988	0.928571	0.840764	0.769731	0.84935	0.844654
45	0.843537	0.866667	0.716049	0.928571	0.828025	0.748132	0.838706	0.831656
46	0.841379	0.896552	0.722892	0.947368	0.834395	0.759704	0.852048	0.838277
47	0.88	0.928571	0.769231	0.965517	0.872611	0.810449	0.88583	0.874258
48	0.887417	0.83871	0.779221	0.909091	0.859873	0.792178	0.85361	0.862027
49	0.853333	0.83871	0.717949	0.909091	0.828025	0.745417	0.829771	0.830871
50	0.868966	0.866667	0.771084	0.928571	0.853503	0.788635	0.858822	0.857097
51	0.874172	0.83871	0.753247	0.909091	0.847134	0.773092	0.843805	0.84941
52	0.857143	0.83871	0.740741	0.909091	0.834395	0.758278	0.836421	0.838111
53	0.855172	0.866667	0.746988	0.928571	0.840764	0.769731	0.84935	0.844654
54	0.864516	0.857143	0.712329	0.931034	0.840764	0.759081	0.841256	0.84075
55	0.862745	0.896552	0.72	0.947368	0.847134	0.770345	0.856666	0.848074
56	0.843537	1	0.716049	1	0.853503	0.784368	0.889897	0.856345
57	0.863014	0.962963	0.756098	0.983051	0.866242	0.804869	0.891281	0.86903
58	0.853333	0.928571	0.717949	0.965517	0.847134	0.772284	0.866343	0.849094
59	0.85906	0.866667	0.734177	0.928571	0.840764	0.764807	0.847119	0.843542
60	0.884354	1	0.790123	1	0.89172	0.841419	0.918619	0.89382
61	0.855263	0.896552	0.710526	0.947368	0.840764	0.761483	0.852427	0.842172
62	0.866667	0.896552	0.74359	0.947368	0.853503	0.782294	0.863544	0.855557
63	0.857143	0.928571	0.740741	0.965517	0.853503	0.785022	0.872993	0.856333
64	0.870748	0.962963	0.765432	0.983051	0.872611	0.813147	0.895549	0.875023
65	0.845638	0.896552	0.708861	0.947368	0.834395	0.754717	0.849605	0.837058
66	0.855263	0.928571	0.710526	0.965517	0.847134	0.77058	0.86497	0.848291
67	0.863014	0.928571	0.756098	0.965517	0.859873	0.795749	0.8783	0.862832
68	0.876712	0.896552	0.780488	0.947368	0.866242	0.805679	0.87528	0.869179
69	0.874172	0.928571	0.753247	0.965517	0.866242	0.800066	0.880377	0.867633
70	0.841379	0.962963	0.722892	0.983051	0.847134	0.777767	0.877571	0.850594
71	0.833333	1	0.714286	1	0.847134	0.778924	0.886905	0.850925
72	0.841379	0.962963	0.722892	0.983051	0.847134	0.777767	0.877571	0.850594
73	0.805556	0.962963	0.666667	0.983051	0.815287	0.731908	0.854559	0.819774
74	0.857143	0.962963	0.740741	0.983051	0.859873	0.794148	0.885974	0.862532
75	0.853333	0.896552	0.717949	0.947368	0.840764	0.763226	0.853801	0.842974
76	0.833333	0.928571	0.714286	0.965517	0.834395	0.760685	0.860427	0.838422
77	0.872483	0.896552	0.759494	0.947368	0.859873	0.792783	0.868974	0.862157
78	0.855172	0.866667	0.746988	0.928571	0.840764	0.769731	0.84935	0.844654
79	0.88	0.83871	0.769231	0.909091	0.853503	0.783513	0.849258	0.856035
80	0.827586	0.8125	0.698795	0.888889	0.802548	0.714474	0.806943	0.807699
81	0.843537	0.787879	0.716049	0.867925	0.808917	0.722003	0.803848	0.813544
82	0.857143	0.83871	0.740741	0.909091	0.834395	0.758278	0.836421	0.838111
83	0.849315	0.896552	0.731707	0.947368	0.840764	0.767796	0.856236	0.844246
84	0.884354	0.866667	0.790123	0.928571	0.866242	0.805007	0.867429	0.869131
85	0.849315	0.896552	0.731707	0.947368	0.840764	0.767796	0.856236	0.844246
86	0.876712	0.8125	0.780488	0.888889	0.847134	0.779236	0.839647	0.851045
87	0.890411	0.866667	0.804878	0.928571	0.872611	0.815692	0.872632	0.875579
88	0.893333	0.896552	0.794872	0.947368	0.878981	0.820431	0.883031	0.880721
89	0.863014	0.866667	0.756098	0.928571	0.847134	0.777831	0.853587	0.850646
90	0.870748	0.866667	0.765432	0.928571	0.853503	0.786049	0.857855	0.85664
91	0.839161	0.787879	0.729412	0.867925	0.808917	0.727869	0.806094	0.814546
92	0.868966	0.866667	0.771084	0.928571	0.853503	0.788635	0.858822	0.857097
93	0.859155	0.896552	0.767442	0.947368	0.853503	0.792641	0.867629	0.857494
94	0.849315	0.896552	0.731707	0.947368	0.840764	0.767796	0.856236	0.844246
95	0.876712	0.896552	0.780488	0.947368	0.866242	0.805679	0.87528	0.869179
96	0.882759	0.928571	0.795181	0.965517	0.878981	0.82547	0.893007	0.881726
97	0.870748	0.83871	0.765432	0.909091	0.847134	0.777227	0.845995	0.850602
98	0.855172	0.866667	0.746988	0.928571	0.840764	0.769731	0.84935	0.844654
99	0.849315	0.896552	0.731707	0.947368	0.840764	0.767796	0.856236	0.844246
100	0.861111	0.928571	0.761905	0.965517	0.859873	0.798496	0.879276	0.863267
101	0.836879	0.896552	0.735632	0.947368	0.834395	0.76609	0.854108	0.839072
102	0.836879	0.866667	0.735632	0.928571	0.828025	0.757248	0.841937	0.833006
103	0.849315	0.896552	0.731707	0.947368	0.840764	0.767796	0.856236	0.844246
104	0.864865	0.896552	0.75	0.947368	0.853503	0.784332	0.864696	0.856184
105	0.829932	0.962963	0.691358	0.983051	0.834395	0.75615	0.866826	0.837548
106	0.863014	0.928571	0.756098	0.965517	0.859873	0.795749	0.8783	0.862832
107	0.878378	0.896552	0.775	0.947368	0.866242	0.803332	0.874325	0.868703
108	0.857143	0.866667	0.740741	0.928571	0.840764	0.767091	0.84828	0.844148
109	0.853147	0.896552	0.752941	0.947368	0.847134	0.781593	0.862502	0.85113
110	0.851064	0.928571	0.758621	0.965517	0.853503	0.793882	0.875943	0.857566
111	0.863014	0.896552	0.756098	0.947368	0.853503	0.786737	0.865758	0.856713
112	0.851351	0.928571	0.725	0.965517	0.847134	0.774357	0.86761	0.849783
113	0.833333	0.896552	0.714286	0.947368	0.828025	0.751723	0.847885	0.832302
114	0.857143	0.962963	0.740741	0.983051	0.859873	0.794148	0.885974	0.862532
115	0.827586	0.962963	0.698795	0.983051	0.834395	0.758822	0.868099	0.83815
116	0.841379	0.962963	0.722892	0.983051	0.847134	0.777767	0.877571	0.850594
117	0.821918	0.962963	0.682927	0.983051	0.828025	0.747956	0.862715	0.831631
118	0.837838	0.928571	0.7	0.965517	0.834395	0.755343	0.857982	0.837264
119	0.859155	0.896552	0.767442	0.947368	0.853503	0.792641	0.867629	0.857494
120	0.842857	0.928571	0.75	0.965517	0.847134	0.786259	0.871736	0.851509
121	0.861111	0.928571	0.761905	0.965517	0.859873	0.798496	0.879276	0.863267
122	0.847222	0.928571	0.738095	0.965517	0.847134	0.77959	0.869852	0.850844
123	0.836879	0.928571	0.735632	0.965517	0.840764	0.775033	0.86665	0.845191
124	0.855172	0.928571	0.746988	0.965517	0.853503	0.787612	0.874062	0.856839
125	0.849315	0.962963	0.731707	0.983051	0.853503	0.785898	0.881759	0.856564
126	0.860927	0.962963	0.727273	0.983051	0.859873	0.790139	0.883553	0.861214
127	0.841379	1	0.722892	1	0.853503	0.78696	0.891068	0.856899
128	0.822695	0.928571	0.712644	0.965517	0.828025	0.756184	0.857357	0.832817
129	0.836879	0.928571	0.735632	0.965517	0.840764	0.775033	0.86665	0.845191
130	0.855172	0.928571	0.746988	0.965517	0.853503	0.787612	0.874062	0.856839
131	0.849315	1	0.731707	1	0.859873	0.795113	0.895256	0.862869
132	0.835616	0.928571	0.707317	0.965517	0.834395	0.757839	0.859256	0.837899
133	0.843537	0.928571	0.716049	0.965517	0.840764	0.766039	0.863419	0.843842
134	0.841379	0.83871	0.722892	0.909091	0.821656	0.742047	0.828018	0.826173
135	0.849315	0.896552	0.731707	0.947368	0.840764	0.767796	0.856236	0.844246
136	0.837838	0.928571	0.7	0.965517	0.834395	0.755343	0.857982	0.837264
137	0.85906	0.83871	0.734177	0.909091	0.834395	0.755964	0.83526	0.837504
138	0.8	0.866667	0.650602	0.928571	0.789809	0.694112	0.81146	0.79488
139	0.824324	0.83871	0.675	0.909091	0.802548	0.709627	0.811781	0.806522
140	0.832215	0.866667	0.683544	0.928571	0.815287	0.726763	0.827749	0.818443
141	0.808219	0.896552	0.658537	0.947368	0.802548	0.710971	0.827669	0.806847
142	0.841379	0.896552	0.722892	0.947368	0.834395	0.759704	0.852048	0.838277
143	0.849315	0.962963	0.731707	0.983051	0.853503	0.785898	0.881759	0.856564
144	0.878378	0.928571	0.775	0.965517	0.872611	0.812385	0.886867	0.874822
145	0.851351	0.928571	0.725	0.965517	0.847134	0.774357	0.86761	0.849783
146	0.84	0.962963	0.692308	0.983051	0.840764	0.762352	0.86958	0.84271
147	0.845638	0.928571	0.708861	0.965517	0.840764	0.763752	0.862147	0.843178
148	0.882759	0.928571	0.795181	0.965517	0.878981	0.82547	0.893007	0.881726
149	0.845638	0.962963	0.708861	0.983051	0.847134	0.772892	0.875128	0.849376
150	0.829932	0.928571	0.691358	0.965517	0.828025	0.747055	0.853845	0.83135
151	0.835616	0.896552	0.707317	0.947368	0.828025	0.748854	0.846713	0.83178
152	0.857143	0.896552	0.740741	0.947368	0.847134	0.776004	0.860451	0.850214
153	0.845638	0.896552	0.708861	0.947368	0.834395	0.754717	0.849605	0.837058
154	0.834437	0.866667	0.675325	0.928571	0.815287	0.724694	0.82625	0.817595
155	0.843537	0.896552	0.716049	0.947368	0.834395	0.757034	0.850877	0.837723
156	0.851351	0.896552	0.725	0.947368	0.840764	0.765332	0.855068	0.843664
157	0.825175	0.928571	0.705882	0.965517	0.828025	0.752796	0.856286	0.83244
158	0.849315	0.896552	0.731707	0.947368	0.840764	0.767796	0.856236	0.844246
159	0.824324	0.896552	0.675	0.947368	0.815287	0.727331	0.835811	0.818625
160	0.863014	0.896552	0.756098	0.947368	0.853503	0.786737	0.865758	0.856713
161	0.864865	0.866667	0.75	0.928571	0.847134	0.775398	0.852526	0.850117
162	0.855172	0.962963	0.746988	0.983051	0.859873	0.796712	0.887044	0.863037
163	0.824324	0.896552	0.675	0.947368	0.815287	0.727331	0.835811	0.818625
164	0.866667	0.962963	0.74359	0.983051	0.866242	0.800549	0.889068	0.867874
165	0.835616	0.928571	0.707317	0.965517	0.834395	0.757839	0.859256	0.837899
166	0.826667	0.928571	0.666667	0.965517	0.821656	0.73412	0.846856	0.82393
167	0.887417	0.928571	0.779221	0.965517	0.878981	0.819186	0.890182	0.88025
168	0.870748	0.896552	0.765432	0.947368	0.859873	0.794974	0.870025	0.862706
169	0.866667	0.962963	0.74359	0.983051	0.866242	0.800549	0.889068	0.867874
170	0.841379	0.896552	0.722892	0.947368	0.834395	0.759704	0.852048	0.838277
171	0.864865	0.928571	0.75	0.965517	0.859873	0.793371	0.877238	0.862303
172	0.855172	0.866667	0.746988	0.928571	0.840764	0.769731	0.84935	0.844654
173	0.857143	0.928571	0.740741	0.965517	0.853503	0.785022	0.872993	0.856333
174	0.857143	0.896552	0.740741	0.947368	0.847134	0.776004	0.860451	0.850214
175	0.835616	0.896552	0.707317	0.947368	0.828025	0.748854	0.846713	0.83178
176	0.857143	0.866667	0.740741	0.928571	0.840764	0.767091	0.84828	0.844148
177	0.837838	0.866667	0.7	0.928571	0.821656	0.737421	0.833269	0.825078
178	0.851351	0.896552	0.725	0.947368	0.840764	0.765332	0.855068	0.843664
179	0.878378	0.896552	0.775	0.947368	0.866242	0.803332	0.874325	0.868703
180	0.851351	0.962963	0.725	0.983051	0.853503	0.78349	0.880591	0.855982
181	0.862745	0.866667	0.72	0.928571	0.840764	0.761326	0.844496	0.842008
182	0.861111	0.928571	0.761905	0.965517	0.859873	0.798496	0.879276	0.863267
183	0.872483	0.928571	0.759494	0.965517	0.866242	0.801845	0.881516	0.868277
184	0.864865	0.928571	0.75	0.965517	0.859873	0.793371	0.877238	0.862303
185	0.839161	0.962963	0.729412	0.983051	0.847134	0.780745	0.878647	0.851042
186	0.843537	0.928571	0.716049	0.965517	0.840764	0.766039	0.863419	0.843842
187	0.851351	1	0.725	1	0.859873	0.792733	0.894088	0.862287
188	0.808511	0.962963	0.689655	0.983051	0.821656	0.746352	0.861045	0.826641
189	0.835616	0.866667	0.707317	0.928571	0.821656	0.739971	0.834543	0.825713
190	0.843537	0.962963	0.716049	0.983051	0.847134	0.775149	0.8764	0.85004
191	0.841379	0.928571	0.722892	0.965517	0.840764	0.768683	0.86459	0.844396
192	0.864865	0.896552	0.75	0.947368	0.853503	0.784332	0.864696	0.856184
193	0.857143	0.962963	0.740741	0.983051	0.859873	0.794148	0.885974	0.862532
194	0.878378	0.896552	0.775	0.947368	0.866242	0.803332	0.874325	0.868703
195	0.85906	0.896552	0.734177	0.947368	0.847134	0.77375	0.859289	0.849608
196	0.855172	0.962963	0.746988	0.983051	0.859873	0.796712	0.887044	0.863037
197	0.847222	0.962963	0.738095	0.983051	0.853503	0.788672	0.882833	0.857043
198	0.839161	0.866667	0.729412	0.928571	0.828025	0.753865	0.840953	0.832659
199	0.85906	0.896552	0.734177	0.947368	0.847134	0.77375	0.859289	0.849608
200	0.845638	0.928571	0.708861	0.965517	0.840764	0.763752	0.862147	0.843178
201	0.849315	0.962963	0.731707	0.983051	0.853503	0.785898	0.881759	0.856564
202	0.878378	0.928571	0.775	0.965517	0.872611	0.812385	0.886867	0.874822
203	0.835616	1	0.707317	1	0.847134	0.776124	0.885733	0.850403
204	0.874172	0.962963	0.753247	0.983051	0.872611	0.809275	0.893358	0.873831
205	0.833333	0.928571	0.714286	0.965517	0.834395	0.760685	0.860427	0.838422
206	0.878378	0.896552	0.775	0.947368	0.866242	0.803332	0.874325	0.868703
207	0.853333	0.962963	0.717949	0.983051	0.853503	0.78145	0.879324	0.855292
208	0.866667	0.928571	0.74359	0.965517	0.859873	0.791367	0.876086	0.861676
209	0.88	0.962963	0.769231	0.983051	0.878981	0.819647	0.898811	0.880456
210	0.827586	0.896552	0.698795	0.947368	0.821656	0.740788	0.842575	0.825833
211	0.837838	0.928571	0.7	0.965517	0.834395	0.755343	0.857982	0.837264
212	0.843537	0.928571	0.716049	0.965517	0.840764	0.766039	0.863419	0.843842
213	0.851351	0.928571	0.725	0.965517	0.847134	0.774357	0.86761	0.849783
214	0.878378	0.928571	0.775	0.965517	0.872611	0.812385	0.886867	0.874822
215	0.864865	0.928571	0.75	0.965517	0.859873	0.793371	0.877238	0.862303
216	0.866667	0.866667	0.74359	0.928571	0.847134	0.773328	0.851374	0.84949
217	0.837838	0.896552	0.7	0.947368	0.828025	0.746331	0.845439	0.831145
218	0.841379	0.866667	0.722892	0.928571	0.828025	0.750826	0.839877	0.83221
219	0.821918	0.866667	0.682927	0.928571	0.808917	0.72104	0.825021	0.813247
220	0.857143	0.928571	0.740741	0.965517	0.853503	0.785022	0.872993	0.856333
221	0.825175	0.928571	0.705882	0.965517	0.828025	0.752796	0.856286	0.83244
222	0.832215	0.866667	0.683544	0.928571	0.815287	0.726763	0.827749	0.818443
223	0.839161	0.866667	0.729412	0.928571	0.828025	0.753865	0.840953	0.832659
224	0.849315	0.928571	0.731707	0.965517	0.847134	0.776794	0.868778	0.850365
225	0.835616	0.928571	0.707317	0.965517	0.834395	0.757839	0.859256	0.837899
226	0.851351	0.896552	0.725	0.947368	0.840764	0.765332	0.855068	0.843664
227	0.857143	0.928571	0.740741	0.965517	0.853503	0.785022	0.872993	0.856333
228	0.851351	0.928571	0.725	0.965517	0.847134	0.774357	0.86761	0.849783
229	0.870748	0.928571	0.765432	0.965517	0.866242	0.804005	0.882567	0.868825
230	0.85906	0.962963	0.734177	0.983051	0.859873	0.791955	0.884813	0.861925
231	0.863014	0.962963	0.756098	0.983051	0.866242	0.804869	0.891281	0.86903
232	0.833333	0.962963	0.714286	0.983051	0.840764	0.76975	0.873408	0.84462
233	0.841379	0.928571	0.722892	0.965517	0.840764	0.768683	0.86459	0.844396
234	0.843537	0.962963	0.716049	0.983051	0.847134	0.775149	0.8764	0.85004
235	0.847222	0.928571	0.738095	0.965517	0.847134	0.77959	0.869852	0.850844
236	0.857143	0.928571	0.740741	0.965517	0.853503	0.785022	0.872993	0.856333
237	0.893333	0.928571	0.794872	0.965517	0.88535	0.829531	0.895573	0.88684
238	0.864865	0.962963	0.75	0.983051	0.866242	0.80252	0.89022	0.868501
239	0.857143	0.928571	0.740741	0.965517	0.853503	0.785022	0.872993	0.856333
240	0.845638	0.928571	0.708861	0.965517	0.840764	0.763752	0.862147	0.843178
241	0.884354	0.866667	0.790123	0.928571	0.866242	0.805007	0.867429	0.869131
242	0.874172	0.962963	0.753247	0.983051	0.872611	0.809275	0.893358	0.873831
243	0.855172	0.896552	0.746988	0.947368	0.847134	0.778619	0.86152	0.85072
244	0.837838	0.896552	0.7	0.947368	0.828025	0.746331	0.845439	0.831145
245	0.866667	0.896552	0.74359	0.947368	0.853503	0.782294	0.863544	0.855557
246	0.839161	0.896552	0.729412	0.947368	0.834395	0.762722	0.853123	0.838725
247	0.855172	0.928571	0.746988	0.965517	0.853503	0.787612	0.874062	0.856839
248	0.853147	0.962963	0.752941	0.983051	0.859873	0.799645	0.888025	0.863447
249	0.863014	0.896552	0.756098	0.947368	0.853503	0.786737	0.865758	0.856713
250	0.884354	0.866667	0.790123	0.928571	0.866242	0.805007	0.867429	0.869131
251	0.857143	0.928571	0.740741	0.965517	0.853503	0.785022	0.872993	0.856333
252	0.84507	0.866667	0.744186	0.928571	0.834395	0.764934	0.846124	0.839039
253	0.847222	0.896552	0.738095	0.947368	0.840764	0.770615	0.857309	0.844725
254	0.857143	0.928571	0.740741	0.965517	0.853503	0.785022	0.872993	0.856333
255	0.872483	0.896552	0.759494	0.947368	0.859873	0.792783	0.868974	0.862157
256	0.859155	0.962963	0.767442	0.983051	0.866242	0.81069	0.893153	0.869811
257	0.861111	0.896552	0.761905	0.947368	0.853503	0.789508	0.866734	0.857148
258	0.884354	0.896552	0.790123	0.947368	0.872611	0.813943	0.879599	0.875198
259	0.853147	0.896552	0.752941	0.947368	0.847134	0.781593	0.862502	0.85113
260	0.843537	0.962963	0.716049	0.983051	0.847134	0.775149	0.8764	0.85004
261	0.865248	0.928571	0.781609	0.965517	0.866242	0.812731	0.885237	0.86994
262	0.828571	0.896552	0.727273	0.947368	0.828025	0.758494	0.849941	0.833027
263	0.834532	0.896552	0.741573	0.947368	0.834395	0.769807	0.855006	0.839321
264	0.853147	0.896552	0.752941	0.947368	0.847134	0.781593	0.862502	0.85113
265	0.878378	0.866667	0.775	0.928571	0.859873	0.794387	0.862154	0.862637
266	0.872483	0.896552	0.759494	0.947368	0.859873	0.792783	0.868974	0.862157
267	0.855172	0.896552	0.746988	0.947368	0.847134	0.778619	0.86152	0.85072
268	0.863014	0.962963	0.756098	0.983051	0.866242	0.804869	0.891281	0.86903
269	0.839161	0.928571	0.729412	0.965517	0.840764	0.771681	0.865665	0.844844
270	0.847222	0.83871	0.738095	0.909091	0.828025	0.75297	0.83328	0.832622
271	0.875	0.928571	0.785714	0.965517	0.872611	0.817402	0.888701	0.87569
272	0.830986	0.896552	0.72093	0.947368	0.828025	0.754936	0.848959	0.832717
273	0.828571	0.866667	0.727273	0.928571	0.821656	0.749664	0.837771	0.826961
274	0.866667	0.962963	0.74359	0.983051	0.866242	0.800549	0.889068	0.867874
275	0.863014	0.896552	0.756098	0.947368	0.853503	0.786737	0.865758	0.856713
276	0.857143	0.866667	0.740741	0.928571	0.840764	0.767091	0.84828	0.844148
277	0.839161	0.928571	0.729412	0.965517	0.840764	0.771681	0.865665	0.844844
278	0.863014	0.928571	0.756098	0.965517	0.859873	0.795749	0.8783	0.862832
279	0.822695	0.928571	0.712644	0.965517	0.828025	0.756184	0.857357	0.832817
280	0.851064	0.866667	0.758621	0.928571	0.840764	0.776073	0.851231	0.84538
281	0.833333	0.896552	0.714286	0.947368	0.828025	0.751723	0.847885	0.832302
282	0.853147	0.928571	0.752941	0.965517	0.853503	0.790566	0.875044	0.857249
283	0.861111	0.866667	0.761905	0.928571	0.847134	0.780624	0.854563	0.851082
284	0.868966	0.928571	0.771084	0.965517	0.866242	0.806541	0.883535	0.869283
285	0.84507	0.896552	0.744186	0.947368	0.840764	0.773789	0.858294	0.845105
286	0.836879	0.896552	0.735632	0.947368	0.834395	0.76609	0.854108	0.839072
287	0.839161	0.928571	0.729412	0.965517	0.840764	0.771681	0.865665	0.844844
288	0.867133	0.962963	0.776471	0.983051	0.872611	0.818545	0.897404	0.875852
289	0.882759	0.896552	0.795181	0.947368	0.872611	0.816451	0.880465	0.875607
290	0.861111	0.896552	0.761905	0.947368	0.853503	0.789508	0.866734	0.857148
291	0.867133	0.928571	0.776471	0.965517	0.866242	0.80945	0.884423	0.869653
292	0.859155	0.928571	0.767442	0.965517	0.859873	0.801611	0.880171	0.863613
293	0.882759	0.866667	0.795181	0.928571	0.866242	0.80754	0.868294	0.869541
294	0.864865	0.896552	0.75	0.947368	0.853503	0.784332	0.864696	0.856184
295	0.839161	0.896552	0.729412	0.947368	0.834395	0.762722	0.853123	0.838725
296	0.867133	1	0.776471	1	0.878981	0.827754	0.910901	0.882157
297	0.859155	0.928571	0.767442	0.965517	0.859873	0.801611	0.880171	0.863613
298	0.833333	1	0.714286	1	0.847134	0.778924	0.886905	0.850925
299	0.882759	0.928571	0.795181	0.965517	0.878981	0.82547	0.893007	0.881726
300	0.859155	0.962963	0.767442	0.983051	0.866242	0.81069	0.893153	0.869811
301	0.839161	1	0.729412	1	0.853503	0.789918	0.892143	0.857348
302	0.885906	0.962963	0.78481	0.983051	0.88535	0.830081	0.904182	0.887024
303	0.841379	1	0.722892	1	0.853503	0.78696	0.891068	0.856899
304	0.841379	0.962963	0.722892	0.983051	0.847134	0.777767	0.877571	0.850594
305	0.849315	0.896552	0.731707	0.947368	0.840764	0.767796	0.856236	0.844246
306	0.84507	0.896552	0.744186	0.947368	0.840764	0.773789	0.858294	0.845105
307	0.885906	0.962963	0.78481	0.983051	0.88535	0.830081	0.904182	0.887024
308	0.875	1	0.785714	1	0.88535	0.835742	0.915179	0.888194
309	0.870748	0.896552	0.765432	0.947368	0.859873	0.794974	0.870025	0.862706
310	0.868966	0.962963	0.771084	0.983051	0.872611	0.815657	0.896516	0.875481
311	0.855172	0.896552	0.746988	0.947368	0.847134	0.778619	0.86152	0.85072
312	0.853147	0.896552	0.752941	0.947368	0.847134	0.781593	0.862502	0.85113
313	0.853147	0.962963	0.752941	0.983051	0.859873	0.799645	0.888025	0.863447
314	0.825175	0.896552	0.705882	0.947368	0.821656	0.743851	0.843744	0.826321
315	0.861111	0.866667	0.761905	0.928571	0.847134	0.780624	0.854563	0.851082
316	0.859155	1	0.767442	1	0.872611	0.819881	0.906649	0.876116
317	0.830986	0.962963	0.72093	0.983051	0.840764	0.772928	0.874482	0.845034
318	0.868966	0.962963	0.771084	0.983051	0.872611	0.815657	0.896516	0.875481
319	0.853147	1	0.752941	1	0.866242	0.808836	0.901522	0.869752
320	0.837838	0.896552	0.7	0.947368	0.828025	0.746331	0.845439	0.831145
321	0.825175	0.962963	0.705882	0.983051	0.834395	0.761845	0.869268	0.838638
322	0.863014	0.962963	0.756098	0.983051	0.866242	0.804869	0.891281	0.86903
323	0.84507	0.928571	0.744186	0.965517	0.847134	0.782746	0.870836	0.851225
324	0.843537	0.928571	0.716049	0.965517	0.840764	0.766039	0.863419	0.843842
325	0.833333	0.928571	0.714286	0.965517	0.834395	0.760685	0.860427	0.838422
326	0.833333	0.928571	0.714286	0.965517	0.834395	0.760685	0.860427	0.838422
327	0.870748	1	0.765432	1	0.878981	0.822402	0.909045	0.881329
328	0.833333	1	0.714286	1	0.847134	0.778924	0.886905	0.850925
329	0.847222	1	0.738095	1	0.859873	0.797863	0.896329	0.863348
330	0.864865	0.962963	0.75	0.983051	0.866242	0.80252	0.89022	0.868501
331	0.847222	0.896552	0.738095	0.947368	0.840764	0.770615	0.857309	0.844725
332	0.853147	0.962963	0.752941	0.983051	0.859873	0.799645	0.888025	0.863447
333	0.824324	0.962963	0.675	0.983051	0.828025	0.74543	0.861335	0.830943
334	0.851351	0.962963	0.725	0.983051	0.853503	0.78349	0.880591	0.855982
335	0.861111	0.962963	0.761905	0.983051	0.866242	0.807593	0.892257	0.869465
336	0.853147	0.928571	0.752941	0.965517	0.853503	0.790566	0.875044	0.857249
337	0.863014	1	0.756098	1	0.872611	0.814102	0.904778	0.875335
338	0.853147	0.962963	0.752941	0.983051	0.859873	0.799645	0.888025	0.863447
339	0.863014	1	0.756098	1	0.872611	0.814102	0.904778	0.875335
340	0.857143	1	0.740741	1	0.866242	0.803385	0.899471	0.868837
341	0.867133	0.928571	0.776471	0.965517	0.866242	0.80945	0.884423	0.869653
342	0.841379	0.962963	0.722892	0.983051	0.847134	0.777767	0.877571	0.850594
343	0.847222	1	0.738095	1	0.859873	0.797863	0.896329	0.863348
344	0.849315	1	0.731707	1	0.859873	0.795113	0.895256	0.862869
345	0.847222	0.962963	0.738095	0.983051	0.853503	0.788672	0.882833	0.857043
346	0.884354	1	0.790123	1	0.89172	0.841419	0.918619	0.89382
347	0.85906	1	0.734177	1	0.866242	0.801224	0.898309	0.868231
348	0.884354	0.962963	0.790123	0.983051	0.88535	0.832146	0.905123	0.887515
349	0.878378	1	0.775	1	0.88535	0.830829	0.913345	0.887326
350	0.847222	0.928571	0.738095	0.965517	0.847134	0.77959	0.869852	0.850844
351	0.847222	1	0.738095	1	0.859873	0.797863	0.896329	0.863348
352	0.847222	1	0.738095	1	0.859873	0.797863	0.896329	0.863348
353	0.861111	1	0.761905	1	0.872611	0.816802	0.905754	0.875771
354	0.921053	0.928571	0.842105	0.965517	0.910828	0.866384	0.914312	0.911566
355	0.867133	0.962963	0.776471	0.983051	0.872611	0.818545	0.897404	0.875852
356	0.870748	0.962963	0.765432	0.983051	0.872611	0.813147	0.895549	0.875023
357	0.868966	0.962963	0.771084	0.983051	0.872611	0.815657	0.896516	0.875481
358	0.864865	0.928571	0.75	0.965517	0.859873	0.793371	0.877238	0.862303
359	0.863014	1	0.756098	1	0.872611	0.814102	0.904778	0.875335
360	0.861111	1	0.761905	1	0.872611	0.816802	0.905754	0.875771
361	0.855172	0.896552	0.746988	0.947368	0.847134	0.778619	0.86152	0.85072
362	0.891892	0.962963	0.8	0.983051	0.89172	0.840579	0.909476	0.89354
363	0.890411	1	0.804878	1	0.898089	0.852079	0.923822	0.900268
364	0.875	1	0.785714	1	0.88535	0.835742	0.915179	0.888194
365	0.884354	1	0.790123	1	0.89172	0.841419	0.918619	0.89382
366	0.876712	1	0.780488	1	0.88535	0.833091	0.9143	0.887802
367	0.843537	0.962963	0.716049	0.983051	0.847134	0.775149	0.8764	0.85004
368	0.872483	0.962963	0.759494	0.983051	0.872611	0.811018	0.894498	0.874475
369	0.870748	0.896552	0.765432	0.947368	0.859873	0.794974	0.870025	0.862706
370	0.839161	0.962963	0.729412	0.983051	0.847134	0.780745	0.878647	0.851042
371	0.861111	0.928571	0.761905	0.965517	0.859873	0.798496	0.879276	0.863267
372	0.878378	0.962963	0.775	0.983051	0.878981	0.821549	0.899848	0.88102
373	0.833333	1	0.714286	1	0.847134	0.778924	0.886905	0.850925
374	0.875	0.928571	0.785714	0.965517	0.872611	0.817402	0.888701	0.87569
375	0.839161	0.962963	0.729412	0.983051	0.847134	0.780745	0.878647	0.851042
376	0.861111	1	0.761905	1	0.872611	0.816802	0.905754	0.875771
377	0.885906	1	0.78481	1	0.89172	0.839386	0.917679	0.89333
378	0.853147	0.962963	0.752941	0.983051	0.859873	0.799645	0.888025	0.863447
379	0.822695	0.928571	0.712644	0.965517	0.828025	0.756184	0.857357	0.832817
380	0.849315	1	0.731707	1	0.859873	0.795113	0.895256	0.862869
381	0.825175	0.962963	0.705882	0.983051	0.834395	0.761845	0.869268	0.838638
382	0.847222	1	0.738095	1	0.859873	0.797863	0.896329	0.863348
383	0.851351	1	0.725	1	0.859873	0.792733	0.894088	0.862287
384	0.847222	0.962963	0.738095	0.983051	0.853503	0.788672	0.882833	0.857043
385	0.861111	1	0.761905	1	0.872611	0.816802	0.905754	0.875771
386	0.857143	0.962963	0.740741	0.983051	0.859873	0.794148	0.885974	0.862532
387	0.878378	0.962963	0.775	0.983051	0.878981	0.821549	0.899848	0.88102
388	0.816901	0.962963	0.697674	0.983051	0.828025	0.754046	0.865147	0.832646
389	0.819444	1	0.690476	1	0.834395	0.759984	0.87748	0.838502
390	0.867133	0.962963	0.776471	0.983051	0.872611	0.818545	0.897404	0.875852
391	0.849315	1	0.731707	1	0.859873	0.795113	0.895256	0.862869
392	0.851351	0.962963	0.725	0.983051	0.853503	0.78349	0.880591	0.855982
393	0.841379	0.962963	0.722892	0.983051	0.847134	0.777767	0.877571	0.850594
394	0.870748	1	0.765432	1	0.878981	0.822402	0.909045	0.881329
395	0.863014	0.962963	0.756098	0.983051	0.866242	0.804869	0.891281	0.86903
396	0.849315	1	0.731707	1	0.859873	0.795113	0.895256	0.862869
397	0.847222	0.962963	0.738095	0.983051	0.853503	0.788672	0.882833	0.857043
398	0.857143	0.962963	0.740741	0.983051	0.859873	0.794148	0.885974	0.862532
399	0.872483	1	0.759494	1	0.878981	0.820305	0.907994	0.88078
400	0.85906	0.962963	0.734177	0.983051	0.859873	0.791955	0.884813	0.861925
401	0.857143	0.962963	0.740741	0.983051	0.859873	0.794148	0.885974	0.862532
402	0.863014	0.962963	0.756098	0.983051	0.866242	0.804869	0.891281	0.86903
403	0.835616	0.928571	0.707317	0.965517	0.834395	0.757839	0.859256	0.837899
404	0.828571	0.928571	0.727273	0.965517	0.834395	0.767425	0.862483	0.839147
405	0.853147	1	0.752941	1	0.866242	0.808836	0.901522	0.869752
406	0.853147	0.928571	0.752941	0.965517	0.853503	0.790566	0.875044	0.857249
407	0.847222	1	0.738095	1	0.859873	0.797863	0.896329	0.863348
408	0.836879	0.928571	0.735632	0.965517	0.840764	0.775033	0.86665	0.845191
409	0.853147	0.896552	0.752941	0.947368	0.847134	0.781593	0.862502	0.85113
410	0.861111	0.866667	0.761905	0.928571	0.847134	0.780624	0.854563	0.851082
411	0.855172	0.962963	0.746988	0.983051	0.859873	0.796712	0.887044	0.863037
412	0.847222	1	0.738095	1	0.859873	0.797863	0.896329	0.863348
413	0.875	0.962963	0.785714	0.983051	0.878981	0.826514	0.901682	0.881888
414	0.870748	0.962963	0.765432	0.983051	0.872611	0.813147	0.895549	0.875023
415	0.85906	1	0.734177	1	0.866242	0.801224	0.898309	0.868231
416	0.847222	1	0.738095	1	0.859873	0.797863	0.896329	0.863348
417	0.841379	1	0.722892	1	0.853503	0.78696	0.891068	0.856899
418	0.85906	1	0.734177	1	0.866242	0.801224	0.898309	0.868231
419	0.876712	1	0.780488	1	0.88535	0.833091	0.9143	0.887802
420	0.868966	1	0.771084	1	0.878981	0.824886	0.910012	0.881786
421	0.855172	1	0.746988	1	0.866242	0.805923	0.90054	0.869343
422	0.881119	1	0.8	1	0.89172	0.846672	0.92028	0.894561
423	0.849315	0.962963	0.731707	0.983051	0.853503	0.785898	0.881759	0.856564
424	0.882759	1	0.795181	1	0.89172	0.843849	0.919485	0.89423
425	0.867133	1	0.776471	1	0.878981	0.827754	0.910901	0.882157
426	0.868966	0.928571	0.771084	0.965517	0.866242	0.806541	0.883535	0.869283
427	0.853147	1	0.752941	1	0.866242	0.808836	0.901522	0.869752
428	0.863014	0.928571	0.756098	0.965517	0.859873	0.795749	0.8783	0.862832
429	0.853147	0.896552	0.752941	0.947368	0.847134	0.781593	0.862502	0.85113
430	0.836879	1	0.735632	1	0.853503	0.793239	0.893128	0.857695
431	0.857143	1	0.740741	1	0.866242	0.803385	0.899471	0.868837
432	0.868966	0.962963	0.771084	0.983051	0.872611	0.815657	0.896516	0.875481
433	0.835616	0.962963	0.707317	0.983051	0.840764	0.766927	0.872237	0.844097
434	0.872483	0.962963	0.759494	0.983051	0.872611	0.811018	0.894498	0.874475
435	0.857143	1	0.740741	1	0.866242	0.803385	0.899471	0.868837
436	0.868966	0.896552	0.771084	0.947368	0.859873	0.797535	0.870992	0.863164
437	0.876712	0.962963	0.780488	0.983051	0.878981	0.82384	0.900803	0.881496
438	0.849315	1	0.731707	1	0.859873	0.795113	0.895256	0.862869
439	0.825175	0.962963	0.705882	0.983051	0.834395	0.761845	0.869268	0.838638
440	0.868966	1	0.771084	1	0.878981	0.824886	0.910012	0.881786
441	0.868966	0.896552	0.771084	0.947368	0.859873	0.797535	0.870992	0.863164
442	0.839161	0.962963	0.729412	0.983051	0.847134	0.780745	0.878647	0.851042
443	0.849315	1	0.731707	1	0.859873	0.795113	0.895256	0.862869
444	0.847222	0.962963	0.738095	0.983051	0.853503	0.788672	0.882833	0.857043
445	0.847222	1	0.738095	1	0.859873	0.797863	0.896329	0.863348
446	0.830986	0.928571	0.72093	0.965517	0.834395	0.76388	0.861501	0.838836
447	0.891892	1	0.8	1	0.898089	0.849877	0.922973	0.899845
448	0.864865	0.962963	0.75	0.983051	0.866242	0.80252	0.89022	0.868501
449	0.847222	0.962963	0.738095	0.983051	0.853503	0.788672	0.882833	0.857043
450	0.867133	1	0.776471	1	0.878981	0.827754	0.910901	0.882157
451	0.872483	0.928571	0.759494	0.965517	0.866242	0.801845	0.881516	0.868277
452	0.863014	0.962963	0.756098	0.983051	0.866242	0.804869	0.891281	0.86903
453	0.876712	0.962963	0.780488	0.983051	0.878981	0.82384	0.900803	0.881496
454	0.861111	0.962963	0.761905	0.983051	0.866242	0.807593	0.892257	0.869465
455	0.861111	0.962963	0.761905	0.983051	0.866242	0.807593	0.892257	0.869465
456	0.870748	1	0.765432	1	0.878981	0.822402	0.909045	0.881329
457	0.853147	0.928571	0.752941	0.965517	0.853503	0.790566	0.875044	0.857249
458	0.855172	0.962963	0.746988	0.983051	0.859873	0.796712	0.887044	0.863037
459	0.857143	1	0.740741	1	0.866242	0.803385	0.899471	0.868837
460	0.84507	1	0.744186	1	0.859873	0.800982	0.897314	0.863728
461	0.876712	1	0.780488	1	0.88535	0.833091	0.9143	0.887802
462	0.851351	1	0.725	1	0.859873	0.792733	0.894088	0.862287
463	0.906667	0.962963	0.820513	0.983051	0.904459	0.857844	0.918298	0.90562
464	0.855172	0.962963	0.746988	0.983051	0.859873	0.796712	0.887044	0.863037
465	0.836879	0.962963	0.735632	0.983051	0.847134	0.784081	0.879631	0.851389
466	0.859155	0.962963	0.767442	0.983051	0.866242	0.81069	0.893153	0.869811
467	0.885906	0.962963	0.78481	0.983051	0.88535	0.830081	0.904182	0.887024
468	0.876712	1	0.780488	1	0.88535	0.833091	0.9143	0.887802
469	0.833333	0.962963	0.714286	0.983051	0.840764	0.76975	0.873408	0.84462
470	0.835616	0.962963	0.707317	0.983051	0.840764	0.766927	0.872237	0.844097
471	0.827586	1	0.698795	1	0.840764	0.767997	0.881595	0.844456
472	0.843537	0.962963	0.716049	0.983051	0.847134	0.775149	0.8764	0.85004
473	0.829932	1	0.691358	1	0.840764	0.765351	0.880322	0.843854
474	0.829932	0.962963	0.691358	0.983051	0.834395	0.75615	0.866826	0.837548
475	0.835616	0.962963	0.707317	0.983051	0.840764	0.766927	0.872237	0.844097
476	0.849315	1	0.731707	1	0.859873	0.795113	0.895256	0.862869
477	0.855172	1	0.746988	1	0.866242	0.805923	0.90054	0.869343
478	0.830986	1	0.72093	1	0.847134	0.782083	0.887979	0.85134
479	0.849315	1	0.731707	1	0.859873	0.795113	0.895256	0.862869
480	0.870748	0.962963	0.765432	0.983051	0.872611	0.813147	0.895549	0.875023
481	0.835616	0.962963	0.707317	0.983051	0.840764	0.766927	0.872237	0.844097
482	0.851351	1	0.725	1	0.859873	0.792733	0.894088	0.862287
483	0.841379	0.962963	0.722892	0.983051	0.847134	0.777767	0.877571	0.850594
484	0.876712	1	0.780488	1	0.88535	0.833091	0.9143	0.887802
485	0.868966	1	0.771084	1	0.878981	0.824886	0.910012	0.881786
486	0.830986	0.962963	0.72093	0.983051	0.840764	0.772928	0.874482	0.845034
487	0.847222	0.962963	0.738095	0.983051	0.853503	0.788672	0.882833	0.857043
488	0.861111	1	0.761905	1	0.872611	0.816802	0.905754	0.875771
489	0.839161	1	0.729412	1	0.853503	0.789918	0.892143	0.857348
490	0.839161	0.962963	0.729412	0.983051	0.847134	0.780745	0.878647	0.851042
491	0.861111	0.928571	0.761905	0.965517	0.859873	0.798496	0.879276	0.863267
492	0.825175	0.928571	0.705882	0.965517	0.828025	0.752796	0.856286	0.83244
493	0.863014	0.928571	0.756098	0.965517	0.859873	0.795749	0.8783	0.862832
494	0.872483	0.962963	0.759494	0.983051	0.872611	0.811018	0.894498	0.874475
495	0.870748	0.962963	0.765432	0.983051	0.872611	0.813147	0.895549	0.875023
496	0.884354	0.962963	0.790123	0.983051	0.88535	0.832146	0.905123	0.887515
497	0.878378	0.962963	0.775	0.983051	0.878981	0.821549	0.899848	0.88102
498	0.842857	0.928571	0.75	0.965517	0.847134	0.786259	0.871736	0.851509
499	0.857143	0.962963	0.740741	0.983051	0.859873	0.794148	0.885974	0.862532
500	0.870748	0.962963	0.765432	0.983051	0.872611	0.813147	0.895549	0.875023
501	0.860927	0.962963	0.727273	0.983051	0.859873	0.790139	0.883553	0.861214
502	0.876712	0.928571	0.780488	0.965517	0.872611	0.814704	0.887822	0.875298
503	0.833333	0.962963	0.714286	0.983051	0.840764	0.76975	0.873408	0.84462
504	0.881579	0.962963	0.763158	0.983051	0.878981	0.818139	0.897688	0.879799
505	0.855172	0.962963	0.746988	0.983051	0.859873	0.796712	0.887044	0.863037
506	0.868966	1	0.771084	1	0.878981	0.824886	0.910012	0.881786
507	0.847222	0.928571	0.738095	0.965517	0.847134	0.77959	0.869852	0.850844
508	0.860927	1	0.727273	1	0.866242	0.799445	0.89705	0.867519
509	0.863014	0.928571	0.756098	0.965517	0.859873	0.795749	0.8783	0.862832
510	0.835616	0.962963	0.707317	0.983051	0.840764	0.766927	0.872237	0.844097
511	0.876712	1	0.780488	1	0.88535	0.833091	0.9143	0.887802
512	0.857143	0.962963	0.740741	0.983051	0.859873	0.794148	0.885974	0.862532
513	0.843537	1	0.716049	1	0.853503	0.784368	0.889897	0.856345
514	0.833333	0.928571	0.714286	0.965517	0.834395	0.760685	0.860427	0.838422
515	0.863014	0.962963	0.756098	0.983051	0.866242	0.804869	0.891281	0.86903
516	0.832215	0.962963	0.683544	0.983051	0.834395	0.75383	0.865443	0.836826
517	0.870748	0.928571	0.765432	0.965517	0.866242	0.804005	0.882567	0.868825
518	0.851351	0.962963	0.725	0.983051	0.853503	0.78349	0.880591	0.855982
519	0.835616	0.928571	0.707317	0.965517	0.834395	0.757839	0.859256	0.837899
520	0.851351	0.962963	0.725	0.983051	0.853503	0.78349	0.880591	0.855982
521	0.88	1	0.769231	1	0.88535	0.828962	0.912308	0.886761
522	0.829932	0.962963	0.691358	0.983051	0.834395	0.75615	0.866826	0.837548
523	0.851351	0.928571	0.725	0.965517	0.847134	0.774357	0.86761	0.849783
524	0.851351	0.962963	0.725	0.983051	0.853503	0.78349	0.880591	0.855982
525	0.863014	0.928571	0.756098	0.965517	0.859873	0.795749	0.8783	0.862832
526	0.872483	0.866667	0.759494	0.928571	0.853503	0.783828	0.856804	0.856091
527	0.857143	0.962963	0.740741	0.983051	0.859873	0.794148	0.885974	0.862532
528	0.857143	1	0.740741	1	0.866242	0.803385	0.899471	0.868837
529	0.855172	1	0.746988	1	0.866242	0.805923	0.90054	0.869343
530	0.855172	0.896552	0.746988	0.947368	0.847134	0.778619	0.86152	0.85072
531	0.84	0.962963	0.692308	0.983051	0.840764	0.762352	0.86958	0.84271
532	0.870748	1	0.765432	1	0.878981	0.822402	0.909045	0.881329
533	0.88	0.928571	0.769231	0.965517	0.872611	0.810449	0.88583	0.874258
534	0.837838	0.962963	0.7	0.983051	0.840764	0.76446	0.870963	0.843462
535	0.821918	1	0.682927	1	0.834395	0.757135	0.876211	0.837936
536	0.864865	0.928571	0.75	0.965517	0.859873	0.793371	0.877238	0.862303
537	0.841379	0.962963	0.722892	0.983051	0.847134	0.777767	0.877571	0.850594
538	0.833333	0.928571	0.714286	0.965517	0.834395	0.760685	0.860427	0.838422
539	0.826667	0.962963	0.666667	0.983051	0.828025	0.743254	0.859837	0.830128
540	0.84	0.962963	0.692308	0.983051	0.840764	0.762352	0.86958	0.84271
541	0.849315	0.962963	0.731707	0.983051	0.853503	0.785898	0.881759	0.856564
542	0.833333	0.962963	0.714286	0.983051	0.840764	0.76975	0.873408	0.84462
543	0.853333	1	0.717949	1	0.859873	0.790728	0.892821	0.861597
544	0.851351	0.962963	0.725	0.983051	0.853503	0.78349	0.880591	0.855982
545	0.864865	1	0.75	1	0.872611	0.811781	0.903716	0.874806
546	0.855172	0.962963	0.746988	0.983051	0.859873	0.796712	0.887044	0.863037
547	0.851351	0.962963	0.725	0.983051	0.853503	0.78349	0.880591	0.855982
548	0.821918	0.962963	0.682927	0.983051	0.828025	0.747956	0.862715	0.831631
549	0.863014	0.962963	0.756098	0.983051	0.866242	0.804869	0.891281	0.86903
550	0.864865	0.928571	0.75	0.965517	0.859873	0.793371	0.877238	0.862303
551	0.855172	0.962963	0.746988	0.983051	0.859873	0.796712	0.887044	0.863037
552	0.845638	0.962963	0.708861	0.983051	0.847134	0.772892	0.875128	0.849376
553	0.853333	0.928571	0.717949	0.965517	0.847134	0.772284	0.866343	0.849094
554	0.855172	0.962963	0.746988	0.983051	0.859873	0.796712	0.887044	0.863037
555	0.864865	0.928571	0.75	0.965517	0.859873	0.793371	0.877238	0.862303
556	0.863014	0.962963	0.756098	0.983051	0.866242	0.804869	0.891281	0.86903
557	0.843537	0.928571	0.716049	0.965517	0.840764	0.766039	0.863419	0.843842
558	0.855172	0.928571	0.746988	0.965517	0.853503	0.787612	0.874062	0.856839
559	0.878378	0.962963	0.775	0.983051	0.878981	0.821549	0.899848	0.88102
560	0.841379	0.928571	0.722892	0.965517	0.840764	0.768683	0.86459	0.844396
561	0.870748	0.962963	0.765432	0.983051	0.872611	0.813147	0.895549	0.875023
562	0.837838	0.928571	0.7	0.965517	0.834395	0.755343	0.857982	0.837264
563	0.860927	1	0.727273	1	0.866242	0.799445	0.89705	0.867519
564	0.861111	0.962963	0.761905	0.983051	0.866242	0.807593	0.892257	0.869465
565	0.825175	0.928571	0.705882	0.965517	0.828025	0.752796	0.856286	0.83244
566	0.847222	1	0.738095	1	0.859873	0.797863	0.896329	0.863348
567	0.829932	0.928571	0.691358	0.965517	0.828025	0.747055	0.853845	0.83135
568	0.843537	1	0.716049	1	0.853503	0.784368	0.889897	0.856345
569	0.853147	0.962963	0.752941	0.983051	0.859873	0.799645	0.888025	0.863447
570	0.866667	0.962963	0.74359	0.983051	0.866242	0.800549	0.889068	0.867874
571	0.864865	0.962963	0.75	0.983051	0.866242	0.80252	0.89022	0.868501
572	0.861111	1	0.761905	1	0.872611	0.816802	0.905754	0.875771
573	0.851351	0.962963	0.725	0.983051	0.853503	0.78349	0.880591	0.855982
574	0.843537	0.928571	0.716049	0.965517	0.840764	0.766039	0.863419	0.843842
575	0.864865	0.962963	0.75	0.983051	0.866242	0.80252	0.89022	0.868501
576	0.857143	0.962963	0.740741	0.983051	0.859873	0.794148	0.885974	0.862532
577	0.857143	0.962963	0.740741	0.983051	0.859873	0.794148	0.885974	0.862532
578	0.863014	0.896552	0.756098	0.947368	0.853503	0.786737	0.865758	0.856713
579	0.849315	0.962963	0.731707	0.983051	0.853503	0.785898	0.881759	0.856564
580	0.841379	0.928571	0.722892	0.965517	0.840764	0.768683	0.86459	0.844396
581	0.849315	0.928571	0.731707	0.965517	0.847134	0.776794	0.868778	0.850365
582	0.861111	1	0.761905	1	0.872611	0.816802	0.905754	0.875771
583	0.843537	0.962963	0.716049	0.983051	0.847134	0.775149	0.8764	0.85004
584	0.830986	1	0.72093	1	0.847134	0.782083	0.887979	0.85134
585	0.822695	1	0.712644	1	0.840764	0.774356	0.883835	0.845321
586	0.870748	0.928571	0.765432	0.965517	0.866242	0.804005	0.882567	0.868825
587	0.870748	0.962963	0.765432	0.983051	0.872611	0.813147	0.895549	0.875023
588	0.841379	0.962963	0.722892	0.983051	0.847134	0.777767	0.877571	0.850594
589	0.872483	0.962963	0.759494	0.983051	0.872611	0.811018	0.894498	0.874475
590	0.85906	1	0.734177	1	0.866242	0.801224	0.898309	0.868231
591	0.878378	0.928571	0.775	0.965517	0.872611	0.812385	0.886867	0.874822
592	0.851351	0.962963	0.725	0.983051	0.853503	0.78349	0.880591	0.855982
593	0.860927	0.962963	0.727273	0.983051	0.859873	0.790139	0.883553	0.861214
594	0.847222	0.962963	0.738095	0.983051	0.853503	0.788672	0.882833	0.857043
595	0.864865	0.928571	0.75	0.965517	0.859873	0.793371	0.877238	0.862303
596	0.872483	0.962963	0.759494	0.983051	0.872611	0.811018	0.894498	0.874475
597	0.841379	0.962963	0.722892	0.983051	0.847134	0.777767	0.877571	0.850594
598	0.841379	0.962963	0.722892	0.983051	0.847134	0.777767	0.877571	0.850594
599	0.855172	1	0.746988	1	0.866242	0.805923	0.90054	0.869343
600	0.857143	0.962963	0.740741	0.983051	0.859873	0.794148	0.885974	0.862532
601	0.849315	0.928571	0.731707	0.965517	0.847134	0.776794	0.868778	0.850365
602	0.870748	1	0.765432	1	0.878981	0.822402	0.909045	0.881329
603	0.867133	0.962963	0.776471	0.983051	0.872611	0.818545	0.897404	0.875852
604	0.863014	0.928571	0.756098	0.965517	0.859873	0.795749	0.8783	0.862832
605	0.857143	0.962963	0.740741	0.983051	0.859873	0.794148	0.885974	0.862532
606	0.839161	0.962963	0.729412	0.983051	0.847134	0.780745	0.878647	0.851042
607	0.857143	0.896552	0.740741	0.947368	0.847134	0.776004	0.860451	0.850214
608	0.864865	0.928571	0.75	0.965517	0.859873	0.793371	0.877238	0.862303
609	0.857143	1	0.740741	1	0.866242	0.803385	0.899471	0.868837
610	0.835616	0.928571	0.707317	0.965517	0.834395	0.757839	0.859256	0.837899
611	0.88	0.962963	0.769231	0.983051	0.878981	0.819647	0.898811	0.880456
612	0.891892	0.928571	0.8	0.965517	0.88535	0.831399	0.896495	0.887342
613	0.863014	0.928571	0.756098	0.965517	0.859873	0.795749	0.8783	0.862832
614	0.864865	0.928571	0.75	0.965517	0.859873	0.793371	0.877238	0.862303
615	0.833333	1	0.714286	1	0.847134	0.778924	0.886905	0.850925
616	0.864865	1	0.75	1	0.872611	0.811781	0.903716	0.874806
617	0.868966	0.962963	0.771084	0.983051	0.872611	0.815657	0.896516	0.875481
618	0.853147	0.962963	0.752941	0.983051	0.859873	0.799645	0.888025	0.863447
619	0.855172	1	0.746988	1	0.866242	0.805923	0.90054	0.869343
620	0.870748	0.962963	0.765432	0.983051	0.872611	0.813147	0.895549	0.875023
621	0.849315	0.928571	0.731707	0.965517	0.847134	0.776794	0.868778	0.850365
622	0.887417	1	0.779221	1	0.89172	0.837755	0.916659	0.892753
623	0.849315	0.896552	0.731707	0.947368	0.840764	0.767796	0.856236	0.844246
624	0.853333	0.896552	0.717949	0.947368	0.840764	0.763226	0.853801	0.842974
625	0.88	0.928571	0.769231	0.965517	0.872611	0.810449	0.88583	0.874258
626	0.85906	0.962963	0.734177	0.983051	0.859873	0.791955	0.884813	0.861925
627	0.878378	1	0.775	1	0.88535	0.830829	0.913345	0.887326
628	0.849315	1	0.731707	1	0.859873	0.795113	0.895256	0.862869
629	0.833333	0.962963	0.714286	0.983051	0.840764	0.76975	0.873408	0.84462
630	0.847222	0.962963	0.738095	0.983051	0.853503	0.788672	0.882833	0.857043
631	0.832215	1	0.683544	1	0.840764	0.763062	0.87894	0.843132
632	0.872483	1	0.759494	1	0.878981	0.820305	0.907994	0.88078
633	0.872483	0.962963	0.759494	0.983051	0.872611	0.811018	0.894498	0.874475
634	0.849315	0.962963	0.731707	0.983051	0.853503	0.785898	0.881759	0.856564
635	0.872483	0.928571	0.759494	0.965517	0.866242	0.801845	0.881516	0.868277
636	0.849315	0.928571	0.731707	0.965517	0.847134	0.776794	0.868778	0.850365
637	0.860927	0.962963	0.727273	0.983051	0.859873	0.790139	0.883553	0.861214
638	0.878378	0.928571	0.775	0.965517	0.872611	0.812385	0.886867	0.874822
639	0.85906	0.962963	0.734177	0.983051	0.859873	0.791955	0.884813	0.861925
640	0.857143	0.962963	0.740741	0.983051	0.859873	0.794148	0.885974	0.862532
641	0.857143	0.928571	0.740741	0.965517	0.853503	0.785022	0.872993	0.856333
642	0.861111	0.928571	0.761905	0.965517	0.859873	0.798496	0.879276	0.863267
643	0.864865	1	0.75	1	0.872611	0.811781	0.903716	0.874806
644	0.841379	0.962963	0.722892	0.983051	0.847134	0.777767	0.877571	0.850594
645	0.825175	0.928571	0.705882	0.965517	0.828025	0.752796	0.856286	0.83244
646	0.870748	1	0.765432	1	0.878981	0.822402	0.909045	0.881329
647	0.855172	0.928571	0.746988	0.965517	0.853503	0.787612	0.874062	0.856839
648	0.876712	1	0.780488	1	0.88535	0.833091	0.9143	0.887802
649	0.825175	1	0.705882	1	0.840764	0.771	0.882764	0.844943
650	0.866667	1	0.74359	1	0.872611	0.809845	0.902564	0.874179
651	0.851351	0.928571	0.725	0.965517	0.847134	0.774357	0.86761	0.849783
652	0.863014	1	0.756098	1	0.872611	0.814102	0.904778	0.875335
653	0.853333	0.896552	0.717949	0.947368	0.840764	0.763226	0.853801	0.842974
654	0.872483	0.962963	0.759494	0.983051	0.872611	0.811018	0.894498	0.874475
655	0.843537	1	0.716049	1	0.853503	0.784368	0.889897	0.856345
656	0.855172	0.928571	0.746988	0.965517	0.853503	0.787612	0.874062	0.856839
657	0.868966	0.962963	0.771084	0.983051	0.872611	0.815657	0.896516	0.875481
658	0.863014	0.962963	0.756098	0.983051	0.866242	0.804869	0.891281	0.86903
659	0.857143	0.928571	0.740741	0.965517	0.853503	0.785022	0.872993	0.856333
660	0.884354	0.928571	0.790123	0.965517	0.878981	0.822988	0.892141	0.881317
661	0.863014	0.928571	0.756098	0.965517	0.859873	0.795749	0.8783	0.862832
662	0.833333	0.962963	0.714286	0.983051	0.840764	0.76975	0.873408	0.84462
663	0.878378	0.962963	0.775	0.983051	0.878981	0.821549	0.899848	0.88102
664	0.864865	0.962963	0.75	0.983051	0.866242	0.80252	0.89022	0.868501
665	0.870748	0.928571	0.765432	0.965517	0.866242	0.804005	0.882567	0.868825
666	0.864865	0.962963	0.75	0.983051	0.866242	0.80252	0.89022	0.868501
667	0.863014	1	0.756098	1	0.872611	0.814102	0.904778	0.875335
668	0.843537	0.928571	0.716049	0.965517	0.840764	0.766039	0.863419	0.843842
669	0.855172	0.962963	0.746988	0.983051	0.859873	0.796712	0.887044	0.863037
670	0.857143	0.962963	0.740741	0.983051	0.859873	0.794148	0.885974	0.862532
671	0.870748	0.962963	0.765432	0.983051	0.872611	0.813147	0.895549	0.875023
672	0.839161	0.928571	0.729412	0.965517	0.840764	0.771681	0.865665	0.844844
673	0.864865	1	0.75	1	0.872611	0.811781	0.903716	0.874806
674	0.866667	0.962963	0.74359	0.983051	0.866242	0.800549	0.889068	0.867874
675	0.868966	0.928571	0.771084	0.965517	0.866242	0.806541	0.883535	0.869283
676	0.860927	0.962963	0.727273	0.983051	0.859873	0.790139	0.883553	0.861214
677	0.88	0.962963	0.769231	0.983051	0.878981	0.819647	0.898811	0.880456
678	0.861111	0.928571	0.761905	0.965517	0.859873	0.798496	0.879276	0.863267
679	0.864865	0.928571	0.75	0.965517	0.859873	0.793371	0.877238	0.862303
680	0.835616	0.928571	0.707317	0.965517	0.834395	0.757839	0.859256	0.837899
681	0.863014	0.928571	0.756098	0.965517	0.859873	0.795749	0.8783	0.862832
682	0.857143	0.928571	0.740741	0.965517	0.853503	0.785022	0.872993	0.856333
683	0.821918	0.928571	0.682927	0.965517	0.821656	0.738884	0.849733	0.825433
684	0.843537	0.962963	0.716049	0.983051	0.847134	0.775149	0.8764	0.85004
685	0.849315	0.896552	0.731707	0.947368	0.840764	0.767796	0.856236	0.844246
686	0.861111	1	0.761905	1	0.872611	0.816802	0.905754	0.875771
687	0.835616	0.962963	0.707317	0.983051	0.840764	0.766927	0.872237	0.844097
688	0.825175	1	0.705882	1	0.840764	0.771	0.882764	0.844943
689	0.855172	0.962963	0.746988	0.983051	0.859873	0.796712	0.887044	0.863037
690	0.857143	0.896552	0.740741	0.947368	0.847134	0.776004	0.860451	0.850214
691	0.841379	1	0.722892	1	0.853503	0.78696	0.891068	0.856899
692	0.855172	0.928571	0.746988	0.965517	0.853503	0.787612	0.874062	0.856839
693	0.861111	0.962963	0.761905	0.983051	0.866242	0.807593	0.892257	0.869465
694	0.851351	0.962963	0.725	0.983051	0.853503	0.78349	0.880591	0.855982
695	0.870748	1	0.765432	1	0.878981	0.822402	0.909045	0.881329
696	0.85906	0.928571	0.734177	0.965517	0.853503	0.782798	0.871832	0.855727
697	0.857143	0.962963	0.740741	0.983051	0.859873	0.794148	0.885974	0.862532
698	0.857143	0.962963	0.740741	0.983051	0.859873	0.794148	0.885974	0.862532
699	0.861111	0.962963	0.761905	0.983051	0.866242	0.807593	0.892257	0.869465
700	0.84507	0.928571	0.744186	0.965517	0.847134	0.782746	0.870836	0.851225
701	0.843537	0.928571	0.716049	0.965517	0.840764	0.766039	0.863419	0.843842
702	0.839161	1	0.729412	1	0.853503	0.789918	0.892143	0.857348
703	0.841379	1	0.722892	1	0.853503	0.78696	0.891068	0.856899
704	0.864865	0.928571	0.75	0.965517	0.859873	0.793371	0.877238	0.862303
705	0.870748	0.962963	0.765432	0.983051	0.872611	0.813147	0.895549	0.875023
706	0.863014	0.962963	0.756098	0.983051	0.866242	0.804869	0.891281	0.86903
707	0.857143	0.896552	0.740741	0.947368	0.847134	0.776004	0.860451	0.850214
708	0.870748	0.928571	0.765432	0.965517	0.866242	0.804005	0.882567	0.868825
709	0.868966	0.896552	0.771084	0.947368	0.859873	0.797535	0.870992	0.863164
710	0.833333	0.962963	0.714286	0.983051	0.840764	0.76975	0.873408	0.84462
711	0.857143	0.962963	0.740741	0.983051	0.859873	0.794148	0.885974	0.862532
712	0.855172	0.928571	0.746988	0.965517	0.853503	0.787612	0.874062	0.856839
713	0.872483	1	0.759494	1	0.878981	0.820305	0.907994	0.88078
714	0.855172	1	0.746988	1	0.866242	0.805923	0.90054	0.869343
715	0.821918	1	0.682927	1	0.834395	0.757135	0.876211	0.837936
716	0.863014	0.962963	0.756098	0.983051	0.866242	0.804869	0.891281	0.86903
717	0.841379	0.962963	0.722892	0.983051	0.847134	0.777767	0.877571	0.850594
718	0.860927	0.962963	0.727273	0.983051	0.859873	0.790139	0.883553	0.861214
719	0.855172	1	0.746988	1	0.866242	0.805923	0.90054	0.869343
720	0.819444	1	0.690476	1	0.834395	0.759984	0.87748	0.838502
721	0.849315	1	0.731707	1	0.859873	0.795113	0.895256	0.862869
722	0.870748	0.962963	0.765432	0.983051	0.872611	0.813147	0.895549	0.875023
723	0.837838	1	0.7	1	0.847134	0.773685	0.884459	0.849768
724	0.870748	0.896552	0.765432	0.947368	0.859873	0.794974	0.870025	0.862706
725	0.857143	0.896552	0.740741	0.947368	0.847134	0.776004	0.860451	0.850214
726	0.884354	0.928571	0.790123	0.965517	0.878981	0.822988	0.892141	0.881317
727	0.853147	0.962963	0.752941	0.983051	0.859873	0.799645	0.888025	0.863447
728	0.864865	0.962963	0.75	0.983051	0.866242	0.80252	0.89022	0.868501
729	0.870748	0.928571	0.765432	0.965517	0.866242	0.804005	0.882567	0.868825
730	0.861111	0.962963	0.761905	0.983051	0.866242	0.807593	0.892257	0.869465
731	0.839161	0.928571	0.729412	0.965517	0.840764	0.771681	0.865665	0.844844
732	0.839161	0.896552	0.729412	0.947368	0.834395	0.762722	0.853123	0.838725
733	0.855172	1	0.746988	1	0.866242	0.805923	0.90054	0.869343
734	0.847222	0.928571	0.738095	0.965517	0.847134	0.77959	0.869852	0.850844
735	0.842857	0.962963	0.75	0.983051	0.853503	0.795309	0.884718	0.857707
736	0.855172	0.928571	0.746988	0.965517	0.853503	0.787612	0.874062	0.856839
737	0.841379	0.928571	0.722892	0.965517	0.840764	0.768683	0.86459	0.844396
738	0.843537	0.962963	0.716049	0.983051	0.847134	0.775149	0.8764	0.85004
739	0.863014	0.928571	0.756098	0.965517	0.859873	0.795749	0.8783	0.862832
740	0.885906	1	0.78481	1	0.89172	0.839386	0.917679	0.89333
741	0.866667	0.928571	0.74359	0.965517	0.859873	0.791367	0.876086	0.861676
742	0.868966	0.928571	0.771084	0.965517	0.866242	0.806541	0.883535	0.869283
743	0.861111	0.928571	0.761905	0.965517	0.859873	0.798496	0.879276	0.863267
744	0.849315	0.962963	0.731707	0.983051	0.853503	0.785898	0.881759	0.856564
745	0.863014	1	0.756098	1	0.872611	0.814102	0.904778	0.875335
746	0.849315	0.962963	0.731707	0.983051	0.853503	0.785898	0.881759	0.856564
747	0.857143	0.928571	0.740741	0.965517	0.853503	0.785022	0.872993	0.856333
748	0.847222	0.962963	0.738095	0.983051	0.853503	0.788672	0.882833	0.857043
749	0.863014	1	0.765432	0.983607	0.872611	0.813847	0.903013	0.874403
750	0.870748	0.962963	0.765432	0.983051	0.872611	0.813147	0.895549	0.875023
751	0.833333	0.962963	0.714286	0.983051	0.840764	0.76975	0.873408	0.84462
752	0.867133	0.928571	0.776471	0.965517	0.866242	0.80945	0.884423	0.869653
753	0.863014	0.928571	0.756098	0.965517	0.859873	0.795749	0.8783	0.862832
754	0.864865	0.928571	0.75	0.965517	0.859873	0.793371	0.877238	0.862303
755	0.841379	0.896552	0.722892	0.947368	0.834395	0.759704	0.852048	0.838277
756	0.863014	0.962963	0.756098	0.983051	0.866242	0.804869	0.891281	0.86903
757	0.825175	0.896552	0.705882	0.947368	0.821656	0.743851	0.843744	0.826321
758	0.855172	0.928571	0.746988	0.965517	0.853503	0.787612	0.874062	0.856839
759	0.857143	0.928571	0.740741	0.965517	0.853503	0.785022	0.872993	0.856333
760	0.884354	0.928571	0.790123	0.965517	0.878981	0.822988	0.892141	0.881317
761	0.870748	0.962963	0.765432	0.983051	0.872611	0.813147	0.895549	0.875023
762	0.84507	0.928571	0.744186	0.965517	0.847134	0.782746	0.870836	0.851225
763	0.868966	0.928571	0.771084	0.965517	0.866242	0.806541	0.883535	0.869283
764	0.857143	0.928571	0.740741	0.965517	0.853503	0.785022	0.872993	0.856333
765	0.884354	0.962963	0.790123	0.983051	0.88535	0.832146	0.905123	0.887515
766	0.849315	0.962963	0.731707	0.983051	0.853503	0.785898	0.881759	0.856564
767	0.857143	0.962963	0.740741	0.983051	0.859873	0.794148	0.885974	0.862532
768	0.839161	0.962963	0.729412	0.983051	0.847134	0.780745	0.878647	0.851042
769	0.849315	1	0.731707	1	0.859873	0.795113	0.895256	0.862869
770	0.863014	0.928571	0.756098	0.965517	0.859873	0.795749	0.8783	0.862832
771	0.847222	0.928571	0.738095	0.965517	0.847134	0.77959	0.869852	0.850844
772	0.868966	0.962963	0.771084	0.983051	0.872611	0.815657	0.896516	0.875481
773	0.863014	0.962963	0.756098	0.983051	0.866242	0.804869	0.891281	0.86903
774	0.835616	0.962963	0.707317	0.983051	0.840764	0.766927	0.872237	0.844097
775	0.813793	0.928571	0.674699	0.965517	0.815287	0.730824	0.845645	0.819509
776	0.853333	1	0.717949	1	0.859873	0.790728	0.892821	0.861597
777	0.855172	0.928571	0.746988	0.965517	0.853503	0.787612	0.874062	0.856839
778	0.870748	0.962963	0.765432	0.983051	0.872611	0.813147	0.895549	0.875023
779	0.866667	0.962963	0.74359	0.983051	0.866242	0.800549	0.889068	0.867874
780	0.885906	0.896552	0.78481	0.947368	0.872611	0.811816	0.878659	0.874707
781	0.870748	0.962963	0.765432	0.983051	0.872611	0.813147	0.895549	0.875023
782	0.897959	0.962963	0.814815	0.983051	0.898089	0.851145	0.914697	0.900007
783	0.830986	1	0.72093	1	0.847134	0.782083	0.887979	0.85134
784	0.849315	0.928571	0.731707	0.965517	0.847134	0.776794	0.868778	0.850365
785	0.870748	1	0.765432	1	0.878981	0.822402	0.909045	0.881329
786	0.855172	1	0.746988	1	0.866242	0.805923	0.90054	0.869343
787	0.855172	0.928571	0.746988	0.965517	0.853503	0.787612	0.874062	0.856839
788	0.864865	0.896552	0.75	0.947368	0.853503	0.784332	0.864696	0.856184
789	0.855172	1	0.746988	1	0.866242	0.805923	0.90054	0.869343
790	0.851351	0.962963	0.725	0.983051	0.853503	0.78349	0.880591	0.855982
791	0.853147	0.896552	0.752941	0.947368	0.847134	0.781593	0.862502	0.85113
792	0.822695	0.866667	0.72093	0.912281	0.815287	0.737851	0.830643	0.819471
793	0.870748	1	0.765432	1	0.878981	0.822402	0.909045	0.881329
794	0.847222	0.866667	0.738095	0.928571	0.834395	0.761743	0.845139	0.838659
795	0.84507	0.896552	0.744186	0.947368	0.840764	0.773789	0.858294	0.845105
796	0.870748	0.962963	0.765432	0.983051	0.872611	0.813147	0.895549	0.875023
797	0.861111	0.928571	0.761905	0.965517	0.859873	0.798496	0.879276	0.863267
798	0.855172	0.83871	0.746988	0.909091	0.834395	0.760943	0.83749	0.838616
799	0.849315	0.962963	0.731707	0.983051	0.853503	0.785898	0.881759	0.856564
800	0.861111	0.928571	0.761905	0.965517	0.859873	0.798496	0.879276	0.863267
801	0.863014	1	0.756098	1	0.872611	0.814102	0.904778	0.875335
802	0.835616	0.962963	0.707317	0.983051	0.840764	0.766927	0.872237	0.844097
803	0.841379	1	0.722892	1	0.853503	0.78696	0.891068	0.856899
804	0.876712	0.962963	0.780488	0.983051	0.878981	0.82384	0.900803	0.881496
805	0.841379	0.928571	0.722892	0.965517	0.840764	0.768683	0.86459	0.844396
806	0.829932	0.962963	0.691358	0.983051	0.834395	0.75615	0.866826	0.837548
807	0.84507	1	0.744186	1	0.859873	0.800982	0.897314	0.863728
808	0.866667	1	0.74359	1	0.872611	0.809845	0.902564	0.874179
809	0.841379	0.928571	0.722892	0.965517	0.840764	0.768683	0.86459	0.844396
810	0.855172	0.962963	0.746988	0.983051	0.859873	0.796712	0.887044	0.863037
811	0.863014	0.962963	0.756098	0.983051	0.866242	0.804869	0.891281	0.86903
812	0.84507	1	0.744186	1	0.859873	0.800982	0.897314	0.863728
813	0.849315	0.896552	0.731707	0.947368	0.840764	0.767796	0.856236	0.844246
814	0.835616	1	0.707317	1	0.847134	0.776124	0.885733	0.850403
815	0.843537	0.928571	0.716049	0.965517	0.840764	0.766039	0.863419	0.843842
816	0.855172	0.896552	0.746988	0.947368	0.847134	0.778619	0.86152	0.85072
817	0.864865	0.928571	0.75	0.965517	0.859873	0.793371	0.877238	0.862303
818	0.866667	0.928571	0.74359	0.965517	0.859873	0.791367	0.876086	0.861676
819	0.870748	0.962963	0.765432	0.983051	0.872611	0.813147	0.895549	0.875023
820	0.857143	0.962963	0.740741	0.983051	0.859873	0.794148	0.885974	0.862532
821	0.863014	0.962963	0.756098	0.983051	0.866242	0.804869	0.891281	0.86903
822	0.870748	0.896552	0.765432	0.947368	0.859873	0.794974	0.870025	0.862706
823	0.833333	0.962963	0.714286	0.983051	0.840764	0.76975	0.873408	0.84462
824	0.857143	0.962963	0.740741	0.983051	0.859873	0.794148	0.885974	0.862532
825	0.843537	0.962963	0.716049	0.983051	0.847134	0.775149	0.8764	0.85004
826	0.853147	1	0.752941	1	0.866242	0.808836	0.901522	0.869752
827	0.855172	1	0.746988	1	0.866242	0.805923	0.90054	0.869343
828	0.855172	0.928571	0.746988	0.965517	0.853503	0.787612	0.874062	0.856839
829	0.870748	1	0.765432	1	0.878981	0.822402	0.909045	0.881329
830	0.863014	0.928571	0.756098	0.965517	0.859873	0.795749	0.8783	0.862832
831	0.835616	0.896552	0.707317	0.947368	0.828025	0.748854	0.846713	0.83178
832	0.868966	0.928571	0.771084	0.965517	0.866242	0.806541	0.883535	0.869283
833	0.853147	0.928571	0.752941	0.965517	0.853503	0.790566	0.875044	0.857249
834	0.849315	0.896552	0.731707	0.947368	0.840764	0.767796	0.856236	0.844246
835	0.849315	0.962963	0.731707	0.983051	0.853503	0.785898	0.881759	0.856564
836	0.863014	0.962963	0.756098	0.983051	0.866242	0.804869	0.891281	0.86903
837	0.833333	0.962963	0.714286	0.983051	0.840764	0.76975	0.873408	0.84462
838	0.864865	0.928571	0.75	0.965517	0.859873	0.793371	0.877238	0.862303
839	0.857143	0.962963	0.740741	0.983051	0.859873	0.794148	0.885974	0.862532
840	0.851351	0.896552	0.725	0.947368	0.840764	0.765332	0.855068	0.843664
841	0.827586	0.928571	0.698795	0.965517	0.828025	0.749753	0.855118	0.831952
842	0.843537	1	0.716049	1	0.853503	0.784368	0.889897	0.856345
843	0.868966	0.962963	0.771084	0.983051	0.872611	0.815657	0.896516	0.875481
844	0.853147	0.962963	0.752941	0.983051	0.859873	0.799645	0.888025	0.863447
845	0.866667	0.866667	0.74359	0.928571	0.847134	0.773328	0.851374	0.84949
846	0.837838	0.928571	0.7	0.965517	0.834395	0.755343	0.857982	0.837264
847	0.839161	0.928571	0.729412	0.965517	0.840764	0.771681	0.865665	0.844844
848	0.853147	0.928571	0.752941	0.965517	0.853503	0.790566	0.875044	0.857249
849	0.863014	0.962963	0.756098	0.983051	0.866242	0.804869	0.891281	0.86903
850	0.855172	0.928571	0.746988	0.965517	0.853503	0.787612	0.874062	0.856839
851	0.863014	0.928571	0.756098	0.965517	0.859873	0.795749	0.8783	0.862832
852	0.85906	0.896552	0.734177	0.947368	0.847134	0.77375	0.859289	0.849608
853	0.847222	0.928571	0.738095	0.965517	0.847134	0.77959	0.869852	0.850844
854	0.839161	0.866667	0.729412	0.928571	0.828025	0.753865	0.840953	0.832659
855	0.843537	0.928571	0.716049	0.965517	0.840764	0.766039	0.863419	0.843842
856	0.857143	0.962963	0.740741	0.983051	0.859873	0.794148	0.885974	0.862532
857	0.857143	0.928571	0.740741	0.965517	0.853503	0.785022	0.872993	0.856333
858	0.863014	0.928571	0.756098	0.965517	0.859873	0.795749	0.8783	0.862832
859	0.863014	0.962963	0.756098	0.983051	0.866242	0.804869	0.891281	0.86903
860	0.863014	0.962963	0.756098	0.983051	0.866242	0.804869	0.891281	0.86903
861	0.878378	0.962963	0.775	0.983051	0.878981	0.821549	0.899848	0.88102
862	0.847222	0.962963	0.746988	0.966667	0.853503	0.788302	0.88096	0.856008
863	0.839161	0.962963	0.729412	0.983051	0.847134	0.780745	0.878647	0.851042
864	0.835616	0.928571	0.707317	0.965517	0.834395	0.757839	0.859256	0.837899
865	0.855172	0.928571	0.746988	0.965517	0.853503	0.787612	0.874062	0.856839
866	0.819444	0.962963	0.698795	0.966667	0.828025	0.750497	0.861967	0.831027
867	0.839161	0.896552	0.729412	0.947368	0.834395	0.762722	0.853123	0.838725
868	0.884354	1	0.790123	1	0.89172	0.841419	0.918619	0.89382
869	0.872483	0.896552	0.759494	0.947368	0.859873	0.792783	0.868974	0.862157
870	0.849315	1	0.731707	1	0.859873	0.795113	0.895256	0.862869
871	0.864865	0.928571	0.75	0.965517	0.859873	0.793371	0.877238	0.862303
872	0.864865	0.962963	0.75	0.983051	0.866242	0.80252	0.89022	0.868501
873	0.872483	0.928571	0.759494	0.965517	0.866242	0.801845	0.881516	0.868277
874	0.849315	0.928571	0.731707	0.965517	0.847134	0.776794	0.868778	0.850365
875	0.874172	0.928571	0.753247	0.965517	0.866242	0.800066	0.880377	0.867633
876	0.855172	0.928571	0.746988	0.965517	0.853503	0.787612	0.874062	0.856839
877	0.849315	0.928571	0.731707	0.965517	0.847134	0.776794	0.868778	0.850365
878	0.847222	0.928571	0.738095	0.965517	0.847134	0.77959	0.869852	0.850844
879	0.857143	0.962963	0.740741	0.983051	0.859873	0.794148	0.885974	0.862532
880	0.849315	0.928571	0.731707	0.965517	0.847134	0.776794	0.868778	0.850365
881	0.849315	0.896552	0.731707	0.947368	0.840764	0.767796	0.856236	0.844246
882	0.849315	0.928571	0.731707	0.965517	0.847134	0.776794	0.868778	0.850365
883	0.841379	0.928571	0.722892	0.965517	0.840764	0.768683	0.86459	0.844396
884	0.841379	0.928571	0.722892	0.965517	0.840764	0.768683	0.86459	0.844396
885	0.839161	0.928571	0.729412	0.965517	0.840764	0.771681	0.865665	0.844844
886	0.864865	1	0.75	1	0.872611	0.811781	0.903716	0.874806
887	0.855172	0.962963	0.746988	0.983051	0.859873	0.796712	0.887044	0.863037
888	0.857143	0.962963	0.740741	0.983051	0.859873	0.794148	0.885974	0.862532
889	0.839161	1	0.729412	1	0.853503	0.789918	0.892143	0.857348
890	0.847222	0.928571	0.738095	0.965517	0.847134	0.77959	0.869852	0.850844
891	0.863014	1	0.756098	1	0.872611	0.814102	0.904778	0.875335
892	0.849315	0.962963	0.731707	0.983051	0.853503	0.785898	0.881759	0.856564
893	0.847222	1	0.738095	1	0.859873	0.797863	0.896329	0.863348
894	0.857143	0.962963	0.740741	0.983051	0.859873	0.794148	0.885974	0.862532
895	0.849315	0.928571	0.731707	0.965517	0.847134	0.776794	0.868778	0.850365
896	0.857143	0.962963	0.740741	0.983051	0.859873	0.794148	0.885974	0.862532
897	0.872483	0.962963	0.759494	0.983051	0.872611	0.811018	0.894498	0.874475
898	0.864865	1	0.75	1	0.872611	0.811781	0.903716	0.874806
899	0.839161	1	0.729412	1	0.853503	0.789918	0.892143	0.857348
900	0.853147	0.962963	0.752941	0.983051	0.859873	0.799645	0.888025	0.863447
901	0.847222	0.896552	0.738095	0.947368	0.840764	0.770615	0.857309	0.844725
902	0.863014	0.928571	0.756098	0.965517	0.859873	0.795749	0.8783	0.862832
903	0.835616	0.962963	0.707317	0.983051	0.840764	0.766927	0.872237	0.844097
904	0.839161	1	0.729412	1	0.853503	0.789918	0.892143	0.857348
905	0.853147	1	0.752941	1	0.866242	0.808836	0.901522	0.869752
906	0.863014	0.962963	0.756098	0.983051	0.866242	0.804869	0.891281	0.86903
907	0.878378	0.962963	0.775	0.983051	0.878981	0.821549	0.899848	0.88102
908	0.870748	0.928571	0.765432	0.965517	0.866242	0.804005	0.882567	0.868825
909	0.857143	0.896552	0.740741	0.947368	0.847134	0.776004	0.860451	0.850214
910	0.857143	0.896552	0.740741	0.947368	0.847134	0.776004	0.860451	0.850214
911	0.841379	0.962963	0.722892	0.983051	0.847134	0.777767	0.877571	0.850594
912	0.843537	0.962963	0.725	0.966667	0.847134	0.774926	0.874542	0.849018
913	0.849315	1	0.731707	1	0.859873	0.795113	0.895256	0.862869
914	0.841379	0.962963	0.722892	0.983051	0.847134	0.777767	0.877571	0.850594
915	0.855172	0.896552	0.746988	0.947368	0.847134	0.778619	0.86152	0.85072
916	0.872483	1	0.759494	1	0.878981	0.820305	0.907994	0.88078
917	0.849315	1	0.731707	1	0.859873	0.795113	0.895256	0.862869
918	0.864865	0.896552	0.75	0.947368	0.853503	0.784332	0.864696	0.856184
919	0.825175	1	0.705882	1	0.840764	0.771	0.882764	0.844943
920	0.868966	1	0.771084	1	0.878981	0.824886	0.910012	0.881786
921	0.827586	0.962963	0.698795	0.983051	0.834395	0.758822	0.868099	0.83815
922	0.855172	0.928571	0.746988	0.965517	0.853503	0.787612	0.874062	0.856839
923	0.855172	0.962963	0.746988	0.983051	0.859873	0.796712	0.887044	0.863037
924	0.841379	0.896552	0.722892	0.947368	0.834395	0.759704	0.852048	0.838277
925	0.833333	0.962963	0.714286	0.983051	0.840764	0.76975	0.873408	0.84462
926	0.849315	0.962963	0.731707	0.983051	0.853503	0.785898	0.881759	0.856564
927	0.857143	0.962963	0.740741	0.983051	0.859873	0.794148	0.885974	0.862532
928	0.864865	0.928571	0.75	0.965517	0.859873	0.793371	0.877238	0.862303
929	0.849315	0.928571	0.731707	0.965517	0.847134	0.776794	0.868778	0.850365
930	0.857143	1	0.740741	1	0.866242	0.803385	0.899471	0.868837
931	0.900662	0.962963	0.805195	0.983051	0.898089	0.847548	0.912968	0.899065
932	0.843537	0.928571	0.716049	0.965517	0.840764	0.766039	0.863419	0.843842
933	0.849315	0.962963	0.731707	0.983051	0.853503	0.785898	0.881759	0.856564
934	0.864865	0.928571	0.75	0.965517	0.859873	0.793371	0.877238	0.862303
935	0.861111	0.928571	0.761905	0.965517	0.859873	0.798496	0.879276	0.863267
936	0.859155	0.962963	0.767442	0.983051	0.866242	0.81069	0.893153	0.869811
937	0.876712	0.896552	0.780488	0.947368	0.866242	0.805679	0.87528	0.869179
938	0.841379	0.896552	0.722892	0.947368	0.834395	0.759704	0.852048	0.838277
939	0.872483	0.896552	0.759494	0.947368	0.859873	0.792783	0.868974	0.862157
940	0.868966	1	0.771084	1	0.878981	0.824886	0.910012	0.881786
941	0.878378	1	0.775	1	0.88535	0.830829	0.913345	0.887326
942	0.841379	1	0.722892	1	0.853503	0.78696	0.891068	0.856899
943	0.819444	0.962963	0.690476	0.983051	0.828025	0.750829	0.863984	0.832197
944	0.857143	1	0.740741	1	0.866242	0.803385	0.899471	0.868837
945	0.863014	0.962963	0.756098	0.983051	0.866242	0.804869	0.891281	0.86903
946	0.88	1	0.769231	1	0.88535	0.828962	0.912308	0.886761
947	0.868966	1	0.771084	1	0.878981	0.824886	0.910012	0.881786
948	0.868966	0.928571	0.771084	0.965517	0.866242	0.806541	0.883535	0.869283
949	0.870748	0.962963	0.765432	0.983051	0.872611	0.813147	0.895549	0.875023
950	0.849315	0.928571	0.731707	0.965517	0.847134	0.776794	0.868778	0.850365
951	0.841379	0.962963	0.722892	0.983051	0.847134	0.777767	0.877571	0.850594
952	0.843537	0.962963	0.716049	0.983051	0.847134	0.775149	0.8764	0.85004
953	0.863014	0.928571	0.756098	0.965517	0.859873	0.795749	0.8783	0.862832
954	0.851351	0.962963	0.725	0.983051	0.853503	0.78349	0.880591	0.855982
955	0.878378	1	0.775	1	0.88535	0.830829	0.913345	0.887326
956	0.847222	0.962963	0.738095	0.983051	0.853503	0.788672	0.882833	0.857043
957	0.876712	0.896552	0.780488	0.947368	0.866242	0.805679	0.87528	0.869179
958	0.863014	0.962963	0.756098	0.983051	0.866242	0.804869	0.891281	0.86903
959	0.839161	0.962963	0.729412	0.983051	0.847134	0.780745	0.878647	0.851042
960	0.878378	1	0.775	1	0.88535	0.830829	0.913345	0.887326
961	0.84507	0.928571	0.744186	0.965517	0.847134	0.782746	0.870836	0.851225
962	0.870748	0.928571	0.765432	0.965517	0.866242	0.804005	0.882567	0.868825
963	0.819444	1	0.690476	1	0.834395	0.759984	0.87748	0.838502
964	0.855172	0.928571	0.746988	0.965517	0.853503	0.787612	0.874062	0.856839
965	0.872483	0.962963	0.759494	0.983051	0.872611	0.811018	0.894498	0.874475
966	0.853147	0.928571	0.752941	0.965517	0.853503	0.790566	0.875044	0.857249
967	0.833333	1	0.714286	1	0.847134	0.778924	0.886905	0.850925
968	0.830986	0.962963	0.72093	0.983051	0.840764	0.772928	0.874482	0.845034
969	0.855172	1	0.746988	1	0.866242	0.805923	0.90054	0.869343
970	0.849315	0.896552	0.731707	0.947368	0.840764	0.767796	0.856236	0.844246
971	0.847222	0.962963	0.738095	0.983051	0.853503	0.788672	0.882833	0.857043
972	0.849315	0.962963	0.731707	0.983051	0.853503	0.785898	0.881759	0.856564
973	0.84507	0.928571	0.744186	0.965517	0.847134	0.782746	0.870836	0.851225
974	0.864865	0.896552	0.75	0.947368	0.853503	0.784332	0.864696	0.856184
975	0.833333	0.962963	0.714286	0.983051	0.840764	0.76975	0.873408	0.84462
976	0.878378	0.928571	0.775	0.965517	0.872611	0.812385	0.886867	0.874822
977	0.878378	0.962963	0.775	0.983051	0.878981	0.821549	0.899848	0.88102
978	0.843537	0.896552	0.716049	0.947368	0.834395	0.757034	0.850877	0.837723
979	0.88	0.962963	0.769231	0.983051	0.878981	0.819647	0.898811	0.880456
980	0.863014	0.928571	0.756098	0.965517	0.859873	0.795749	0.8783	0.862832
981	0.876712	0.962963	0.780488	0.983051	0.878981	0.82384	0.900803	0.881496
982	0.847222	1	0.738095	1	0.859873	0.797863	0.896329	0.863348
983	0.841379	0.928571	0.731707	0.949153	0.840764	0.768332	0.862703	0.843346
984	0.870748	0.962963	0.765432	0.983051	0.872611	0.813147	0.895549	0.875023
985	0.839161	0.928571	0.729412	0.965517	0.840764	0.771681	0.865665	0.844844
986	0.849315	1	0.731707	1	0.859873	0.795113	0.895256	0.862869
987	0.847222	1	0.738095	1	0.859873	0.797863	0.896329	0.863348
988	0.843537	0.928571	0.716049	0.965517	0.840764	0.766039	0.863419	0.843842
989	0.864865	0.928571	0.75	0.965517	0.859873	0.793371	0.877238	0.862303
990	0.855172	0.962963	0.746988	0.983051	0.859873	0.796712	0.887044	0.863037
991	0.849315	1	0.731707	1	0.859873	0.795113	0.895256	0.862869
992	0.841379	0.896552	0.722892	0.947368	0.834395	0.759704	0.852048	0.838277
993	0.839161	0.896552	0.729412	0.947368	0.834395	0.762722	0.853123	0.838725
994	0.847222	0.962963	0.738095	0.983051	0.853503	0.788672	0.882833	0.857043
995	0.841379	0.928571	0.722892	0.965517	0.840764	0.768683	0.86459	0.844396
996	0.855172	0.962963	0.746988	0.983051	0.859873	0.796712	0.887044	0.863037
997	0.836879	0.866667	0.735632	0.928571	0.828025	0.757248	0.841937	0.833006
998	0.868966	0.962963	0.771084	0.983051	0.872611	0.815657	0.896516	0.875481
999	0.839161	0.962963	0.738095	0.966667	0.847134	0.780338	0.876721	0.849958
1000	0.868966	0.962963	0.771084	0.983051	0.872611	0.815657	0.896516	0.875481

## Sheet: MCFS-SVM
Number of feature	F1-score				ACC	MCC	Macro F1	Weighted F1
	ALL transduced	ALL untransduced	NHL transduced	NHL untransduced
1	0.322581	0.25	0.533333	0.828571	0.522293	0.462622	0.483621	0.462925
2	0.462963	0.444444	0.521008	0.766667	0.541401	0.425665	0.548771	0.533142
3	0.45283	0.529412	0.52459	0.692308	0.528662	0.420869	0.549785	0.521843
4	0.525424	0.578947	0.490909	0.666667	0.541401	0.401705	0.565487	0.548711
5	0.578125	0.8	0.46	0.892857	0.617834	0.477451	0.682746	0.628798
6	0.76259	0.774194	0.629213	0.872727	0.745223	0.639506	0.759681	0.753163
7	0.721805	0.8125	0.610526	0.888889	0.726115	0.625607	0.75843	0.735016
8	0.687023	0.83871	0.57732	0.909091	0.707006	0.601725	0.753036	0.716163
9	0.676923	0.896552	0.571429	0.947368	0.713376	0.612361	0.773068	0.721925
10	0.706767	0.896552	0.589474	0.947368	0.732484	0.632822	0.78504	0.740814
11	0.590164	0.553191	0.528302	0.461538	0.547771	0.411594	0.533299	0.547945
12	0.6	0.541667	0.555556	0.421053	0.55414	0.42905	0.529569	0.550502
13	0.588235	0.530612	0.550459	0.378378	0.541401	0.414794	0.511921	0.534461
14	0.605042	0.565217	0.568807	0.5	0.573248	0.457595	0.559767	0.573133
15	0.645161	0.553191	0.576923	0.461538	0.585987	0.462762	0.559204	0.586377
16	0.656	0.553191	0.582524	0.461538	0.592357	0.469322	0.563314	0.593013
17	0.671875	0.565217	0.58	0.5	0.605096	0.478074	0.579273	0.608549
18	0.692308	0.565217	0.591837	0.5	0.617834	0.491603	0.58734	0.62136
19	0.692308	0.590909	0.591837	0.571429	0.630573	0.507211	0.611621	0.637136
20	0.692308	0.604651	0.591837	0.604651	0.636943	0.515077	0.623362	0.644622
21	0.655738	0.565217	0.603774	0.5	0.605096	0.495726	0.581182	0.606237
22	0.655738	0.565217	0.603774	0.5	0.605096	0.495726	0.581182	0.606237
23	0.655738	0.545455	0.603774	0.52381	0.605096	0.492424	0.582194	0.60915
24	0.655738	0.55814	0.603774	0.55814	0.611465	0.500362	0.593948	0.616761
25	0.717557	0.536585	0.618557	0.577778	0.643312	0.518934	0.612619	0.652532
26	0.761194	0.540541	0.659574	0.653061	0.687898	0.571991	0.653593	0.698312
27	0.759124	0.578947	0.637363	0.666667	0.687898	0.566333	0.660525	0.697843
28	0.77037	0.564103	0.666667	0.638298	0.694268	0.581518	0.659859	0.703614
29	0.761194	0.540541	0.659574	0.653061	0.687898	0.571991	0.653593	0.698312
30	0.761194	0.526316	0.659574	0.625	0.681529	0.563825	0.643021	0.691773
31	0.761194	0.540541	0.659574	0.653061	0.687898	0.571991	0.653593	0.698312
32	0.75188	0.594595	0.652632	0.693878	0.694268	0.583792	0.673246	0.704383
33	0.761194	0.555556	0.659574	0.68	0.694268	0.580219	0.664081	0.704703
34	0.736842	0.611111	0.631579	0.72	0.687898	0.573265	0.674883	0.698406
35	0.77037	0.648649	0.666667	0.734694	0.719745	0.616527	0.705095	0.729035
36	0.755556	0.611111	0.645161	0.72	0.700637	0.58724	0.682957	0.710785
37	0.757576	0.648649	0.666667	0.734694	0.713376	0.614424	0.701896	0.72276
38	0.766917	0.648649	0.673684	0.734694	0.719745	0.621306	0.705986	0.728995
39	0.785185	0.648649	0.688172	0.734694	0.732484	0.635284	0.714175	0.741369
40	0.766917	0.648649	0.673684	0.734694	0.719745	0.621306	0.705986	0.728995
41	0.788321	0.615385	0.681319	0.680851	0.719745	0.614565	0.691469	0.728249
42	0.766917	0.6	0.673684	0.652174	0.700637	0.59705	0.673194	0.709199
43	0.761194	0.615385	0.659574	0.680851	0.700637	0.593261	0.679251	0.70982
44	0.75188	0.615385	0.652632	0.680851	0.694268	0.5863	0.675187	0.703616
45	0.77037	0.615385	0.666667	0.680851	0.707006	0.60029	0.683318	0.715992
46	0.766917	0.6	0.673684	0.652174	0.700637	0.59705	0.673194	0.709199
47	0.776119	0.6	0.680851	0.652174	0.707006	0.604014	0.677286	0.715401
48	0.805755	0.6	0.696629	0.652174	0.726115	0.621129	0.68864	0.733654
49	0.805755	0.6	0.696629	0.652174	0.726115	0.621129	0.68864	0.733654
50	0.805755	0.6	0.696629	0.652174	0.726115	0.621129	0.68864	0.733654
51	0.828571	0.578947	0.727273	0.666667	0.745223	0.644647	0.700365	0.753092
52	0.828571	0.564103	0.727273	0.638298	0.738854	0.636561	0.689561	0.746442
53	0.828571	0.648649	0.727273	0.734694	0.764331	0.671596	0.734797	0.771862
54	0.80292	0.631579	0.703297	0.708333	0.738854	0.641421	0.711532	0.74718
55	0.805755	0.615385	0.696629	0.680851	0.732484	0.629148	0.699655	0.740408
56	0.811594	0.727273	0.711111	0.830189	0.77707	0.690144	0.770042	0.784485
57	0.817518	0.727273	0.725275	0.830189	0.783439	0.701634	0.775064	0.790728
58	0.826087	0.727273	0.733333	0.830189	0.789809	0.708913	0.77922	0.79683
59	0.817518	0.727273	0.725275	0.830189	0.783439	0.701634	0.775064	0.790728
60	0.826087	0.727273	0.733333	0.830189	0.789809	0.708913	0.77922	0.79683
61	0.817518	0.75	0.725275	0.851852	0.789809	0.710164	0.786161	0.796749
62	0.811594	0.75	0.711111	0.851852	0.783439	0.698675	0.781139	0.790506
63	0.820144	0.75	0.719101	0.851852	0.789809	0.70604	0.785274	0.796582
64	0.797101	0.75	0.688889	0.851852	0.770701	0.679902	0.771961	0.778161
65	0.788321	0.727273	0.681319	0.830189	0.757962	0.664111	0.756775	0.766049
66	0.788321	0.742857	0.681319	0.823529	0.757962	0.666065	0.759007	0.766067
67	0.788321	0.705882	0.681319	0.807692	0.751592	0.65567	0.745804	0.759979
68	0.794118	0.705882	0.695652	0.807692	0.757962	0.667246	0.750836	0.7662
69	0.785185	0.764706	0.688172	0.846154	0.764331	0.678893	0.771054	0.772277
70	0.797101	0.787879	0.688889	0.867925	0.77707	0.690144	0.785448	0.784369
71	0.764706	0.787879	0.652174	0.867925	0.751592	0.65693	0.768171	0.759828
72	0.677165	0.685714	0.594059	0.784314	0.66879	0.559952	0.685313	0.678762
73	0.68254	0.705882	0.607843	0.807692	0.681529	0.580641	0.700989	0.690783
74	0.697674	0.685714	0.606061	0.784314	0.681529	0.573162	0.693441	0.691649
75	0.677165	0.685714	0.594059	0.784314	0.66879	0.559952	0.685313	0.678762
76	0.697674	0.648649	0.606061	0.734694	0.66879	0.556613	0.671769	0.679098
77	0.697674	0.685714	0.606061	0.784314	0.681529	0.573162	0.693441	0.691649
78	0.6875	0.648649	0.6	0.734694	0.66242	0.549967	0.667711	0.67268
79	0.661417	0.648649	0.574257	0.734694	0.643312	0.524566	0.654754	0.653821
80	0.661417	0.631579	0.574257	0.708333	0.636943	0.516361	0.643897	0.647371
81	0.666667	0.615385	0.588235	0.680851	0.636943	0.520477	0.637784	0.646647
82	0.666667	0.6	0.588235	0.652174	0.630573	0.512377	0.626769	0.639893
83	0.71875	0.648649	0.64	0.734694	0.687898	0.587557	0.685523	0.697433
84	0.728682	0.631579	0.646465	0.708333	0.687898	0.586009	0.678765	0.697377
85	0.748092	0.631579	0.659794	0.708333	0.700637	0.599453	0.686949	0.710038
86	0.728682	0.666667	0.646465	0.76	0.700637	0.602413	0.700453	0.710155
87	0.748092	0.666667	0.659794	0.76	0.713376	0.615834	0.708638	0.722816
88	0.732824	0.666667	0.639175	0.76	0.700637	0.597073	0.699667	0.710469
89	0.738462	0.722222	0.653061	0.8	0.719745	0.62786	0.728436	0.72875
90	0.71875	0.702703	0.64	0.77551	0.700637	0.606352	0.709241	0.709708
91	0.728682	0.702703	0.646465	0.77551	0.707006	0.612962	0.71334	0.716103
92	0.738462	0.722222	0.653061	0.8	0.719745	0.62786	0.728436	0.72875
93	0.71875	0.727273	0.64	0.830189	0.713376	0.620932	0.729053	0.722191
94	0.728682	0.727273	0.646465	0.830189	0.719745	0.627531	0.733152	0.728586
95	0.708661	0.727273	0.633663	0.830189	0.707006	0.614396	0.724947	0.71575
96	0.738462	0.727273	0.653061	0.830189	0.726115	0.634196	0.737246	0.734936
97	0.71875	0.727273	0.64	0.830189	0.713376	0.620932	0.729053	0.722191
98	0.738462	0.705882	0.653061	0.807692	0.719745	0.625755	0.726274	0.728867
99	0.738462	0.727273	0.653061	0.830189	0.726115	0.634196	0.737246	0.734936
100	0.738462	0.727273	0.653061	0.830189	0.726115	0.634196	0.737246	0.734936
101	0.748092	0.742857	0.659794	0.823529	0.732484	0.642885	0.743568	0.741264
102	0.738462	0.705882	0.653061	0.807692	0.719745	0.625755	0.726274	0.728867
103	0.757576	0.685714	0.666667	0.784314	0.726115	0.630933	0.723568	0.73531
104	0.75188	0.685714	0.652632	0.784314	0.719745	0.619059	0.718635	0.729209
105	0.738462	0.685714	0.653061	0.784314	0.713376	0.617388	0.715388	0.722729
106	0.734375	0.685714	0.66	0.784314	0.713376	0.622894	0.716101	0.72236
107	0.728682	0.742857	0.646465	0.823529	0.719745	0.629491	0.735383	0.728603
108	0.723077	0.742857	0.632653	0.823529	0.713376	0.617388	0.730529	0.722599
109	0.728682	0.727273	0.646465	0.830189	0.719745	0.627531	0.733152	0.728586
110	0.708661	0.727273	0.633663	0.830189	0.707006	0.614396	0.724947	0.71575
111	0.724409	0.75	0.653465	0.851852	0.726115	0.641736	0.744932	0.734161
112	0.71875	0.75	0.64	0.851852	0.719745	0.629457	0.74015	0.728212
113	0.712121	0.774194	0.604167	0.872727	0.713376	0.608542	0.740802	0.722508
114	0.697674	0.727273	0.606061	0.830189	0.694268	0.589974	0.715299	0.703856
115	0.723077	0.787879	0.632653	0.867925	0.726115	0.634196	0.752883	0.73481
116	0.708661	0.787879	0.633663	0.867925	0.719745	0.633201	0.749532	0.727979
117	0.738462	0.787879	0.653061	0.867925	0.738854	0.652965	0.761832	0.747165
118	0.713178	0.705882	0.626263	0.807692	0.700637	0.60031	0.713254	0.710151
119	0.698413	0.727273	0.627451	0.830189	0.700637	0.607922	0.720831	0.709259
120	0.698413	0.6875	0.627451	0.814815	0.694268	0.597632	0.707045	0.703028
121	0.707692	0.727273	0.612245	0.830189	0.700637	0.596658	0.71935	0.710227
122	0.717557	0.75	0.618557	0.851852	0.713376	0.611913	0.734491	0.722574
123	0.717557	0.75	0.618557	0.851852	0.713376	0.611913	0.734491	0.722574
124	0.727273	0.774194	0.625	0.872727	0.726115	0.627309	0.749798	0.734849
125	0.740741	0.774194	0.623656	0.872727	0.732484	0.629411	0.752829	0.741138
126	0.740741	0.774194	0.623656	0.872727	0.732484	0.629411	0.752829	0.741138
127	0.761194	0.764706	0.659574	0.846154	0.745223	0.653118	0.757907	0.753771
128	0.742424	0.727273	0.645833	0.830189	0.726115	0.628975	0.73643	0.735176
129	0.736842	0.75	0.631579	0.851852	0.726115	0.625607	0.742568	0.735101
130	0.75188	0.75	0.652632	0.851852	0.738854	0.644364	0.751591	0.747437
131	0.742424	0.774194	0.645833	0.872727	0.738854	0.646076	0.758795	0.74719
132	0.757576	0.727273	0.666667	0.830189	0.738854	0.647731	0.745426	0.747517
133	0.757576	0.727273	0.666667	0.830189	0.738854	0.647731	0.745426	0.747517
134	0.757576	0.742857	0.666667	0.823529	0.738854	0.649686	0.747657	0.747535
135	0.77037	0.742857	0.666667	0.823529	0.745223	0.651783	0.750856	0.75381
136	0.75188	0.742857	0.652632	0.823529	0.732484	0.63781	0.742724	0.741434
137	0.757576	0.742857	0.666667	0.823529	0.738854	0.649686	0.747657	0.747535
138	0.75188	0.742857	0.652632	0.823529	0.732484	0.63781	0.742724	0.741434
139	0.75188	0.742857	0.652632	0.823529	0.732484	0.63781	0.742724	0.741434
140	0.748092	0.722222	0.659794	0.8	0.726115	0.634595	0.732527	0.735059
141	0.748092	0.722222	0.659794	0.8	0.726115	0.634595	0.732527	0.735059
142	0.766917	0.764706	0.673684	0.846154	0.751592	0.66492	0.762865	0.759903
143	0.772727	0.764706	0.6875	0.846154	0.757962	0.676802	0.767772	0.766008
144	0.763359	0.787879	0.680412	0.867925	0.757962	0.678451	0.774894	0.765822
145	0.772727	0.787879	0.6875	0.867925	0.764331	0.685243	0.779008	0.772087
146	0.763359	0.787879	0.680412	0.867925	0.757962	0.678451	0.774894	0.765822
147	0.763359	0.8125	0.680412	0.888889	0.764331	0.686976	0.78629	0.771867
148	0.763359	0.764706	0.680412	0.846154	0.751592	0.670008	0.763658	0.759743
149	0.757576	0.8125	0.666667	0.888889	0.757962	0.675006	0.781408	0.765791
150	0.757576	0.742857	0.666667	0.823529	0.738854	0.649686	0.747657	0.747535
151	0.757576	0.742857	0.666667	0.823529	0.738854	0.649686	0.747657	0.747535
152	0.757576	0.787879	0.666667	0.867925	0.751592	0.666487	0.770011	0.759746
153	0.757576	0.787879	0.666667	0.867925	0.751592	0.666487	0.770011	0.759746
154	0.748092	0.787879	0.659794	0.867925	0.745223	0.65969	0.765922	0.753475
155	0.753846	0.787879	0.673469	0.867925	0.751592	0.671734	0.77078	0.75952
156	0.753846	0.742857	0.673469	0.823529	0.738854	0.654921	0.748426	0.747309
157	0.748092	0.764706	0.659794	0.846154	0.738854	0.651249	0.754686	0.747396
158	0.753846	0.764706	0.673469	0.846154	0.745223	0.663288	0.759544	0.753441
159	0.766917	0.787879	0.673684	0.867925	0.757962	0.673358	0.774101	0.765982
160	0.766917	0.8125	0.673684	0.888889	0.764331	0.681878	0.785498	0.772026
161	0.766917	0.8125	0.673684	0.888889	0.764331	0.681878	0.785498	0.772026
162	0.761194	0.8125	0.659574	0.888889	0.757962	0.670071	0.780539	0.765894
163	0.753846	0.742857	0.673469	0.823529	0.738854	0.654921	0.748426	0.747309
164	0.75	0.742857	0.68	0.823529	0.738854	0.660471	0.749097	0.746962
165	0.75	0.742857	0.68	0.823529	0.738854	0.660471	0.749097	0.746962
166	0.75	0.742857	0.68	0.823529	0.738854	0.660471	0.749097	0.746962
167	0.75	0.722222	0.68	0.8	0.732484	0.65217	0.738056	0.740757
168	0.740157	0.722222	0.673267	0.8	0.726115	0.645658	0.733912	0.734343
169	0.744186	0.722222	0.666667	0.8	0.726115	0.639971	0.733269	0.734764
170	0.75969	0.722222	0.686869	0.8	0.738854	0.658749	0.742195	0.747128
171	0.757576	0.742857	0.666667	0.823529	0.738854	0.649686	0.747657	0.747535
172	0.757576	0.722222	0.666667	0.8	0.732484	0.6414	0.736616	0.741331
173	0.757576	0.702703	0.666667	0.77551	0.726115	0.633184	0.725614	0.735035
174	0.748092	0.702703	0.659794	0.77551	0.719745	0.626376	0.721525	0.728763
175	0.769231	0.702703	0.693878	0.77551	0.738854	0.657182	0.73533	0.747164
176	0.757576	0.702703	0.666667	0.77551	0.726115	0.633184	0.725614	0.735035
177	0.763359	0.684211	0.680412	0.75	0.726115	0.636997	0.719495	0.734705
178	0.763359	0.684211	0.680412	0.75	0.726115	0.636997	0.719495	0.734705
179	0.763359	0.702703	0.680412	0.77551	0.732484	0.645142	0.730496	0.74111
180	0.748092	0.666667	0.659794	0.723404	0.707006	0.610139	0.699489	0.715823
181	0.763359	0.684211	0.680412	0.75	0.726115	0.636997	0.719495	0.734705
182	0.753846	0.684211	0.673469	0.75	0.719745	0.630259	0.715382	0.728403
183	0.748092	0.684211	0.659794	0.75	0.713376	0.618225	0.710524	0.722358
184	0.755556	0.684211	0.645161	0.75	0.713376	0.608376	0.708732	0.72257
185	0.761194	0.684211	0.659574	0.75	0.719745	0.620112	0.713745	0.728732
186	0.755556	0.684211	0.645161	0.75	0.713376	0.608376	0.708732	0.72257
187	0.755556	0.684211	0.645161	0.75	0.713376	0.608376	0.708732	0.72257
188	0.755556	0.722222	0.645161	0.8	0.726115	0.624745	0.730735	0.735272
189	0.75188	0.722222	0.652632	0.8	0.726115	0.629523	0.731683	0.735229
190	0.757576	0.722222	0.666667	0.8	0.732484	0.6414	0.736616	0.741331
191	0.757576	0.742857	0.666667	0.823529	0.738854	0.649686	0.747657	0.747535
192	0.766917	0.742857	0.673684	0.823529	0.745223	0.65656	0.751747	0.753771
193	0.778626	0.722222	0.701031	0.8	0.751592	0.672118	0.75047	0.759753
194	0.778626	0.702703	0.701031	0.77551	0.745223	0.663907	0.739467	0.753457
195	0.772727	0.702703	0.6875	0.77551	0.738854	0.651944	0.73461	0.747375
196	0.778626	0.702703	0.701031	0.77551	0.745223	0.663907	0.739467	0.753457
197	0.772727	0.702703	0.6875	0.77551	0.738854	0.651944	0.73461	0.747375
198	0.772727	0.702703	0.6875	0.77551	0.738854	0.651944	0.73461	0.747375
199	0.766917	0.702703	0.673684	0.77551	0.732484	0.640063	0.729704	0.74127
200	0.766917	0.702703	0.673684	0.77551	0.732484	0.640063	0.729704	0.74127
201	0.766917	0.702703	0.673684	0.77551	0.732484	0.640063	0.729704	0.74127
202	0.766917	0.702703	0.673684	0.77551	0.732484	0.640063	0.729704	0.74127
203	0.766917	0.702703	0.673684	0.77551	0.732484	0.640063	0.729704	0.74127
204	0.766917	0.702703	0.673684	0.77551	0.732484	0.640063	0.729704	0.74127
205	0.761194	0.702703	0.659574	0.77551	0.726115	0.628259	0.724745	0.735138
206	0.772727	0.702703	0.6875	0.77551	0.738854	0.651944	0.73461	0.747375
207	0.772727	0.722222	0.6875	0.8	0.745223	0.660155	0.745612	0.753671
208	0.772727	0.722222	0.6875	0.8	0.745223	0.660155	0.745612	0.753671
209	0.766917	0.722222	0.673684	0.8	0.738854	0.648275	0.740706	0.747566
210	0.776119	0.702703	0.680851	0.77551	0.738854	0.647014	0.733796	0.747472
211	0.776119	0.722222	0.680851	0.8	0.745223	0.655225	0.744798	0.753768
212	0.772727	0.702703	0.6875	0.77551	0.738854	0.651944	0.73461	0.747375
213	0.781955	0.702703	0.694737	0.77551	0.745223	0.65882	0.738726	0.753607
214	0.781955	0.702703	0.694737	0.77551	0.745223	0.65882	0.738726	0.753607
215	0.791045	0.702703	0.702128	0.77551	0.751592	0.66577	0.742846	0.759806
216	0.791045	0.702703	0.702128	0.77551	0.751592	0.66577	0.742846	0.759806
217	0.791045	0.702703	0.702128	0.77551	0.751592	0.66577	0.742846	0.759806
218	0.787879	0.722222	0.708333	0.8	0.757962	0.678911	0.754609	0.766012
219	0.787879	0.702703	0.708333	0.77551	0.751592	0.670704	0.743606	0.759716
220	0.793893	0.702703	0.721649	0.77551	0.757962	0.682673	0.748439	0.765804
221	0.796992	0.742857	0.715789	0.823529	0.770701	0.694061	0.769792	0.778444
222	0.778626	0.684211	0.701031	0.75	0.738854	0.655769	0.728467	0.747051
223	0.787879	0.684211	0.708333	0.75	0.745223	0.662571	0.732606	0.75331
224	0.781955	0.684211	0.694737	0.75	0.738854	0.650684	0.727726	0.747201
225	0.772727	0.684211	0.6875	0.75	0.732484	0.643805	0.723609	0.74097
226	0.772727	0.684211	0.6875	0.75	0.732484	0.643805	0.723609	0.74097
227	0.769231	0.684211	0.693878	0.75	0.732484	0.649039	0.72433	0.740758
228	0.757576	0.684211	0.666667	0.75	0.719745	0.625038	0.714613	0.728629
229	0.776119	0.684211	0.680851	0.75	0.732484	0.638875	0.722795	0.741066
230	0.785185	0.666667	0.688172	0.723404	0.732484	0.637834	0.715857	0.740703
231	0.785185	0.666667	0.688172	0.723404	0.732484	0.637834	0.715857	0.740703
232	0.785185	0.666667	0.688172	0.723404	0.732484	0.637834	0.715857	0.740703
233	0.791045	0.666667	0.702128	0.723404	0.738854	0.649574	0.720811	0.746866
234	0.791045	0.666667	0.702128	0.723404	0.738854	0.649574	0.720811	0.746866
235	0.791045	0.666667	0.702128	0.723404	0.738854	0.649574	0.720811	0.746866
236	0.791045	0.666667	0.702128	0.723404	0.738854	0.649574	0.720811	0.746866
237	0.791045	0.666667	0.702128	0.723404	0.738854	0.649574	0.720811	0.746866
238	0.785185	0.684211	0.688172	0.75	0.738854	0.645903	0.726892	0.747238
239	0.776119	0.666667	0.680851	0.723404	0.726115	0.630803	0.71176	0.734532
240	0.776119	0.684211	0.680851	0.75	0.732484	0.638875	0.722795	0.741066
241	0.766917	0.65	0.673684	0.695652	0.713376	0.615833	0.696563	0.721647
242	0.766917	0.65	0.673684	0.695652	0.713376	0.615833	0.696563	0.721647
243	0.761194	0.65	0.659574	0.695652	0.707006	0.604014	0.691605	0.715514
244	0.77037	0.702703	0.666667	0.77551	0.732484	0.635284	0.728812	0.74131
245	0.761194	0.702703	0.659574	0.77551	0.726115	0.628259	0.724745	0.735138
246	0.77037	0.702703	0.666667	0.77551	0.732484	0.635284	0.728812	0.74131
247	0.77037	0.702703	0.666667	0.77551	0.732484	0.635284	0.728812	0.74131
248	0.785185	0.702703	0.688172	0.77551	0.745223	0.654041	0.737893	0.753644
249	0.773723	0.702703	0.659341	0.77551	0.732484	0.630798	0.727819	0.741227
250	0.779412	0.702703	0.673913	0.77551	0.738854	0.642385	0.732884	0.747452
251	0.779412	0.702703	0.673913	0.77551	0.738854	0.642385	0.732884	0.747452
252	0.779412	0.702703	0.673913	0.77551	0.738854	0.642385	0.732884	0.747452
253	0.794118	0.702703	0.695652	0.77551	0.751592	0.661145	0.741996	0.759787
254	0.794118	0.702703	0.695652	0.77551	0.751592	0.661145	0.741996	0.759787
255	0.785185	0.702703	0.688172	0.77551	0.745223	0.654041	0.737893	0.753644
256	0.788321	0.702703	0.681319	0.77551	0.745223	0.649564	0.736963	0.753567
257	0.788321	0.702703	0.681319	0.77551	0.745223	0.649564	0.736963	0.753567
258	0.788321	0.702703	0.681319	0.77551	0.745223	0.649564	0.736963	0.753567
259	0.788321	0.702703	0.681319	0.77551	0.745223	0.649564	0.736963	0.753567
260	0.776119	0.666667	0.680851	0.723404	0.726115	0.630803	0.71176	0.734532
261	0.8	0.666667	0.709677	0.723404	0.745223	0.656606	0.724937	0.753037
262	0.794118	0.684211	0.695652	0.75	0.745223	0.653009	0.730995	0.753382
263	0.794118	0.666667	0.695652	0.723404	0.738854	0.644941	0.71996	0.746847
264	0.794118	0.666667	0.695652	0.723404	0.738854	0.644941	0.71996	0.746847
265	0.8	0.666667	0.709677	0.723404	0.745223	0.656606	0.724937	0.753037
266	0.8	0.666667	0.709677	0.723404	0.745223	0.656606	0.724937	0.753037
267	0.796992	0.666667	0.715789	0.723404	0.745223	0.661389	0.725713	0.753003
268	0.796992	0.666667	0.715789	0.723404	0.745223	0.661389	0.725713	0.753003
269	0.796992	0.648649	0.715789	0.734694	0.745223	0.65882	0.724031	0.753668
270	0.787879	0.684211	0.708333	0.75	0.745223	0.662571	0.732606	0.75331
271	0.796992	0.684211	0.715789	0.75	0.751592	0.669447	0.736748	0.759537
272	0.80597	0.684211	0.723404	0.75	0.757962	0.676399	0.740896	0.765735
273	0.80597	0.684211	0.723404	0.75	0.757962	0.676399	0.740896	0.765735
274	0.80597	0.684211	0.723404	0.75	0.757962	0.676399	0.740896	0.765735
275	0.8	0.684211	0.709677	0.75	0.751592	0.664667	0.735972	0.759572
276	0.8	0.684211	0.709677	0.75	0.751592	0.664667	0.735972	0.759572
277	0.8	0.684211	0.709677	0.75	0.751592	0.664667	0.735972	0.759572
278	0.8	0.684211	0.709677	0.75	0.751592	0.664667	0.735972	0.759572
279	0.8	0.702703	0.709677	0.77551	0.757962	0.672798	0.746973	0.765978
280	0.8	0.702703	0.709677	0.77551	0.757962	0.672798	0.746973	0.765978
281	0.8	0.702703	0.709677	0.77551	0.757962	0.672798	0.746973	0.765978
282	0.8	0.702703	0.709677	0.77551	0.757962	0.672798	0.746973	0.765978
283	0.787879	0.702703	0.708333	0.77551	0.751592	0.670704	0.743606	0.759716
284	0.796992	0.702703	0.715789	0.77551	0.757962	0.677577	0.747749	0.765943
285	0.787879	0.702703	0.708333	0.77551	0.751592	0.670704	0.743606	0.759716
286	0.787879	0.702703	0.708333	0.77551	0.751592	0.670704	0.743606	0.759716
287	0.8	0.702703	0.709677	0.77551	0.757962	0.672798	0.746973	0.765978
288	0.796992	0.702703	0.715789	0.77551	0.757962	0.677577	0.747749	0.765943
289	0.8	0.722222	0.709677	0.8	0.764331	0.681002	0.757975	0.772274
290	0.8	0.722222	0.709677	0.8	0.764331	0.681002	0.757975	0.772274
291	0.8	0.722222	0.709677	0.8	0.764331	0.681002	0.757975	0.772274
292	0.8	0.684211	0.709677	0.75	0.751592	0.664667	0.735972	0.759572
293	0.8	0.702703	0.709677	0.77551	0.757962	0.672798	0.746973	0.765978
294	0.796992	0.702703	0.715789	0.77551	0.757962	0.677577	0.747749	0.765943
295	0.796992	0.702703	0.715789	0.77551	0.757962	0.677577	0.747749	0.765943
296	0.796992	0.702703	0.715789	0.77551	0.757962	0.677577	0.747749	0.765943
297	0.796992	0.702703	0.715789	0.77551	0.757962	0.677577	0.747749	0.765943
298	0.796992	0.702703	0.715789	0.77551	0.757962	0.677577	0.747749	0.765943
299	0.796992	0.702703	0.715789	0.77551	0.757962	0.677577	0.747749	0.765943
300	0.796992	0.702703	0.715789	0.77551	0.757962	0.677577	0.747749	0.765943
301	0.796992	0.722222	0.715789	0.8	0.764331	0.68578	0.758751	0.772239
302	0.796992	0.722222	0.715789	0.8	0.764331	0.68578	0.758751	0.772239
303	0.791045	0.722222	0.702128	0.8	0.757962	0.673976	0.753849	0.766102
304	0.791045	0.722222	0.702128	0.8	0.757962	0.673976	0.753849	0.766102
305	0.791045	0.722222	0.702128	0.8	0.757962	0.673976	0.753849	0.766102
306	0.791045	0.722222	0.702128	0.8	0.757962	0.673976	0.753849	0.766102
307	0.791045	0.722222	0.702128	0.8	0.757962	0.673976	0.753849	0.766102
308	0.791045	0.702703	0.702128	0.77551	0.751592	0.66577	0.742846	0.759806
309	0.796992	0.722222	0.715789	0.8	0.764331	0.68578	0.758751	0.772239
310	0.80597	0.722222	0.723404	0.8	0.770701	0.692727	0.762899	0.778437
311	0.814815	0.722222	0.731183	0.8	0.77707	0.699755	0.767055	0.784608
312	0.814815	0.742857	0.731183	0.823529	0.783439	0.708034	0.778096	0.790812
313	0.814815	0.702703	0.731183	0.77551	0.770701	0.691555	0.756053	0.778312
314	0.808824	0.722222	0.717391	0.8	0.770701	0.68811	0.762109	0.778419
315	0.8	0.722222	0.709677	0.8	0.764331	0.681002	0.757975	0.772274
316	0.808824	0.722222	0.717391	0.8	0.770701	0.68811	0.762109	0.778419
317	0.808824	0.722222	0.717391	0.8	0.770701	0.68811	0.762109	0.778419
318	0.808824	0.722222	0.717391	0.8	0.770701	0.68811	0.762109	0.778419
319	0.808824	0.722222	0.717391	0.8	0.770701	0.68811	0.762109	0.778419
320	0.80292	0.702703	0.703297	0.77551	0.757962	0.66833	0.746107	0.765906
321	0.80292	0.702703	0.703297	0.77551	0.757962	0.66833	0.746107	0.765906
322	0.797101	0.702703	0.688889	0.77551	0.751592	0.656824	0.741051	0.759657
323	0.797101	0.722222	0.688889	0.8	0.757962	0.665039	0.752053	0.765953
324	0.797101	0.722222	0.688889	0.8	0.757962	0.665039	0.752053	0.765953
325	0.797101	0.722222	0.688889	0.8	0.757962	0.665039	0.752053	0.765953
326	0.797101	0.702703	0.688889	0.77551	0.751592	0.656824	0.741051	0.759657
327	0.788321	0.702703	0.681319	0.77551	0.745223	0.649564	0.736963	0.753567
328	0.794118	0.722222	0.695652	0.8	0.757962	0.669354	0.752998	0.766083
329	0.788321	0.722222	0.681319	0.8	0.751592	0.657778	0.747966	0.759862
330	0.785185	0.742857	0.688172	0.823529	0.757962	0.670533	0.759936	0.766144
331	0.788321	0.742857	0.681319	0.823529	0.757962	0.666065	0.759007	0.766067
332	0.788321	0.83871	0.681319	0.909091	0.783439	0.700009	0.80436	0.790353
333	0.788321	0.83871	0.681319	0.909091	0.783439	0.700009	0.80436	0.790353
334	0.788321	0.83871	0.681319	0.909091	0.783439	0.700009	0.80436	0.790353
335	0.797101	0.83871	0.688889	0.909091	0.789809	0.707292	0.808448	0.796444
336	0.797101	0.83871	0.688889	0.909091	0.789809	0.707292	0.808448	0.796444
337	0.788321	0.83871	0.681319	0.909091	0.783439	0.700009	0.80436	0.790353
338	0.797101	0.83871	0.688889	0.909091	0.789809	0.707292	0.808448	0.796444
339	0.788321	0.83871	0.681319	0.909091	0.783439	0.700009	0.80436	0.790353
340	0.797101	0.83871	0.688889	0.909091	0.789809	0.707292	0.808448	0.796444
341	0.797101	0.8125	0.688889	0.888889	0.783439	0.698675	0.796845	0.790413
342	0.797101	0.8125	0.688889	0.888889	0.783439	0.698675	0.796845	0.790413
343	0.797101	0.83871	0.688889	0.909091	0.789809	0.707292	0.808448	0.796444
344	0.779412	0.83871	0.673913	0.909091	0.77707	0.692813	0.800281	0.784238
345	0.788321	0.83871	0.681319	0.909091	0.783439	0.700009	0.80436	0.790353
346	0.8	0.83871	0.709677	0.909091	0.796178	0.723228	0.81437	0.802764
347	0.8	0.83871	0.709677	0.909091	0.796178	0.723228	0.81437	0.802764
348	0.794118	0.83871	0.695652	0.909091	0.789809	0.71158	0.809393	0.796574
349	0.794118	0.83871	0.695652	0.909091	0.789809	0.71158	0.809393	0.796574
350	0.794118	0.83871	0.695652	0.909091	0.789809	0.71158	0.809393	0.796574
351	0.8	0.787879	0.709677	0.867925	0.783439	0.706085	0.79137	0.790689
352	0.788321	0.8125	0.681319	0.888889	0.77707	0.691398	0.792757	0.784323
353	0.791045	0.8125	0.702128	0.888889	0.783439	0.707582	0.79864	0.790563
354	0.791045	0.787879	0.702128	0.867925	0.77707	0.699057	0.787244	0.784518
355	0.794118	0.787879	0.695652	0.867925	0.77707	0.694441	0.786393	0.784499
356	0.779412	0.787879	0.673913	0.867925	0.764331	0.675686	0.777282	0.772163
357	0.779412	0.787879	0.673913	0.867925	0.764331	0.675686	0.777282	0.772163
358	0.779412	0.787879	0.673913	0.867925	0.764331	0.675686	0.777282	0.772163
359	0.779412	0.787879	0.673913	0.867925	0.764331	0.675686	0.777282	0.772163
360	0.779412	0.787879	0.673913	0.867925	0.764331	0.675686	0.777282	0.772163
361	0.8	0.787879	0.709677	0.867925	0.783439	0.706085	0.79137	0.790689
362	0.794118	0.764706	0.695652	0.846154	0.770701	0.685999	0.775157	0.77842
363	0.8	0.764706	0.709677	0.846154	0.77707	0.697643	0.780134	0.784611
364	0.794118	0.742857	0.695652	0.823529	0.764331	0.677638	0.764039	0.772288
365	0.794118	0.742857	0.695652	0.823529	0.764331	0.677638	0.764039	0.772288
366	0.8	0.742857	0.709677	0.823529	0.770701	0.689283	0.769016	0.778478
367	0.80597	0.764706	0.723404	0.846154	0.783439	0.709366	0.785059	0.790774
368	0.80597	0.742857	0.723404	0.823529	0.77707	0.701006	0.77394	0.784641
369	0.80597	0.742857	0.723404	0.823529	0.77707	0.701006	0.77394	0.784641
370	0.80597	0.742857	0.723404	0.823529	0.77707	0.701006	0.77394	0.784641
371	0.80597	0.742857	0.723404	0.823529	0.77707	0.701006	0.77394	0.784641
372	0.8	0.742857	0.709677	0.823529	0.770701	0.689283	0.769016	0.778478
373	0.80597	0.764706	0.723404	0.846154	0.783439	0.709366	0.785059	0.790774
374	0.8	0.764706	0.709677	0.846154	0.77707	0.697643	0.780134	0.784611
375	0.8	0.764706	0.709677	0.846154	0.77707	0.697643	0.780134	0.784611
376	0.8	0.764706	0.709677	0.846154	0.77707	0.697643	0.780134	0.784611
377	0.8	0.742857	0.709677	0.823529	0.770701	0.689283	0.769016	0.778478
378	0.8	0.742857	0.709677	0.823529	0.770701	0.689283	0.769016	0.778478
379	0.8	0.742857	0.709677	0.823529	0.770701	0.689283	0.769016	0.778478
380	0.796992	0.722222	0.715789	0.8	0.764331	0.68578	0.758751	0.772239
381	0.796992	0.722222	0.715789	0.8	0.764331	0.68578	0.758751	0.772239
382	0.796992	0.722222	0.715789	0.8	0.764331	0.68578	0.758751	0.772239
383	0.796992	0.722222	0.715789	0.8	0.764331	0.68578	0.758751	0.772239
384	0.80303	0.722222	0.729167	0.8	0.770701	0.697667	0.763605	0.778353
385	0.81203	0.722222	0.736842	0.8	0.77707	0.704533	0.767774	0.784576
386	0.80597	0.722222	0.723404	0.8	0.770701	0.692727	0.762899	0.778437
387	0.80597	0.722222	0.723404	0.8	0.770701	0.692727	0.762899	0.778437
388	0.80597	0.722222	0.723404	0.8	0.770701	0.692727	0.762899	0.778437
389	0.814815	0.722222	0.731183	0.8	0.77707	0.699755	0.767055	0.784608
390	0.814815	0.722222	0.731183	0.8	0.77707	0.699755	0.767055	0.784608
391	0.814815	0.722222	0.731183	0.8	0.77707	0.699755	0.767055	0.784608
392	0.814815	0.742857	0.731183	0.823529	0.783439	0.708034	0.778096	0.790812
393	0.820896	0.742857	0.744681	0.823529	0.789809	0.719756	0.782991	0.796976
394	0.820896	0.764706	0.744681	0.846154	0.796178	0.728115	0.794109	0.803108
395	0.820896	0.764706	0.744681	0.846154	0.796178	0.728115	0.794109	0.803108
396	0.81203	0.764706	0.736842	0.846154	0.789809	0.721171	0.789933	0.796913
397	0.80303	0.742857	0.729167	0.823529	0.77707	0.705947	0.774646	0.784557
398	0.80303	0.742857	0.729167	0.823529	0.77707	0.705947	0.774646	0.784557
399	0.820896	0.722222	0.744681	0.8	0.783439	0.711479	0.77195	0.790771
400	0.80303	0.742857	0.729167	0.823529	0.77707	0.705947	0.774646	0.784557
401	0.81203	0.742857	0.736842	0.823529	0.783439	0.712811	0.778815	0.79078
402	0.820896	0.742857	0.744681	0.823529	0.789809	0.719756	0.782991	0.796976
403	0.81203	0.742857	0.736842	0.823529	0.783439	0.712811	0.778815	0.79078
404	0.820896	0.742857	0.744681	0.823529	0.789809	0.719756	0.782991	0.796976
405	0.820896	0.742857	0.744681	0.823529	0.789809	0.719756	0.782991	0.796976
406	0.820896	0.742857	0.744681	0.823529	0.789809	0.719756	0.782991	0.796976
407	0.820896	0.742857	0.744681	0.823529	0.789809	0.719756	0.782991	0.796976
408	0.820896	0.742857	0.744681	0.823529	0.789809	0.719756	0.782991	0.796976
409	0.820896	0.742857	0.744681	0.823529	0.789809	0.719756	0.782991	0.796976
410	0.820896	0.742857	0.744681	0.823529	0.789809	0.719756	0.782991	0.796976
411	0.820896	0.742857	0.744681	0.823529	0.789809	0.719756	0.782991	0.796976
412	0.81203	0.742857	0.736842	0.823529	0.783439	0.712811	0.778815	0.79078
413	0.80303	0.742857	0.729167	0.823529	0.77707	0.705947	0.774646	0.784557
414	0.80303	0.742857	0.729167	0.823529	0.77707	0.705947	0.774646	0.784557
415	0.80303	0.742857	0.729167	0.823529	0.77707	0.705947	0.774646	0.784557
416	0.80303	0.742857	0.729167	0.823529	0.77707	0.705947	0.774646	0.784557
417	0.796992	0.742857	0.715789	0.823529	0.770701	0.694061	0.769792	0.778444
418	0.796992	0.742857	0.715789	0.823529	0.770701	0.694061	0.769792	0.778444
419	0.80597	0.722222	0.723404	0.8	0.770701	0.692727	0.762899	0.778437
420	0.796992	0.742857	0.715789	0.823529	0.770701	0.694061	0.769792	0.778444
421	0.796992	0.742857	0.715789	0.823529	0.770701	0.694061	0.769792	0.778444
422	0.796992	0.742857	0.715789	0.823529	0.770701	0.694061	0.769792	0.778444
423	0.796992	0.742857	0.715789	0.823529	0.770701	0.694061	0.769792	0.778444
424	0.80597	0.742857	0.723404	0.823529	0.77707	0.701006	0.77394	0.784641
425	0.80597	0.742857	0.723404	0.823529	0.77707	0.701006	0.77394	0.784641
426	0.80597	0.742857	0.723404	0.823529	0.77707	0.701006	0.77394	0.784641
427	0.80597	0.742857	0.723404	0.823529	0.77707	0.701006	0.77394	0.784641
428	0.80597	0.742857	0.723404	0.823529	0.77707	0.701006	0.77394	0.784641
429	0.80597	0.742857	0.723404	0.823529	0.77707	0.701006	0.77394	0.784641
430	0.796992	0.742857	0.715789	0.823529	0.770701	0.694061	0.769792	0.778444
431	0.80597	0.742857	0.723404	0.823529	0.77707	0.701006	0.77394	0.784641
432	0.80597	0.742857	0.723404	0.823529	0.77707	0.701006	0.77394	0.784641
433	0.80597	0.742857	0.723404	0.823529	0.77707	0.701006	0.77394	0.784641
434	0.80597	0.742857	0.723404	0.823529	0.77707	0.701006	0.77394	0.784641
435	0.80597	0.742857	0.723404	0.823529	0.77707	0.701006	0.77394	0.784641
436	0.80597	0.764706	0.723404	0.846154	0.783439	0.709366	0.785059	0.790774
437	0.80597	0.764706	0.723404	0.846154	0.783439	0.709366	0.785059	0.790774
438	0.81203	0.764706	0.736842	0.846154	0.789809	0.721171	0.789933	0.796913
439	0.81203	0.787879	0.736842	0.867925	0.796178	0.729616	0.801169	0.802991
440	0.796992	0.722222	0.715789	0.8	0.764331	0.68578	0.758751	0.772239
441	0.796992	0.742857	0.715789	0.823529	0.770701	0.694061	0.769792	0.778444
442	0.796992	0.742857	0.715789	0.823529	0.770701	0.694061	0.769792	0.778444
443	0.796992	0.742857	0.715789	0.823529	0.770701	0.694061	0.769792	0.778444
444	0.796992	0.742857	0.715789	0.823529	0.770701	0.694061	0.769792	0.778444
445	0.796992	0.742857	0.715789	0.823529	0.770701	0.694061	0.769792	0.778444
446	0.791045	0.764706	0.702128	0.846154	0.770701	0.690617	0.776008	0.778439
447	0.791045	0.764706	0.702128	0.846154	0.770701	0.690617	0.776008	0.778439
448	0.791045	0.764706	0.702128	0.846154	0.770701	0.690617	0.776008	0.778439
449	0.796992	0.787879	0.715789	0.867925	0.783439	0.710863	0.792146	0.790655
450	0.781955	0.787879	0.694737	0.867925	0.770701	0.692111	0.783124	0.778318
451	0.781955	0.787879	0.694737	0.867925	0.770701	0.692111	0.783124	0.778318
452	0.781955	0.764706	0.694737	0.846154	0.764331	0.68367	0.771888	0.772239
453	0.8	0.764706	0.709677	0.846154	0.77707	0.697643	0.780134	0.784611
454	0.8	0.764706	0.709677	0.846154	0.77707	0.697643	0.780134	0.784611
455	0.8	0.787879	0.709677	0.867925	0.783439	0.706085	0.79137	0.790689
456	0.8	0.787879	0.709677	0.867925	0.783439	0.706085	0.79137	0.790689
457	0.8	0.764706	0.709677	0.846154	0.77707	0.697643	0.780134	0.784611
458	0.8	0.764706	0.709677	0.846154	0.77707	0.697643	0.780134	0.784611
459	0.80597	0.787879	0.723404	0.867925	0.789809	0.717809	0.796294	0.796852
460	0.8	0.764706	0.709677	0.846154	0.77707	0.697643	0.780134	0.784611
461	0.791045	0.742857	0.702128	0.823529	0.764331	0.682257	0.76489	0.772307
462	0.791045	0.764706	0.702128	0.846154	0.770701	0.690617	0.776008	0.778439
463	0.791045	0.764706	0.702128	0.846154	0.770701	0.690617	0.776008	0.778439
464	0.796992	0.764706	0.715789	0.846154	0.77707	0.702421	0.78091	0.784576
465	0.791045	0.742857	0.702128	0.823529	0.764331	0.682257	0.76489	0.772307
466	0.791045	0.742857	0.702128	0.823529	0.764331	0.682257	0.76489	0.772307
467	0.791045	0.722222	0.702128	0.8	0.757962	0.673976	0.753849	0.766102
468	0.791045	0.722222	0.702128	0.8	0.757962	0.673976	0.753849	0.766102
469	0.791045	0.722222	0.702128	0.8	0.757962	0.673976	0.753849	0.766102
470	0.791045	0.722222	0.702128	0.8	0.757962	0.673976	0.753849	0.766102
471	0.791045	0.722222	0.702128	0.8	0.757962	0.673976	0.753849	0.766102
472	0.791045	0.722222	0.702128	0.8	0.757962	0.673976	0.753849	0.766102
473	0.791045	0.722222	0.702128	0.8	0.757962	0.673976	0.753849	0.766102
474	0.791045	0.722222	0.702128	0.8	0.757962	0.673976	0.753849	0.766102
475	0.791045	0.722222	0.702128	0.8	0.757962	0.673976	0.753849	0.766102
476	0.791045	0.722222	0.702128	0.8	0.757962	0.673976	0.753849	0.766102
477	0.791045	0.666667	0.702128	0.76	0.745223	0.655225	0.72996	0.753859
478	0.791045	0.666667	0.702128	0.76	0.745223	0.655225	0.72996	0.753859
479	0.791045	0.666667	0.702128	0.76	0.745223	0.655225	0.72996	0.753859
480	0.791045	0.666667	0.702128	0.76	0.745223	0.655225	0.72996	0.753859
481	0.791045	0.666667	0.702128	0.76	0.745223	0.655225	0.72996	0.753859
482	0.791045	0.666667	0.702128	0.76	0.745223	0.655225	0.72996	0.753859
483	0.791045	0.666667	0.702128	0.76	0.745223	0.655225	0.72996	0.753859
484	0.791045	0.666667	0.702128	0.76	0.745223	0.655225	0.72996	0.753859
485	0.791045	0.666667	0.702128	0.76	0.745223	0.655225	0.72996	0.753859
486	0.791045	0.666667	0.702128	0.76	0.745223	0.655225	0.72996	0.753859
487	0.791045	0.666667	0.702128	0.76	0.745223	0.655225	0.72996	0.753859
488	0.791045	0.666667	0.702128	0.76	0.745223	0.655225	0.72996	0.753859
489	0.791045	0.666667	0.702128	0.76	0.745223	0.655225	0.72996	0.753859
490	0.791045	0.666667	0.702128	0.76	0.745223	0.655225	0.72996	0.753859
491	0.791045	0.666667	0.702128	0.76	0.745223	0.655225	0.72996	0.753859
492	0.791045	0.666667	0.702128	0.76	0.745223	0.655225	0.72996	0.753859
493	0.791045	0.666667	0.702128	0.76	0.745223	0.655225	0.72996	0.753859
494	0.791045	0.666667	0.702128	0.76	0.745223	0.655225	0.72996	0.753859
495	0.791045	0.666667	0.702128	0.76	0.745223	0.655225	0.72996	0.753859
496	0.791045	0.685714	0.702128	0.784314	0.751592	0.663508	0.7408	0.760082
497	0.791045	0.666667	0.702128	0.76	0.745223	0.655225	0.72996	0.753859
498	0.791045	0.666667	0.702128	0.76	0.745223	0.655225	0.72996	0.753859
499	0.791045	0.722222	0.702128	0.8	0.757962	0.673976	0.753849	0.766102
500	0.791045	0.742857	0.702128	0.823529	0.764331	0.682257	0.76489	0.772307
501	0.791045	0.722222	0.702128	0.8	0.757962	0.673976	0.753849	0.766102
502	0.791045	0.764706	0.702128	0.846154	0.770701	0.690617	0.776008	0.778439
503	0.791045	0.742857	0.702128	0.823529	0.764331	0.682257	0.76489	0.772307
504	0.791045	0.742857	0.702128	0.823529	0.764331	0.682257	0.76489	0.772307
505	0.791045	0.742857	0.702128	0.823529	0.764331	0.682257	0.76489	0.772307
506	0.791045	0.742857	0.702128	0.823529	0.764331	0.682257	0.76489	0.772307
507	0.791045	0.742857	0.702128	0.823529	0.764331	0.682257	0.76489	0.772307
508	0.8	0.742857	0.709677	0.823529	0.770701	0.689283	0.769016	0.778478
509	0.8	0.702703	0.709677	0.77551	0.757962	0.672798	0.746973	0.765978
510	0.791045	0.702703	0.702128	0.77551	0.751592	0.66577	0.742846	0.759806
511	0.791045	0.702703	0.702128	0.77551	0.751592	0.66577	0.742846	0.759806
512	0.8	0.702703	0.709677	0.77551	0.757962	0.672798	0.746973	0.765978
513	0.791045	0.702703	0.702128	0.77551	0.751592	0.66577	0.742846	0.759806
514	0.847222	0.705882	0.738095	0.807692	0.796178	0.708355	0.774723	0.802248
515	0.847222	0.705882	0.738095	0.807692	0.796178	0.708355	0.774723	0.802248
516	0.847222	0.705882	0.738095	0.807692	0.796178	0.708355	0.774723	0.802248
517	0.847222	0.705882	0.738095	0.807692	0.796178	0.708355	0.774723	0.802248
518	0.847222	0.705882	0.738095	0.807692	0.796178	0.708355	0.774723	0.802248
519	0.847222	0.705882	0.738095	0.807692	0.796178	0.708355	0.774723	0.802248
520	0.847222	0.705882	0.738095	0.807692	0.796178	0.708355	0.774723	0.802248
521	0.847222	0.705882	0.738095	0.807692	0.796178	0.708355	0.774723	0.802248
522	0.847222	0.705882	0.738095	0.807692	0.796178	0.708355	0.774723	0.802248
523	0.847222	0.705882	0.738095	0.807692	0.796178	0.708355	0.774723	0.802248
524	0.847222	0.705882	0.738095	0.807692	0.796178	0.708355	0.774723	0.802248
525	0.847222	0.705882	0.738095	0.807692	0.796178	0.708355	0.774723	0.802248
526	0.847222	0.705882	0.738095	0.807692	0.796178	0.708355	0.774723	0.802248
527	0.847222	0.705882	0.738095	0.807692	0.796178	0.708355	0.774723	0.802248
528	0.847222	0.705882	0.738095	0.807692	0.796178	0.708355	0.774723	0.802248
529	0.847222	0.705882	0.738095	0.807692	0.796178	0.708355	0.774723	0.802248
530	0.847222	0.705882	0.738095	0.807692	0.796178	0.708355	0.774723	0.802248
531	0.847222	0.705882	0.738095	0.807692	0.796178	0.708355	0.774723	0.802248
532	0.847222	0.705882	0.738095	0.807692	0.796178	0.708355	0.774723	0.802248
533	0.847222	0.705882	0.738095	0.807692	0.796178	0.708355	0.774723	0.802248
534	0.847222	0.705882	0.738095	0.807692	0.796178	0.708355	0.774723	0.802248
535	0.847222	0.705882	0.738095	0.807692	0.796178	0.708355	0.774723	0.802248
536	0.847222	0.705882	0.738095	0.807692	0.796178	0.708355	0.774723	0.802248
537	0.847222	0.705882	0.738095	0.807692	0.796178	0.708355	0.774723	0.802248
538	0.847222	0.705882	0.738095	0.807692	0.796178	0.708355	0.774723	0.802248
539	0.847222	0.705882	0.738095	0.807692	0.796178	0.708355	0.774723	0.802248
540	0.847222	0.705882	0.738095	0.807692	0.796178	0.708355	0.774723	0.802248
541	0.847222	0.705882	0.738095	0.807692	0.796178	0.708355	0.774723	0.802248
542	0.847222	0.705882	0.738095	0.807692	0.796178	0.708355	0.774723	0.802248
543	0.847222	0.705882	0.738095	0.807692	0.796178	0.708355	0.774723	0.802248
544	0.847222	0.705882	0.738095	0.807692	0.796178	0.708355	0.774723	0.802248
545	0.847222	0.705882	0.738095	0.807692	0.796178	0.708355	0.774723	0.802248
546	0.847222	0.705882	0.738095	0.807692	0.796178	0.708355	0.774723	0.802248
547	0.847222	0.705882	0.738095	0.807692	0.796178	0.708355	0.774723	0.802248
548	0.847222	0.705882	0.738095	0.807692	0.796178	0.708355	0.774723	0.802248
549	0.847222	0.705882	0.738095	0.807692	0.796178	0.708355	0.774723	0.802248
550	0.847222	0.705882	0.738095	0.807692	0.796178	0.708355	0.774723	0.802248
551	0.847222	0.705882	0.738095	0.807692	0.796178	0.708355	0.774723	0.802248
552	0.847222	0.705882	0.738095	0.807692	0.796178	0.708355	0.774723	0.802248
553	0.847222	0.705882	0.738095	0.807692	0.796178	0.708355	0.774723	0.802248
554	0.847222	0.705882	0.738095	0.807692	0.796178	0.708355	0.774723	0.802248
555	0.847222	0.705882	0.738095	0.807692	0.796178	0.708355	0.774723	0.802248
556	0.847222	0.705882	0.738095	0.807692	0.796178	0.708355	0.774723	0.802248
557	0.847222	0.705882	0.738095	0.807692	0.796178	0.708355	0.774723	0.802248
558	0.847222	0.705882	0.738095	0.807692	0.796178	0.708355	0.774723	0.802248
559	0.847222	0.705882	0.738095	0.807692	0.796178	0.708355	0.774723	0.802248
560	0.847222	0.705882	0.738095	0.807692	0.796178	0.708355	0.774723	0.802248
561	0.847222	0.705882	0.738095	0.807692	0.796178	0.708355	0.774723	0.802248
562	0.847222	0.705882	0.738095	0.807692	0.796178	0.708355	0.774723	0.802248
563	0.847222	0.705882	0.738095	0.807692	0.796178	0.708355	0.774723	0.802248
564	0.847222	0.705882	0.738095	0.807692	0.796178	0.708355	0.774723	0.802248
565	0.847222	0.705882	0.738095	0.807692	0.796178	0.708355	0.774723	0.802248
566	0.847222	0.705882	0.738095	0.807692	0.796178	0.708355	0.774723	0.802248
567	0.847222	0.705882	0.738095	0.807692	0.796178	0.708355	0.774723	0.802248
568	0.847222	0.705882	0.738095	0.807692	0.796178	0.708355	0.774723	0.802248
569	0.847222	0.705882	0.738095	0.807692	0.796178	0.708355	0.774723	0.802248
570	0.847222	0.705882	0.738095	0.807692	0.796178	0.708355	0.774723	0.802248
571	0.847222	0.705882	0.738095	0.807692	0.796178	0.708355	0.774723	0.802248
572	0.847222	0.705882	0.738095	0.807692	0.796178	0.708355	0.774723	0.802248
573	0.847222	0.705882	0.738095	0.807692	0.796178	0.708355	0.774723	0.802248
574	0.847222	0.705882	0.738095	0.807692	0.796178	0.708355	0.774723	0.802248
575	0.847222	0.705882	0.738095	0.807692	0.796178	0.708355	0.774723	0.802248
576	0.847222	0.705882	0.738095	0.807692	0.796178	0.708355	0.774723	0.802248
577	0.847222	0.705882	0.738095	0.807692	0.796178	0.708355	0.774723	0.802248
578	0.847222	0.705882	0.738095	0.807692	0.796178	0.708355	0.774723	0.802248
579	0.847222	0.705882	0.738095	0.807692	0.796178	0.708355	0.774723	0.802248
580	0.847222	0.705882	0.738095	0.807692	0.796178	0.708355	0.774723	0.802248
581	0.847222	0.705882	0.738095	0.807692	0.796178	0.708355	0.774723	0.802248
582	0.847222	0.705882	0.738095	0.807692	0.796178	0.708355	0.774723	0.802248
583	0.847222	0.705882	0.738095	0.807692	0.796178	0.708355	0.774723	0.802248
584	0.847222	0.705882	0.738095	0.807692	0.796178	0.708355	0.774723	0.802248
585	0.847222	0.705882	0.738095	0.807692	0.796178	0.708355	0.774723	0.802248
586	0.847222	0.727273	0.738095	0.830189	0.802548	0.716848	0.785695	0.808317
587	0.847222	0.705882	0.738095	0.807692	0.796178	0.708355	0.774723	0.802248
588	0.847222	0.705882	0.738095	0.807692	0.796178	0.708355	0.774723	0.802248
589	0.847222	0.705882	0.738095	0.807692	0.796178	0.708355	0.774723	0.802248
590	0.847222	0.705882	0.738095	0.807692	0.796178	0.708355	0.774723	0.802248
591	0.847222	0.705882	0.738095	0.807692	0.796178	0.708355	0.774723	0.802248
592	0.847222	0.705882	0.738095	0.807692	0.796178	0.708355	0.774723	0.802248
593	0.847222	0.705882	0.738095	0.807692	0.796178	0.708355	0.774723	0.802248
594	0.847222	0.705882	0.738095	0.807692	0.796178	0.708355	0.774723	0.802248
595	0.847222	0.705882	0.738095	0.807692	0.796178	0.708355	0.774723	0.802248
596	0.847222	0.705882	0.738095	0.807692	0.796178	0.708355	0.774723	0.802248
597	0.847222	0.705882	0.738095	0.807692	0.796178	0.708355	0.774723	0.802248
598	0.847222	0.705882	0.738095	0.807692	0.796178	0.708355	0.774723	0.802248
599	0.847222	0.705882	0.738095	0.807692	0.796178	0.708355	0.774723	0.802248
600	0.847222	0.705882	0.738095	0.807692	0.796178	0.708355	0.774723	0.802248
601	0.847222	0.705882	0.738095	0.807692	0.796178	0.708355	0.774723	0.802248
602	0.847222	0.666667	0.738095	0.76	0.783439	0.691619	0.752996	0.789887
603	0.855172	0.666667	0.746988	0.76	0.789809	0.699511	0.757207	0.795882
604	0.855172	0.685714	0.746988	0.784314	0.796178	0.707847	0.768047	0.802105
605	0.855172	0.685714	0.746988	0.784314	0.796178	0.707847	0.768047	0.802105
606	0.847222	0.685714	0.738095	0.784314	0.789809	0.699946	0.763836	0.79611
607	0.847222	0.685714	0.738095	0.784314	0.789809	0.699946	0.763836	0.79611
608	0.847222	0.666667	0.738095	0.76	0.783439	0.691619	0.752996	0.789887
609	0.847222	0.685714	0.738095	0.784314	0.789809	0.699946	0.763836	0.79611
610	0.855172	0.685714	0.746988	0.784314	0.796178	0.707847	0.768047	0.802105
611	0.855172	0.685714	0.746988	0.784314	0.796178	0.707847	0.768047	0.802105
612	0.855172	0.685714	0.746988	0.784314	0.796178	0.707847	0.768047	0.802105
613	0.855172	0.685714	0.746988	0.784314	0.796178	0.707847	0.768047	0.802105
614	0.855172	0.685714	0.746988	0.784314	0.796178	0.707847	0.768047	0.802105
615	0.855172	0.685714	0.746988	0.784314	0.796178	0.707847	0.768047	0.802105
616	0.855172	0.685714	0.746988	0.784314	0.796178	0.707847	0.768047	0.802105
617	0.855172	0.685714	0.746988	0.784314	0.796178	0.707847	0.768047	0.802105
618	0.855172	0.685714	0.746988	0.784314	0.796178	0.707847	0.768047	0.802105
619	0.855172	0.685714	0.746988	0.784314	0.796178	0.707847	0.768047	0.802105
620	0.855172	0.685714	0.746988	0.784314	0.796178	0.707847	0.768047	0.802105
621	0.855172	0.685714	0.746988	0.784314	0.796178	0.707847	0.768047	0.802105
622	0.855172	0.685714	0.746988	0.784314	0.796178	0.707847	0.768047	0.802105
623	0.855172	0.666667	0.746988	0.76	0.789809	0.699511	0.757207	0.795882
624	0.855172	0.666667	0.746988	0.76	0.789809	0.699511	0.757207	0.795882
625	0.855172	0.666667	0.746988	0.76	0.789809	0.699511	0.757207	0.795882
626	0.855172	0.666667	0.746988	0.76	0.789809	0.699511	0.757207	0.795882
627	0.863014	0.666667	0.756098	0.76	0.796178	0.707506	0.761444	0.801875
628	0.855172	0.666667	0.746988	0.76	0.789809	0.699511	0.757207	0.795882
629	0.863014	0.666667	0.756098	0.76	0.796178	0.707506	0.761444	0.801875
630	0.863014	0.666667	0.756098	0.76	0.796178	0.707506	0.761444	0.801875
631	0.863014	0.666667	0.756098	0.76	0.796178	0.707506	0.761444	0.801875
632	0.863014	0.666667	0.756098	0.76	0.796178	0.707506	0.761444	0.801875
633	0.863014	0.666667	0.756098	0.76	0.796178	0.707506	0.761444	0.801875
634	0.863014	0.666667	0.756098	0.76	0.796178	0.707506	0.761444	0.801875
635	0.863014	0.685714	0.756098	0.784314	0.802548	0.715853	0.772285	0.808098
636	0.863014	0.685714	0.756098	0.784314	0.802548	0.715853	0.772285	0.808098
637	0.863014	0.705882	0.756098	0.807692	0.808917	0.724283	0.783171	0.814235
638	0.863014	0.705882	0.756098	0.807692	0.808917	0.724283	0.783171	0.814235
639	0.863014	0.705882	0.756098	0.807692	0.808917	0.724283	0.783171	0.814235
640	0.863014	0.705882	0.756098	0.807692	0.808917	0.724283	0.783171	0.814235
641	0.863014	0.705882	0.756098	0.807692	0.808917	0.724283	0.783171	0.814235
642	0.863014	0.705882	0.756098	0.807692	0.808917	0.724283	0.783171	0.814235
643	0.863014	0.685714	0.756098	0.784314	0.802548	0.715853	0.772285	0.808098
644	0.863014	0.685714	0.756098	0.784314	0.802548	0.715853	0.772285	0.808098
645	0.863014	0.685714	0.756098	0.784314	0.802548	0.715853	0.772285	0.808098
646	0.863014	0.685714	0.756098	0.784314	0.802548	0.715853	0.772285	0.808098
647	0.863014	0.685714	0.756098	0.784314	0.802548	0.715853	0.772285	0.808098
648	0.855172	0.685714	0.746988	0.784314	0.796178	0.707847	0.768047	0.802105
649	0.855172	0.685714	0.746988	0.784314	0.796178	0.707847	0.768047	0.802105
650	0.855172	0.685714	0.746988	0.784314	0.796178	0.707847	0.768047	0.802105
651	0.855172	0.685714	0.746988	0.784314	0.796178	0.707847	0.768047	0.802105
652	0.855172	0.685714	0.746988	0.784314	0.796178	0.707847	0.768047	0.802105
653	0.855172	0.685714	0.746988	0.784314	0.796178	0.707847	0.768047	0.802105
654	0.855172	0.685714	0.746988	0.784314	0.796178	0.707847	0.768047	0.802105
655	0.861111	0.685714	0.761905	0.784314	0.802548	0.718805	0.773261	0.808533
656	0.861111	0.685714	0.761905	0.784314	0.802548	0.718805	0.773261	0.808533
657	0.861111	0.685714	0.761905	0.784314	0.802548	0.718805	0.773261	0.808533
658	0.855172	0.685714	0.746988	0.784314	0.796178	0.707847	0.768047	0.802105
659	0.863014	0.685714	0.756098	0.784314	0.802548	0.715853	0.772285	0.808098
660	0.863014	0.685714	0.756098	0.784314	0.802548	0.715853	0.772285	0.808098
661	0.863014	0.685714	0.756098	0.784314	0.802548	0.715853	0.772285	0.808098
662	0.863014	0.685714	0.756098	0.784314	0.802548	0.715853	0.772285	0.808098
663	0.863014	0.705882	0.756098	0.807692	0.808917	0.724283	0.783171	0.814235
664	0.863014	0.705882	0.756098	0.807692	0.808917	0.724283	0.783171	0.814235
665	0.863014	0.705882	0.756098	0.807692	0.808917	0.724283	0.783171	0.814235
666	0.863014	0.685714	0.756098	0.784314	0.802548	0.715853	0.772285	0.808098
667	0.863014	0.685714	0.756098	0.784314	0.802548	0.715853	0.772285	0.808098
668	0.863014	0.685714	0.756098	0.784314	0.802548	0.715853	0.772285	0.808098
669	0.863014	0.685714	0.756098	0.784314	0.802548	0.715853	0.772285	0.808098
670	0.863014	0.666667	0.756098	0.76	0.796178	0.707506	0.761444	0.801875
671	0.855172	0.685714	0.746988	0.784314	0.796178	0.707847	0.768047	0.802105
672	0.855172	0.685714	0.746988	0.784314	0.796178	0.707847	0.768047	0.802105
673	0.855172	0.666667	0.746988	0.76	0.789809	0.699511	0.757207	0.795882
674	0.855172	0.666667	0.746988	0.76	0.789809	0.699511	0.757207	0.795882
675	0.855172	0.666667	0.746988	0.76	0.789809	0.699511	0.757207	0.795882
676	0.855172	0.685714	0.746988	0.784314	0.796178	0.707847	0.768047	0.802105
677	0.855172	0.685714	0.746988	0.784314	0.796178	0.707847	0.768047	0.802105
678	0.855172	0.666667	0.746988	0.76	0.789809	0.699511	0.757207	0.795882
679	0.855172	0.666667	0.746988	0.76	0.789809	0.699511	0.757207	0.795882
680	0.855172	0.685714	0.746988	0.784314	0.796178	0.707847	0.768047	0.802105
681	0.855172	0.685714	0.746988	0.784314	0.796178	0.707847	0.768047	0.802105
682	0.855172	0.705882	0.746988	0.807692	0.802548	0.716266	0.778934	0.808242
683	0.855172	0.705882	0.746988	0.807692	0.802548	0.716266	0.778934	0.808242
684	0.855172	0.705882	0.746988	0.807692	0.802548	0.716266	0.778934	0.808242
685	0.853147	0.705882	0.752941	0.807692	0.802548	0.719385	0.779916	0.808652
686	0.853147	0.705882	0.752941	0.807692	0.802548	0.719385	0.779916	0.808652
687	0.853147	0.705882	0.752941	0.807692	0.802548	0.719385	0.779916	0.808652
688	0.847222	0.685714	0.738095	0.784314	0.789809	0.699946	0.763836	0.79611
689	0.847222	0.705882	0.738095	0.807692	0.796178	0.708355	0.774723	0.802248
690	0.847222	0.705882	0.738095	0.807692	0.796178	0.708355	0.774723	0.802248
691	0.847222	0.727273	0.738095	0.830189	0.802548	0.716848	0.785695	0.808317
692	0.847222	0.727273	0.738095	0.830189	0.802548	0.716848	0.785695	0.808317
693	0.847222	0.727273	0.738095	0.830189	0.802548	0.716848	0.785695	0.808317
694	0.847222	0.705882	0.738095	0.807692	0.796178	0.708355	0.774723	0.802248
695	0.847222	0.705882	0.738095	0.807692	0.796178	0.708355	0.774723	0.802248
696	0.847222	0.705882	0.738095	0.807692	0.796178	0.708355	0.774723	0.802248
697	0.847222	0.705882	0.738095	0.807692	0.796178	0.708355	0.774723	0.802248
698	0.847222	0.727273	0.738095	0.830189	0.802548	0.716848	0.785695	0.808317
699	0.847222	0.727273	0.738095	0.830189	0.802548	0.716848	0.785695	0.808317
700	0.847222	0.727273	0.738095	0.830189	0.802548	0.716848	0.785695	0.808317
701	0.847222	0.727273	0.738095	0.830189	0.802548	0.716848	0.785695	0.808317
702	0.847222	0.727273	0.738095	0.830189	0.802548	0.716848	0.785695	0.808317
703	0.847222	0.727273	0.738095	0.830189	0.802548	0.716848	0.785695	0.808317
704	0.847222	0.727273	0.738095	0.830189	0.802548	0.716848	0.785695	0.808317
705	0.847222	0.727273	0.738095	0.830189	0.802548	0.716848	0.785695	0.808317
706	0.847222	0.705882	0.738095	0.807692	0.796178	0.708355	0.774723	0.802248
707	0.847222	0.705882	0.738095	0.807692	0.796178	0.708355	0.774723	0.802248
708	0.847222	0.705882	0.738095	0.807692	0.796178	0.708355	0.774723	0.802248
709	0.847222	0.705882	0.738095	0.807692	0.796178	0.708355	0.774723	0.802248
710	0.855172	0.685714	0.746988	0.784314	0.796178	0.707847	0.768047	0.802105
711	0.855172	0.685714	0.746988	0.784314	0.796178	0.707847	0.768047	0.802105
712	0.855172	0.685714	0.746988	0.784314	0.796178	0.707847	0.768047	0.802105
713	0.855172	0.685714	0.746988	0.784314	0.796178	0.707847	0.768047	0.802105
714	0.855172	0.685714	0.746988	0.784314	0.796178	0.707847	0.768047	0.802105
715	0.855172	0.685714	0.746988	0.784314	0.796178	0.707847	0.768047	0.802105
716	0.847222	0.685714	0.738095	0.784314	0.789809	0.699946	0.763836	0.79611
717	0.847222	0.685714	0.738095	0.784314	0.789809	0.699946	0.763836	0.79611
718	0.847222	0.705882	0.738095	0.807692	0.796178	0.708355	0.774723	0.802248
719	0.847222	0.705882	0.738095	0.807692	0.796178	0.708355	0.774723	0.802248
720	0.847222	0.705882	0.738095	0.807692	0.796178	0.708355	0.774723	0.802248
721	0.847222	0.705882	0.738095	0.807692	0.796178	0.708355	0.774723	0.802248
722	0.847222	0.705882	0.738095	0.807692	0.796178	0.708355	0.774723	0.802248
723	0.855172	0.705882	0.746988	0.807692	0.802548	0.716266	0.778934	0.808242
724	0.855172	0.705882	0.746988	0.807692	0.802548	0.716266	0.778934	0.808242
725	0.855172	0.705882	0.746988	0.807692	0.802548	0.716266	0.778934	0.808242
726	0.855172	0.705882	0.746988	0.807692	0.802548	0.716266	0.778934	0.808242
727	0.853147	0.685714	0.752941	0.784314	0.796178	0.710985	0.769029	0.802515
728	0.855172	0.685714	0.746988	0.784314	0.796178	0.707847	0.768047	0.802105
729	0.855172	0.705882	0.746988	0.807692	0.802548	0.716266	0.778934	0.808242
730	0.855172	0.705882	0.746988	0.807692	0.802548	0.716266	0.778934	0.808242
731	0.855172	0.705882	0.746988	0.807692	0.802548	0.716266	0.778934	0.808242
732	0.855172	0.705882	0.746988	0.807692	0.802548	0.716266	0.778934	0.808242
733	0.855172	0.705882	0.746988	0.807692	0.802548	0.716266	0.778934	0.808242
734	0.855172	0.705882	0.746988	0.807692	0.802548	0.716266	0.778934	0.808242
735	0.855172	0.705882	0.746988	0.807692	0.802548	0.716266	0.778934	0.808242
736	0.855172	0.685714	0.746988	0.784314	0.796178	0.707847	0.768047	0.802105
737	0.855172	0.685714	0.746988	0.784314	0.796178	0.707847	0.768047	0.802105
738	0.855172	0.685714	0.746988	0.784314	0.796178	0.707847	0.768047	0.802105
739	0.855172	0.685714	0.746988	0.784314	0.796178	0.707847	0.768047	0.802105
740	0.855172	0.705882	0.746988	0.807692	0.802548	0.716266	0.778934	0.808242
741	0.855172	0.705882	0.746988	0.807692	0.802548	0.716266	0.778934	0.808242
742	0.855172	0.705882	0.746988	0.807692	0.802548	0.716266	0.778934	0.808242
743	0.855172	0.705882	0.746988	0.807692	0.802548	0.716266	0.778934	0.808242
744	0.855172	0.705882	0.746988	0.807692	0.802548	0.716266	0.778934	0.808242
745	0.855172	0.705882	0.746988	0.807692	0.802548	0.716266	0.778934	0.808242
746	0.855172	0.705882	0.746988	0.807692	0.802548	0.716266	0.778934	0.808242
747	0.855172	0.705882	0.746988	0.807692	0.802548	0.716266	0.778934	0.808242
748	0.855172	0.705882	0.746988	0.807692	0.802548	0.716266	0.778934	0.808242
749	0.855172	0.705882	0.746988	0.807692	0.802548	0.716266	0.778934	0.808242
750	0.855172	0.705882	0.746988	0.807692	0.802548	0.716266	0.778934	0.808242
751	0.855172	0.705882	0.746988	0.807692	0.802548	0.716266	0.778934	0.808242
752	0.855172	0.705882	0.746988	0.807692	0.802548	0.716266	0.778934	0.808242
753	0.855172	0.705882	0.746988	0.807692	0.802548	0.716266	0.778934	0.808242
754	0.855172	0.705882	0.746988	0.807692	0.802548	0.716266	0.778934	0.808242
755	0.855172	0.685714	0.746988	0.784314	0.796178	0.707847	0.768047	0.802105
756	0.855172	0.705882	0.746988	0.807692	0.802548	0.716266	0.778934	0.808242
757	0.855172	0.705882	0.746988	0.807692	0.802548	0.716266	0.778934	0.808242
758	0.855172	0.705882	0.746988	0.807692	0.802548	0.716266	0.778934	0.808242
759	0.855172	0.705882	0.746988	0.807692	0.802548	0.716266	0.778934	0.808242
760	0.855172	0.705882	0.746988	0.807692	0.802548	0.716266	0.778934	0.808242
761	0.855172	0.705882	0.746988	0.807692	0.802548	0.716266	0.778934	0.808242
762	0.855172	0.705882	0.746988	0.807692	0.802548	0.716266	0.778934	0.808242
763	0.855172	0.705882	0.746988	0.807692	0.802548	0.716266	0.778934	0.808242
764	0.861111	0.705882	0.761905	0.807692	0.808917	0.727214	0.784148	0.814671
765	0.861111	0.705882	0.761905	0.807692	0.808917	0.727214	0.784148	0.814671
766	0.861111	0.705882	0.761905	0.807692	0.808917	0.727214	0.784148	0.814671
767	0.861111	0.705882	0.761905	0.807692	0.808917	0.727214	0.784148	0.814671
768	0.861111	0.705882	0.761905	0.807692	0.808917	0.727214	0.784148	0.814671
769	0.861111	0.705882	0.761905	0.807692	0.808917	0.727214	0.784148	0.814671
770	0.861111	0.705882	0.761905	0.807692	0.808917	0.727214	0.784148	0.814671
771	0.861111	0.705882	0.761905	0.807692	0.808917	0.727214	0.784148	0.814671
772	0.861111	0.705882	0.761905	0.807692	0.808917	0.727214	0.784148	0.814671
773	0.861111	0.705882	0.761905	0.807692	0.808917	0.727214	0.784148	0.814671
774	0.861111	0.705882	0.761905	0.807692	0.808917	0.727214	0.784148	0.814671
775	0.861111	0.705882	0.761905	0.807692	0.808917	0.727214	0.784148	0.814671
776	0.861111	0.705882	0.761905	0.807692	0.808917	0.727214	0.784148	0.814671
777	0.861111	0.727273	0.761905	0.830189	0.815287	0.735709	0.795119	0.82074
778	0.861111	0.727273	0.761905	0.830189	0.815287	0.735709	0.795119	0.82074
779	0.861111	0.705882	0.761905	0.807692	0.808917	0.727214	0.784148	0.814671
780	0.861111	0.727273	0.761905	0.830189	0.815287	0.735709	0.795119	0.82074
781	0.861111	0.727273	0.761905	0.830189	0.815287	0.735709	0.795119	0.82074
782	0.855172	0.727273	0.746988	0.830189	0.808917	0.72477	0.789905	0.814312
783	0.855172	0.727273	0.746988	0.830189	0.808917	0.72477	0.789905	0.814312
784	0.855172	0.727273	0.746988	0.830189	0.808917	0.72477	0.789905	0.814312
785	0.855172	0.727273	0.746988	0.830189	0.808917	0.72477	0.789905	0.814312
786	0.855172	0.727273	0.746988	0.830189	0.808917	0.72477	0.789905	0.814312
787	0.855172	0.727273	0.746988	0.830189	0.808917	0.72477	0.789905	0.814312
788	0.855172	0.727273	0.746988	0.830189	0.808917	0.72477	0.789905	0.814312
789	0.855172	0.727273	0.746988	0.830189	0.808917	0.72477	0.789905	0.814312
790	0.855172	0.727273	0.746988	0.830189	0.808917	0.72477	0.789905	0.814312
791	0.855172	0.727273	0.746988	0.830189	0.808917	0.72477	0.789905	0.814312
792	0.855172	0.727273	0.746988	0.830189	0.808917	0.72477	0.789905	0.814312
793	0.855172	0.705882	0.746988	0.807692	0.802548	0.716266	0.778934	0.808242
794	0.855172	0.705882	0.746988	0.807692	0.802548	0.716266	0.778934	0.808242
795	0.855172	0.705882	0.746988	0.807692	0.802548	0.716266	0.778934	0.808242
796	0.855172	0.705882	0.746988	0.807692	0.802548	0.716266	0.778934	0.808242
797	0.855172	0.705882	0.746988	0.807692	0.802548	0.716266	0.778934	0.808242
798	0.855172	0.705882	0.746988	0.807692	0.802548	0.716266	0.778934	0.808242
799	0.855172	0.705882	0.746988	0.807692	0.802548	0.716266	0.778934	0.808242
800	0.855172	0.705882	0.746988	0.807692	0.802548	0.716266	0.778934	0.808242
801	0.855172	0.685714	0.746988	0.784314	0.796178	0.707847	0.768047	0.802105
802	0.855172	0.685714	0.746988	0.784314	0.796178	0.707847	0.768047	0.802105
803	0.861111	0.685714	0.761905	0.784314	0.802548	0.718805	0.773261	0.808533
804	0.861111	0.685714	0.761905	0.784314	0.802548	0.718805	0.773261	0.808533
805	0.861111	0.685714	0.761905	0.784314	0.802548	0.718805	0.773261	0.808533
806	0.861111	0.685714	0.761905	0.784314	0.802548	0.718805	0.773261	0.808533
807	0.861111	0.685714	0.761905	0.784314	0.802548	0.718805	0.773261	0.808533
808	0.861111	0.685714	0.761905	0.784314	0.802548	0.718805	0.773261	0.808533
809	0.861111	0.685714	0.761905	0.784314	0.802548	0.718805	0.773261	0.808533
810	0.861111	0.685714	0.761905	0.784314	0.802548	0.718805	0.773261	0.808533
811	0.861111	0.685714	0.761905	0.784314	0.802548	0.718805	0.773261	0.808533
812	0.861111	0.685714	0.761905	0.784314	0.802548	0.718805	0.773261	0.808533
813	0.861111	0.685714	0.761905	0.784314	0.802548	0.718805	0.773261	0.808533
814	0.861111	0.685714	0.761905	0.784314	0.802548	0.718805	0.773261	0.808533
815	0.855172	0.685714	0.746988	0.784314	0.796178	0.707847	0.768047	0.802105
816	0.855172	0.685714	0.746988	0.784314	0.796178	0.707847	0.768047	0.802105
817	0.855172	0.685714	0.746988	0.784314	0.796178	0.707847	0.768047	0.802105
818	0.855172	0.685714	0.746988	0.784314	0.796178	0.707847	0.768047	0.802105
819	0.855172	0.685714	0.746988	0.784314	0.796178	0.707847	0.768047	0.802105
820	0.855172	0.685714	0.746988	0.784314	0.796178	0.707847	0.768047	0.802105
821	0.855172	0.685714	0.746988	0.784314	0.796178	0.707847	0.768047	0.802105
822	0.855172	0.685714	0.746988	0.784314	0.796178	0.707847	0.768047	0.802105
823	0.855172	0.685714	0.746988	0.784314	0.796178	0.707847	0.768047	0.802105
824	0.855172	0.685714	0.746988	0.784314	0.796178	0.707847	0.768047	0.802105
825	0.855172	0.685714	0.746988	0.784314	0.796178	0.707847	0.768047	0.802105
826	0.861111	0.705882	0.761905	0.807692	0.808917	0.727214	0.784148	0.814671
827	0.855172	0.702703	0.746988	0.77551	0.796178	0.710143	0.770093	0.80183
828	0.855172	0.702703	0.746988	0.77551	0.796178	0.710143	0.770093	0.80183
829	0.855172	0.702703	0.746988	0.77551	0.796178	0.710143	0.770093	0.80183
830	0.855172	0.702703	0.746988	0.77551	0.796178	0.710143	0.770093	0.80183
831	0.855172	0.685714	0.746988	0.784314	0.796178	0.707847	0.768047	0.802105
832	0.855172	0.685714	0.746988	0.784314	0.796178	0.707847	0.768047	0.802105
833	0.855172	0.705882	0.746988	0.807692	0.802548	0.716266	0.778934	0.808242
834	0.855172	0.685714	0.746988	0.784314	0.796178	0.707847	0.768047	0.802105
835	0.855172	0.685714	0.746988	0.784314	0.796178	0.707847	0.768047	0.802105
836	0.855172	0.685714	0.746988	0.784314	0.796178	0.707847	0.768047	0.802105
837	0.855172	0.685714	0.746988	0.784314	0.796178	0.707847	0.768047	0.802105
838	0.855172	0.685714	0.746988	0.784314	0.796178	0.707847	0.768047	0.802105
839	0.855172	0.705882	0.746988	0.807692	0.802548	0.716266	0.778934	0.808242
840	0.855172	0.685714	0.746988	0.784314	0.796178	0.707847	0.768047	0.802105
841	0.855172	0.705882	0.746988	0.807692	0.802548	0.716266	0.778934	0.808242
842	0.855172	0.722222	0.746988	0.8	0.802548	0.718395	0.781096	0.808126
843	0.855172	0.742857	0.746988	0.823529	0.808917	0.726729	0.792137	0.81433
844	0.855172	0.722222	0.746988	0.8	0.802548	0.718395	0.781096	0.808126
845	0.855172	0.722222	0.746988	0.8	0.802548	0.718395	0.781096	0.808126
846	0.855172	0.722222	0.746988	0.8	0.802548	0.718395	0.781096	0.808126
847	0.855172	0.722222	0.746988	0.8	0.802548	0.718395	0.781096	0.808126
848	0.855172	0.742857	0.746988	0.823529	0.808917	0.726729	0.792137	0.81433
849	0.855172	0.742857	0.746988	0.823529	0.808917	0.726729	0.792137	0.81433
850	0.855172	0.742857	0.746988	0.823529	0.808917	0.726729	0.792137	0.81433
851	0.855172	0.705882	0.746988	0.807692	0.802548	0.716266	0.778934	0.808242
852	0.855172	0.742857	0.746988	0.823529	0.808917	0.726729	0.792137	0.81433
853	0.855172	0.742857	0.746988	0.823529	0.808917	0.726729	0.792137	0.81433
854	0.855172	0.742857	0.746988	0.823529	0.808917	0.726729	0.792137	0.81433
855	0.855172	0.742857	0.746988	0.823529	0.808917	0.726729	0.792137	0.81433
856	0.855172	0.742857	0.746988	0.823529	0.808917	0.726729	0.792137	0.81433
857	0.855172	0.742857	0.746988	0.823529	0.808917	0.726729	0.792137	0.81433
858	0.855172	0.742857	0.746988	0.823529	0.808917	0.726729	0.792137	0.81433
859	0.855172	0.742857	0.746988	0.823529	0.808917	0.726729	0.792137	0.81433
860	0.855172	0.742857	0.746988	0.823529	0.808917	0.726729	0.792137	0.81433
861	0.855172	0.742857	0.746988	0.823529	0.808917	0.726729	0.792137	0.81433
862	0.855172	0.742857	0.746988	0.823529	0.808917	0.726729	0.792137	0.81433
863	0.855172	0.742857	0.746988	0.823529	0.808917	0.726729	0.792137	0.81433
864	0.855172	0.742857	0.746988	0.823529	0.808917	0.726729	0.792137	0.81433
865	0.855172	0.742857	0.746988	0.823529	0.808917	0.726729	0.792137	0.81433
866	0.855172	0.742857	0.746988	0.823529	0.808917	0.726729	0.792137	0.81433
867	0.855172	0.742857	0.746988	0.823529	0.808917	0.726729	0.792137	0.81433
868	0.855172	0.742857	0.746988	0.823529	0.808917	0.726729	0.792137	0.81433
869	0.855172	0.742857	0.746988	0.823529	0.808917	0.726729	0.792137	0.81433
870	0.855172	0.742857	0.746988	0.823529	0.808917	0.726729	0.792137	0.81433
871	0.855172	0.742857	0.746988	0.823529	0.808917	0.726729	0.792137	0.81433
872	0.855172	0.742857	0.746988	0.823529	0.808917	0.726729	0.792137	0.81433
873	0.855172	0.742857	0.746988	0.823529	0.808917	0.726729	0.792137	0.81433
874	0.855172	0.742857	0.746988	0.823529	0.808917	0.726729	0.792137	0.81433
875	0.855172	0.742857	0.746988	0.823529	0.808917	0.726729	0.792137	0.81433
876	0.855172	0.742857	0.746988	0.823529	0.808917	0.726729	0.792137	0.81433
877	0.855172	0.742857	0.746988	0.823529	0.808917	0.726729	0.792137	0.81433
878	0.855172	0.742857	0.746988	0.823529	0.808917	0.726729	0.792137	0.81433
879	0.855172	0.742857	0.746988	0.823529	0.808917	0.726729	0.792137	0.81433
880	0.855172	0.742857	0.746988	0.823529	0.808917	0.726729	0.792137	0.81433
881	0.855172	0.742857	0.746988	0.823529	0.808917	0.726729	0.792137	0.81433
882	0.855172	0.742857	0.746988	0.823529	0.808917	0.726729	0.792137	0.81433
883	0.855172	0.742857	0.746988	0.823529	0.808917	0.726729	0.792137	0.81433
884	0.855172	0.742857	0.746988	0.823529	0.808917	0.726729	0.792137	0.81433
885	0.855172	0.742857	0.746988	0.823529	0.808917	0.726729	0.792137	0.81433
886	0.855172	0.742857	0.746988	0.823529	0.808917	0.726729	0.792137	0.81433
887	0.855172	0.742857	0.746988	0.823529	0.808917	0.726729	0.792137	0.81433
888	0.855172	0.742857	0.746988	0.823529	0.808917	0.726729	0.792137	0.81433
889	0.855172	0.742857	0.746988	0.823529	0.808917	0.726729	0.792137	0.81433
890	0.855172	0.742857	0.746988	0.823529	0.808917	0.726729	0.792137	0.81433
891	0.855172	0.742857	0.746988	0.823529	0.808917	0.726729	0.792137	0.81433
892	0.855172	0.742857	0.746988	0.823529	0.808917	0.726729	0.792137	0.81433
893	0.855172	0.742857	0.746988	0.823529	0.808917	0.726729	0.792137	0.81433
894	0.855172	0.742857	0.746988	0.823529	0.808917	0.726729	0.792137	0.81433
895	0.855172	0.742857	0.746988	0.823529	0.808917	0.726729	0.792137	0.81433
896	0.855172	0.742857	0.746988	0.823529	0.808917	0.726729	0.792137	0.81433
897	0.855172	0.742857	0.746988	0.823529	0.808917	0.726729	0.792137	0.81433
898	0.855172	0.742857	0.746988	0.823529	0.808917	0.726729	0.792137	0.81433
899	0.855172	0.742857	0.746988	0.823529	0.808917	0.726729	0.792137	0.81433
900	0.861111	0.742857	0.761905	0.823529	0.815287	0.737665	0.797351	0.820758
901	0.861111	0.742857	0.761905	0.823529	0.815287	0.737665	0.797351	0.820758
902	0.861111	0.742857	0.761905	0.823529	0.815287	0.737665	0.797351	0.820758
903	0.861111	0.742857	0.761905	0.823529	0.815287	0.737665	0.797351	0.820758
904	0.861111	0.742857	0.761905	0.823529	0.815287	0.737665	0.797351	0.820758
905	0.861111	0.742857	0.761905	0.823529	0.815287	0.737665	0.797351	0.820758
906	0.861111	0.742857	0.761905	0.823529	0.815287	0.737665	0.797351	0.820758
907	0.861111	0.742857	0.761905	0.823529	0.815287	0.737665	0.797351	0.820758
908	0.855172	0.742857	0.746988	0.823529	0.808917	0.726729	0.792137	0.81433
909	0.861111	0.742857	0.761905	0.823529	0.815287	0.737665	0.797351	0.820758
910	0.861111	0.742857	0.761905	0.823529	0.815287	0.737665	0.797351	0.820758
911	0.861111	0.742857	0.761905	0.823529	0.815287	0.737665	0.797351	0.820758
912	0.861111	0.742857	0.761905	0.823529	0.815287	0.737665	0.797351	0.820758
913	0.861111	0.742857	0.761905	0.823529	0.815287	0.737665	0.797351	0.820758
914	0.861111	0.742857	0.761905	0.823529	0.815287	0.737665	0.797351	0.820758
915	0.861111	0.742857	0.761905	0.823529	0.815287	0.737665	0.797351	0.820758
916	0.861111	0.742857	0.761905	0.823529	0.815287	0.737665	0.797351	0.820758
917	0.861111	0.742857	0.761905	0.823529	0.815287	0.737665	0.797351	0.820758
918	0.861111	0.742857	0.761905	0.823529	0.815287	0.737665	0.797351	0.820758
919	0.861111	0.742857	0.761905	0.823529	0.815287	0.737665	0.797351	0.820758
920	0.861111	0.742857	0.761905	0.823529	0.815287	0.737665	0.797351	0.820758
921	0.861111	0.742857	0.761905	0.823529	0.815287	0.737665	0.797351	0.820758
922	0.861111	0.742857	0.761905	0.823529	0.815287	0.737665	0.797351	0.820758
923	0.861111	0.742857	0.761905	0.823529	0.815287	0.737665	0.797351	0.820758
924	0.861111	0.742857	0.761905	0.823529	0.815287	0.737665	0.797351	0.820758
925	0.861111	0.742857	0.761905	0.823529	0.815287	0.737665	0.797351	0.820758
926	0.861111	0.742857	0.761905	0.823529	0.815287	0.737665	0.797351	0.820758
927	0.861111	0.742857	0.761905	0.823529	0.815287	0.737665	0.797351	0.820758
928	0.861111	0.742857	0.761905	0.823529	0.815287	0.737665	0.797351	0.820758
929	0.861111	0.742857	0.761905	0.823529	0.815287	0.737665	0.797351	0.820758
930	0.861111	0.742857	0.761905	0.823529	0.815287	0.737665	0.797351	0.820758
931	0.861111	0.742857	0.761905	0.823529	0.815287	0.737665	0.797351	0.820758
932	0.861111	0.742857	0.761905	0.823529	0.815287	0.737665	0.797351	0.820758
933	0.861111	0.742857	0.761905	0.823529	0.815287	0.737665	0.797351	0.820758
934	0.861111	0.742857	0.761905	0.823529	0.815287	0.737665	0.797351	0.820758
935	0.861111	0.742857	0.761905	0.823529	0.815287	0.737665	0.797351	0.820758
936	0.861111	0.742857	0.761905	0.823529	0.815287	0.737665	0.797351	0.820758
937	0.861111	0.742857	0.761905	0.823529	0.815287	0.737665	0.797351	0.820758
938	0.861111	0.742857	0.761905	0.823529	0.815287	0.737665	0.797351	0.820758
939	0.861111	0.742857	0.761905	0.823529	0.815287	0.737665	0.797351	0.820758
940	0.861111	0.742857	0.761905	0.823529	0.815287	0.737665	0.797351	0.820758
941	0.861111	0.742857	0.761905	0.823529	0.815287	0.737665	0.797351	0.820758
942	0.861111	0.742857	0.761905	0.823529	0.815287	0.737665	0.797351	0.820758
943	0.861111	0.742857	0.761905	0.823529	0.815287	0.737665	0.797351	0.820758
944	0.861111	0.742857	0.761905	0.823529	0.815287	0.737665	0.797351	0.820758
945	0.861111	0.742857	0.761905	0.823529	0.815287	0.737665	0.797351	0.820758
946	0.861111	0.742857	0.761905	0.823529	0.815287	0.737665	0.797351	0.820758
947	0.861111	0.742857	0.761905	0.823529	0.815287	0.737665	0.797351	0.820758
948	0.861111	0.742857	0.761905	0.823529	0.815287	0.737665	0.797351	0.820758
949	0.861111	0.742857	0.761905	0.823529	0.815287	0.737665	0.797351	0.820758
950	0.861111	0.742857	0.761905	0.823529	0.815287	0.737665	0.797351	0.820758
951	0.861111	0.742857	0.761905	0.823529	0.815287	0.737665	0.797351	0.820758
952	0.861111	0.764706	0.761905	0.846154	0.821656	0.746073	0.808469	0.826891
953	0.861111	0.764706	0.761905	0.846154	0.821656	0.746073	0.808469	0.826891
954	0.861111	0.764706	0.761905	0.846154	0.821656	0.746073	0.808469	0.826891
955	0.861111	0.764706	0.761905	0.846154	0.821656	0.746073	0.808469	0.826891
956	0.861111	0.764706	0.761905	0.846154	0.821656	0.746073	0.808469	0.826891
957	0.861111	0.764706	0.761905	0.846154	0.821656	0.746073	0.808469	0.826891
958	0.861111	0.764706	0.761905	0.846154	0.821656	0.746073	0.808469	0.826891
959	0.861111	0.764706	0.761905	0.846154	0.821656	0.746073	0.808469	0.826891
960	0.861111	0.764706	0.761905	0.846154	0.821656	0.746073	0.808469	0.826891
961	0.861111	0.764706	0.761905	0.846154	0.821656	0.746073	0.808469	0.826891
962	0.861111	0.764706	0.761905	0.846154	0.821656	0.746073	0.808469	0.826891
963	0.861111	0.764706	0.761905	0.846154	0.821656	0.746073	0.808469	0.826891
964	0.861111	0.764706	0.761905	0.846154	0.821656	0.746073	0.808469	0.826891
965	0.861111	0.764706	0.761905	0.846154	0.821656	0.746073	0.808469	0.826891
966	0.861111	0.764706	0.761905	0.846154	0.821656	0.746073	0.808469	0.826891
967	0.861111	0.764706	0.761905	0.846154	0.821656	0.746073	0.808469	0.826891
968	0.861111	0.764706	0.761905	0.846154	0.821656	0.746073	0.808469	0.826891
969	0.861111	0.764706	0.761905	0.846154	0.821656	0.746073	0.808469	0.826891
970	0.861111	0.764706	0.761905	0.846154	0.821656	0.746073	0.808469	0.826891
971	0.861111	0.764706	0.761905	0.846154	0.821656	0.746073	0.808469	0.826891
972	0.861111	0.764706	0.761905	0.846154	0.821656	0.746073	0.808469	0.826891
973	0.861111	0.764706	0.761905	0.846154	0.821656	0.746073	0.808469	0.826891
974	0.861111	0.764706	0.761905	0.846154	0.821656	0.746073	0.808469	0.826891
975	0.861111	0.764706	0.761905	0.846154	0.821656	0.746073	0.808469	0.826891
976	0.861111	0.764706	0.761905	0.846154	0.821656	0.746073	0.808469	0.826891
977	0.861111	0.764706	0.761905	0.846154	0.821656	0.746073	0.808469	0.826891
978	0.861111	0.764706	0.761905	0.846154	0.821656	0.746073	0.808469	0.826891
979	0.861111	0.764706	0.761905	0.846154	0.821656	0.746073	0.808469	0.826891
980	0.861111	0.764706	0.761905	0.846154	0.821656	0.746073	0.808469	0.826891
981	0.861111	0.764706	0.761905	0.846154	0.821656	0.746073	0.808469	0.826891
982	0.861111	0.764706	0.761905	0.846154	0.821656	0.746073	0.808469	0.826891
983	0.861111	0.764706	0.761905	0.846154	0.821656	0.746073	0.808469	0.826891
984	0.861111	0.764706	0.761905	0.846154	0.821656	0.746073	0.808469	0.826891
985	0.861111	0.764706	0.761905	0.846154	0.821656	0.746073	0.808469	0.826891
986	0.861111	0.764706	0.761905	0.846154	0.821656	0.746073	0.808469	0.826891
987	0.861111	0.764706	0.761905	0.846154	0.821656	0.746073	0.808469	0.826891
988	0.861111	0.764706	0.761905	0.846154	0.821656	0.746073	0.808469	0.826891
989	0.861111	0.764706	0.761905	0.846154	0.821656	0.746073	0.808469	0.826891
990	0.861111	0.764706	0.761905	0.846154	0.821656	0.746073	0.808469	0.826891
991	0.861111	0.764706	0.761905	0.846154	0.821656	0.746073	0.808469	0.826891
992	0.861111	0.764706	0.761905	0.846154	0.821656	0.746073	0.808469	0.826891
993	0.861111	0.764706	0.761905	0.846154	0.821656	0.746073	0.808469	0.826891
994	0.861111	0.764706	0.761905	0.846154	0.821656	0.746073	0.808469	0.826891
995	0.861111	0.764706	0.761905	0.846154	0.821656	0.746073	0.808469	0.826891
996	0.861111	0.764706	0.761905	0.846154	0.821656	0.746073	0.808469	0.826891
997	0.861111	0.764706	0.761905	0.846154	0.821656	0.746073	0.808469	0.826891
998	0.861111	0.764706	0.761905	0.846154	0.821656	0.746073	0.808469	0.826891
999	0.861111	0.764706	0.761905	0.846154	0.821656	0.746073	0.808469	0.826891
1000	0.861111	0.764706	0.761905	0.846154	0.821656	0.746073	0.808469	0.826891

## Sheet: LightGBM-DT
Number of feature	F1-score				ACC	MCC	Macro F1	Weighted F1
	ALL transduced	ALL untransduced	NHL transduced	NHL untransduced
1	0.671642	0.75	0.606742	0.711864	0.66879	0.536525	0.685062	0.670521
2	0.808219	0.709677	0.682927	0.8	0.764331	0.655499	0.750206	0.768962
3	0.797203	0.785714	0.666667	0.915254	0.783439	0.686354	0.791209	0.788046
4	0.802721	0.846154	0.65	0.95082	0.796178	0.698672	0.812424	0.798625
5	0.874172	0.866667	0.763158	0.947368	0.859873	0.791332	0.862841	0.861375
6	0.851351	0.75	0.740741	0.867925	0.815287	0.72982	0.802504	0.820059
7	0.842105	0.923077	0.736842	0.933333	0.840764	0.760309	0.858839	0.841435
8	0.810811	0.916667	0.666667	0.95082	0.808917	0.716203	0.836241	0.812359
9	0.864865	1	0.775	0.966667	0.872611	0.811781	0.901633	0.874329
10	0.835616	0.96	0.731707	0.95082	0.840764	0.766423	0.869536	0.843441
11	0.84	0.928571	0.710526	0.933333	0.834395	0.753057	0.853108	0.834655
12	0.855263	1	0.710526	1	0.859873	0.789103	0.891447	0.860795
13	0.808219	1	0.658537	1	0.821656	0.738146	0.866689	0.82547
14	0.780142	1	0.643678	1	0.802548	0.717709	0.855955	0.808198
15	0.867133	1	0.776471	1	0.878981	0.827754	0.910901	0.882157
16	0.847222	1	0.738095	1	0.859873	0.797863	0.896329	0.863348
17	0.816901	1	0.689655	0.983051	0.828025	0.754203	0.872402	0.833823
18	0.891892	0.96	0.8	0.983607	0.89172	0.840228	0.908875	0.8934
19	0.855172	1	0.761905	0.983051	0.866242	0.806315	0.900032	0.86962
20	0.921053	0.96	0.857143	0.966667	0.917197	0.875456	0.926216	0.917932
21	0.891892	1	0.804878	0.965517	0.89172	0.841017	0.915572	0.894406
22	0.878378	1	0.775	1	0.88535	0.830829	0.913345	0.887326
23	0.876712	0.916667	0.771084	0.95082	0.866242	0.804623	0.878821	0.869288
24	0.84	1	0.692308	1	0.847134	0.771611	0.883077	0.849015
25	0.897959	0.96	0.814815	0.983607	0.898089	0.850814	0.914095	0.899868
26	0.901408	1	0.827586	0.983051	0.904459	0.867732	0.928011	0.907775
27	0.891892	1	0.8	1	0.898089	0.849877	0.922973	0.899845
28	0.928105	1	0.868421	0.983051	0.929936	0.894312	0.944894	0.930491
29	0.90411	0.96	0.829268	0.983607	0.904459	0.86147	0.919246	0.90629
30	0.864865	1	0.75	1	0.872611	0.811781	0.903716	0.874806
31	0.876712	1	0.780488	1	0.88535	0.833091	0.9143	0.887802
32	0.882759	0.96	0.795181	0.983607	0.88535	0.834233	0.905386	0.887785
33	0.890411	1	0.814815	0.983607	0.898089	0.851793	0.922208	0.899478
34	0.855172	1	0.761905	0.983051	0.866242	0.806315	0.900032	0.86962
35	0.866667	1	0.769231	0.966667	0.872611	0.809845	0.900641	0.873853
36	0.845638	1	0.740741	0.965517	0.853503	0.782611	0.887974	0.856605
37	0.847222	0.96	0.738095	0.983607	0.853503	0.788209	0.882231	0.856903
38	0.897959	1	0.814815	0.966667	0.898089	0.850928	0.91986	0.899943
39	0.876712	1	0.780488	1	0.88535	0.833091	0.9143	0.887802
40	0.851351	1	0.75	0.966667	0.859873	0.792733	0.892005	0.861809
41	0.907895	1	0.815789	1	0.910828	0.865885	0.930921	0.911415
42	0.899329	1	0.820513	0.983607	0.904459	0.858325	0.925862	0.905194
43	0.861111	0.96	0.771084	0.967742	0.866242	0.806873	0.889984	0.868458
44	0.894737	0.96	0.789474	0.983607	0.89172	0.83697	0.906954	0.892315
45	0.85906	1	0.74359	0.983607	0.866242	0.80112	0.896564	0.867316
46	0.870748	1	0.790123	0.966667	0.878981	0.822402	0.906885	0.880778
47	0.853147	0.827586	0.776471	0.877193	0.834395	0.762722	0.833599	0.837555
48	0.861111	1	0.771084	0.983607	0.872611	0.816451	0.903951	0.874802
49	0.909091	0.923077	0.810811	0.966667	0.898089	0.845719	0.902411	0.898089
50	0.890323	0.923077	0.794521	0.933333	0.878981	0.816393	0.885313	0.878676
51	0.870748	0.88	0.771084	0.915254	0.853503	0.784743	0.859272	0.856531
52	0.845638	1	0.725	0.983051	0.853503	0.782329	0.888422	0.856246
53	0.849315	1	0.740741	0.983607	0.859873	0.794874	0.893416	0.861865
54	0.863014	1	0.780488	0.966667	0.872611	0.814102	0.902542	0.874714
55	0.884354	1	0.790123	1	0.89172	0.841419	0.918619	0.89382
56	0.887417	0.96	0.794872	0.966667	0.88535	0.828119	0.902239	0.88676
57	0.84	1	0.7	0.965517	0.840764	0.762398	0.876379	0.844239
58	0.90411	1	0.829268	1	0.910828	0.871068	0.933344	0.912735
59	0.829932	1	0.691358	1	0.840764	0.765351	0.880322	0.843854
60	0.876712	1	0.780488	1	0.88535	0.833091	0.9143	0.887802
61	0.857143	1	0.756098	0.983051	0.866242	0.803681	0.899073	0.869217
62	0.833333	0.96	0.714286	0.983607	0.840764	0.769249	0.872806	0.84448
63	0.882759	0.962963	0.795181	0.983051	0.88535	0.834602	0.905988	0.887924
64	0.88	0.96	0.769231	0.983607	0.878981	0.819259	0.898209	0.880317
65	0.917808	1	0.853659	1	0.923567	0.890057	0.942867	0.925201
66	0.890411	0.96	0.804878	0.983607	0.89172	0.84246	0.909724	0.893824
67	0.921053	0.962963	0.842105	0.983051	0.917197	0.87567	0.927293	0.917764
68	0.888889	1	0.809524	1	0.898089	0.854681	0.924603	0.900617
69	0.875817	0.888889	0.746667	0.949153	0.859873	0.788705	0.865131	0.860476
70	0.902778	1	0.833333	1	0.910828	0.87362	0.934028	0.91304
71	0.831169	0.846154	0.675676	0.9	0.808917	0.710723	0.81325	0.808917
72	0.927152	0.96	0.857143	0.983607	0.923567	0.885572	0.931975	0.924161
73	0.887417	0.96	0.779221	0.983607	0.88535	0.828044	0.902561	0.886309
74	0.912752	1	0.846154	0.983607	0.917197	0.877394	0.935628	0.91782
75	0.887417	0.888889	0.779221	0.949153	0.872611	0.809275	0.87617	0.873837
76	0.829932	1	0.691358	1	0.840764	0.765351	0.880322	0.843854
77	0.883117	1	0.756757	1	0.88535	0.826434	0.909968	0.88535
78	0.896552	1	0.819277	1	0.904459	0.862812	0.928957	0.906673
79	0.882759	1	0.795181	1	0.89172	0.843849	0.919485	0.89423
80	0.849315	0.962963	0.738095	0.947368	0.847134	0.777232	0.874435	0.851251
81	0.88	0.888889	0.769231	0.949153	0.866242	0.800549	0.871818	0.867845
82	0.843537	0.96	0.716049	0.983607	0.847134	0.774663	0.875798	0.849901
83	0.851351	0.923077	0.725	0.966667	0.847134	0.773685	0.866524	0.849548
84	0.887417	1	0.779221	1	0.89172	0.837755	0.916659	0.892753
85	0.861111	0.96	0.761905	0.983607	0.866242	0.807168	0.891656	0.869326
86	0.882759	0.8	0.795181	0.918033	0.859873	0.796267	0.848993	0.862007
87	0.876712	1	0.780488	1	0.88535	0.833091	0.9143	0.887802
88	0.899329	0.928571	0.810127	0.965517	0.89172	0.839939	0.900886	0.893375
89	0.855172	0.88	0.746988	0.95082	0.847134	0.777283	0.858245	0.850009
90	0.885906	1	0.794872	0.983607	0.89172	0.839257	0.916096	0.892568
91	0.88	1	0.769231	1	0.88535	0.828962	0.912308	0.886761
92	0.915033	0.896552	0.826667	0.947368	0.898089	0.847104	0.896405	0.898856
93	0.860927	1	0.717949	0.983051	0.859873	0.789967	0.890482	0.862083
94	0.868966	1	0.761905	0.983051	0.872611	0.815806	0.90348	0.876384
95	0.909091	1	0.8	0.983051	0.904459	0.855352	0.923035	0.905042
96	0.905405	0.928571	0.804878	0.928571	0.88535	0.832242	0.891857	0.888059
97	0.833333	0.96	0.714286	0.95082	0.834395	0.75977	0.86461	0.838215
98	0.847222	0.96	0.738095	0.95082	0.847134	0.778729	0.874034	0.850638
99	0.864865	1	0.740741	0.983051	0.866242	0.802506	0.897164	0.869386
100	0.849315	1	0.731707	1	0.859873	0.795113	0.895256	0.862869
101	0.885906	0.962963	0.78481	0.983051	0.88535	0.830081	0.904182	0.887024
102	0.861111	0.916667	0.761905	0.967742	0.859873	0.79761	0.876856	0.862707
103	0.866667	0.96	0.759494	0.966667	0.866242	0.800227	0.888207	0.868246
104	0.885906	0.785714	0.78481	0.896552	0.853503	0.782798	0.838246	0.855819
105	0.891892	0.888889	0.8	0.915254	0.872611	0.812034	0.874009	0.874451
106	0.870748	0.88	0.765432	0.95082	0.859873	0.793701	0.86675	0.861995
107	0.851351	0.923077	0.725	0.966667	0.847134	0.773685	0.866524	0.849548
108	0.866667	0.96	0.759494	0.966667	0.866242	0.800227	0.888207	0.868246
109	0.791367	0.888889	0.674157	0.949153	0.796178	0.712425	0.825891	0.801969
110	0.870748	0.888889	0.775	0.933333	0.859873	0.793909	0.866993	0.861644
111	0.827586	0.96	0.698795	0.983607	0.834395	0.7583	0.867497	0.838011
112	0.85906	0.962963	0.734177	0.983051	0.859873	0.791955	0.884813	0.861925
113	0.904459	0.923077	0.788732	0.966667	0.89172	0.835351	0.895734	0.890614
114	0.855172	0.923077	0.761905	0.949153	0.853503	0.787333	0.872327	0.856773
115	0.847682	0.96	0.701299	0.983607	0.847134	0.770516	0.873147	0.848457
116	0.901961	1	0.789474	0.983051	0.898089	0.846188	0.918621	0.899064
117	0.894737	1	0.805195	0.983051	0.898089	0.846777	0.920746	0.899226
118	0.881119	0.923077	0.8	0.966667	0.878981	0.827754	0.892716	0.881823
119	0.833333	0.928571	0.714286	0.965517	0.834395	0.760685	0.860427	0.838422
120	0.893333	0.928571	0.805195	0.949153	0.88535	0.829358	0.894063	0.886146
121	0.872483	0.923077	0.759494	0.966667	0.866242	0.801224	0.88043	0.868041
122	0.837838	1	0.7	1	0.847134	0.773685	0.884459	0.849768
123	0.899329	1	0.810127	1	0.904459	0.858467	0.927364	0.905879
124	0.847222	1	0.738095	1	0.859873	0.797863	0.896329	0.863348
125	0.855263	0.962963	0.746667	0.966667	0.859873	0.78937	0.88289	0.859875
126	0.876712	0.916667	0.780488	0.967742	0.872611	0.813889	0.885402	0.874738
127	0.868966	0.846154	0.771084	0.933333	0.853503	0.78696	0.854884	0.856309
128	0.891892	0.962963	0.814815	0.965517	0.89172	0.840909	0.908797	0.893681
129	0.849315	0.962963	0.731707	0.983051	0.853503	0.785898	0.881759	0.856564
130	0.825175	0.88	0.705882	0.95082	0.821656	0.742388	0.840469	0.82561
131	0.896104	0.888889	0.794521	0.966667	0.88535	0.826741	0.886545	0.88505
132	0.88	1	0.779221	0.983607	0.88535	0.828888	0.910707	0.885983
133	0.847222	0.888889	0.746988	0.966667	0.847134	0.77885	0.862441	0.849874
134	0.87013	0.928571	0.746667	0.947368	0.859873	0.788554	0.873184	0.860632
135	0.87013	1	0.72973	1	0.872611	0.807149	0.899965	0.872611
136	0.85906	1	0.725	0.983051	0.859873	0.791877	0.891778	0.862829
137	0.857143	0.96	0.740741	0.983607	0.859873	0.793701	0.885373	0.862392
138	0.851064	1	0.758621	1	0.866242	0.812121	0.902421	0.870069
139	0.849315	1	0.731707	1	0.859873	0.795113	0.895256	0.862869
140	0.916129	1	0.821918	1	0.917197	0.874395	0.934512	0.916897
141	0.84507	0.928571	0.752941	0.949153	0.847134	0.782247	0.868934	0.850161
142	0.901961	0.962963	0.8	0.983051	0.898089	0.846366	0.911994	0.898478
143	0.878981	0.96	0.732394	0.983607	0.872611	0.806045	0.888745	0.871136
144	0.891892	0.923077	0.8	0.966667	0.88535	0.830829	0.895409	0.887106
145	0.832215	1	0.683544	1	0.840764	0.763062	0.87894	0.843132
146	0.885906	0.962963	0.78481	0.983051	0.88535	0.830081	0.904182	0.887024
147	0.843537	0.785714	0.725	0.847458	0.808917	0.718363	0.800427	0.811563
148	0.851351	0.928571	0.725	0.965517	0.847134	0.774357	0.86761	0.849783
149	0.906667	1	0.820513	1	0.910828	0.867195	0.931795	0.911926
150	0.897959	0.928571	0.825	0.983051	0.898089	0.851127	0.908645	0.899559
151	0.906667	0.888889	0.835443	0.931034	0.89172	0.838977	0.890508	0.893066
152	0.88	0.96	0.769231	0.983607	0.878981	0.819259	0.898209	0.880317
153	0.862745	0.962963	0.72	0.983051	0.859873	0.788705	0.88219	0.860391
154	0.866667	0.923077	0.769231	0.966667	0.866242	0.800286	0.88141	0.867483
155	0.881119	0.888889	0.8	0.949153	0.872611	0.818545	0.87979	0.875645
156	0.885906	0.888889	0.8	0.931034	0.872611	0.811275	0.876457	0.874531
157	0.934211	1	0.868421	1	0.936306	0.904277	0.950658	0.936725
158	0.88	0.928571	0.769231	0.965517	0.872611	0.810449	0.88583	0.874258
159	0.893333	1	0.794872	1	0.898089	0.848078	0.922051	0.899343
160	0.890411	1	0.809524	0.965517	0.89172	0.843448	0.916363	0.894774
161	0.890323	0.962963	0.767123	0.983051	0.88535	0.826291	0.900865	0.885022
162	0.890411	1	0.804878	0.966667	0.89172	0.842585	0.915489	0.893899
163	0.902778	0.866667	0.833333	0.928571	0.88535	0.837268	0.882837	0.888351
164	0.866667	0.96	0.74359	0.983607	0.866242	0.800121	0.888466	0.867735
165	0.893333	1	0.794872	1	0.898089	0.848078	0.922051	0.899343
166	0.935897	0.962963	0.861111	0.983051	0.929936	0.893803	0.935756	0.929524
167	0.903226	0.962963	0.805556	0.966667	0.898089	0.845724	0.909603	0.897277
168	0.888889	0.896552	0.810811	0.931034	0.878981	0.81825	0.881821	0.879176
169	0.893333	0.896552	0.815789	0.949153	0.88535	0.829621	0.888707	0.885991
170	0.900662	0.896552	0.815789	0.931034	0.88535	0.829007	0.886009	0.886124
171	0.899329	0.916667	0.820513	0.952381	0.89172	0.83921	0.897222	0.892327
172	0.901961	0.75	0.815789	0.885246	0.866242	0.797739	0.838249	0.865876
173	0.896104	1	0.783784	1	0.898089	0.845719	0.919972	0.898089
174	0.927152	0.888889	0.857143	0.949153	0.910828	0.866684	0.905584	0.911689
175	0.887417	1	0.779221	1	0.89172	0.837755	0.916659	0.892753
176	0.887417	0.962963	0.769231	0.965517	0.878981	0.819011	0.896282	0.880743
177	0.887417	0.96	0.779221	0.983607	0.88535	0.828044	0.902561	0.886309
178	0.907895	1	0.815789	1	0.910828	0.865885	0.930921	0.911415
179	0.84507	1	0.752941	0.983607	0.859873	0.800554	0.895405	0.862659
180	0.872483	0.846154	0.759494	0.933333	0.853503	0.782143	0.852866	0.855302
181	0.95302	1	0.923077	0.983607	0.955414	0.934599	0.964926	0.955698
182	0.921053	0.962963	0.842105	0.983051	0.917197	0.87567	0.927293	0.917764
183	0.872483	0.928571	0.759494	0.965517	0.866242	0.801845	0.881516	0.868277
184	0.910345	0.814815	0.853659	0.933333	0.89172	0.843697	0.878038	0.893468
185	0.870748	0.962963	0.8	0.933333	0.872611	0.812892	0.891761	0.87367
186	0.885906	0.928571	0.820513	0.949153	0.88535	0.830194	0.896036	0.886113
187	0.860927	0.888889	0.727273	0.949153	0.847134	0.771002	0.85656	0.848603
188	0.85906	1	0.75	0.983051	0.866242	0.801425	0.898028	0.868721
189	0.900662	0.923077	0.805195	0.966667	0.89172	0.837755	0.8989	0.892632
190	0.893333	0.857143	0.810127	0.912281	0.872611	0.810706	0.868221	0.874348
191	0.92	0.928571	0.857143	0.983051	0.917197	0.877029	0.922191	0.917944
192	0.900662	1	0.805195	1	0.904459	0.85691	0.926464	0.905371
193	0.884354	0.896552	0.790123	0.947368	0.872611	0.813943	0.879599	0.875198
194	0.881579	1	0.789474	0.966667	0.88535	0.827494	0.90943	0.885937
195	0.934211	0.888889	0.868421	0.949153	0.917197	0.87567	0.910168	0.917808
196	0.916129	0.928571	0.849315	0.931034	0.904459	0.855571	0.906263	0.904262
197	0.821918	0.962963	0.682927	0.983051	0.828025	0.747956	0.862715	0.831631
198	0.896104	1	0.8	0.983051	0.898089	0.845705	0.919789	0.898672
199	0.948052	0.888889	0.891892	0.949153	0.929936	0.894098	0.919496	0.930128
200	0.849315	0.928571	0.740741	0.949153	0.847134	0.776479	0.866945	0.849367
201	0.916129	0.888889	0.821918	0.949153	0.898089	0.845606	0.894022	0.897981
202	0.934211	0.928571	0.868421	0.965517	0.923567	0.885545	0.92418	0.924221
203	0.88	0.923077	0.805195	0.918033	0.872611	0.809782	0.881576	0.873205
204	0.88	0.962963	0.769231	0.983051	0.878981	0.819647	0.898811	0.880456
205	0.909091	1	0.810811	1	0.910828	0.865004	0.929975	0.910828
206	0.903226	0.888889	0.794521	0.949153	0.88535	0.826291	0.883947	0.885196
207	0.90411	1	0.839506	0.983607	0.910828	0.870766	0.931806	0.912015
208	0.911565	0.846154	0.853659	0.915254	0.89172	0.84175	0.881658	0.893207
209	0.868966	0.888889	0.771084	0.949153	0.859873	0.796712	0.869523	0.86287
210	0.824324	0.923077	0.7	0.933333	0.821656	0.735589	0.845184	0.824032
211	0.913907	0.962963	0.846154	0.965517	0.910828	0.866887	0.922135	0.911864
212	0.878378	0.83871	0.775	0.909091	0.853503	0.785547	0.850295	0.856599
213	0.878378	1	0.775	1	0.88535	0.830829	0.913345	0.887326
214	0.893333	0.818182	0.794872	0.90625	0.866242	0.800213	0.853159	0.866374
215	0.906667	0.962963	0.846154	0.949153	0.904459	0.857844	0.916234	0.905185
216	0.890323	0.962963	0.767123	0.983051	0.88535	0.826291	0.900865	0.885022
217	0.899329	0.962963	0.810127	0.983051	0.898089	0.849143	0.913867	0.899574
218	0.797101	0.88	0.703297	0.9	0.796178	0.714378	0.8201	0.801521
219	0.90411	0.962963	0.839506	0.966667	0.904459	0.861437	0.918311	0.905711
220	0.875817	0.96	0.767123	0.952381	0.872611	0.807885	0.88883	0.871802
221	0.884354	0.8	0.8	0.903226	0.859873	0.793555	0.846895	0.861096
222	0.927152	1	0.857143	0.966667	0.923567	0.885642	0.93774	0.924236
223	0.907895	0.857143	0.815789	0.931034	0.88535	0.828062	0.877965	0.886408
224	0.916129	0.923077	0.849315	0.933333	0.904459	0.855061	0.905464	0.904246
225	0.857143	1	0.72973	0.966667	0.859873	0.787864	0.888385	0.859873
226	0.913907	0.962963	0.831169	0.983051	0.910828	0.866684	0.922772	0.911682
227	0.893333	0.96	0.794872	0.95082	0.88535	0.828827	0.899756	0.886634
228	0.913907	1	0.831169	1	0.917197	0.876065	0.936269	0.917988
229	0.928105	0.814815	0.864865	0.9	0.898089	0.846381	0.876946	0.89845
230	0.900662	0.846154	0.826667	0.935484	0.88535	0.828229	0.877242	0.885364
231	0.890411	0.866667	0.829268	0.892857	0.872611	0.815692	0.869801	0.874503
232	0.913907	1	0.831169	1	0.917197	0.876065	0.936269	0.917988
233	0.863014	0.962963	0.756098	0.983051	0.866242	0.804869	0.891281	0.86903
234	0.917197	0.857143	0.849315	0.892857	0.89172	0.83586	0.879128	0.891576
235	0.912752	0.923077	0.85	0.949153	0.904459	0.858714	0.908745	0.905774
236	0.866667	0.962963	0.759494	0.965517	0.866242	0.80075	0.88866	0.868272
237	0.887417	0.923077	0.815789	0.95082	0.88535	0.828153	0.894276	0.885605
238	0.876712	0.96	0.780488	0.983607	0.878981	0.823451	0.900202	0.881357
239	0.885906	0.827586	0.810127	0.877193	0.859873	0.792783	0.850203	0.861553
240	0.876712	0.846154	0.790123	0.918033	0.859873	0.794874	0.857756	0.861671
241	0.893333	0.96	0.805195	0.967742	0.89172	0.838367	0.906568	0.8923
242	0.890411	0.962963	0.814815	0.966667	0.89172	0.842483	0.908714	0.893174
243	0.948718	1	0.888889	1	0.949045	0.922719	0.959402	0.948664
244	0.848101	0.916667	0.685714	0.935484	0.834395	0.747266	0.846492	0.832206
245	0.875817	0.857143	0.783784	0.915254	0.859873	0.789068	0.857999	0.860117
246	0.909091	0.96	0.821918	0.967742	0.904459	0.855431	0.914688	0.90397
247	0.897959	1	0.814815	1	0.904459	0.860437	0.928193	0.906312
248	0.835616	0.962963	0.716049	0.966667	0.840764	0.766667	0.870324	0.843024
249	0.870748	0.962963	0.775	0.933333	0.866242	0.8034	0.885511	0.867778
250	0.903226	0.857143	0.837838	0.877193	0.878981	0.816997	0.86885	0.879026
251	0.874172	0.962963	0.763158	1	0.878981	0.818775	0.900073	0.879405
252	0.918919	0.923077	0.85	0.933333	0.904459	0.859401	0.906332	0.905776
253	0.883117	0.857143	0.783784	0.896552	0.859873	0.788501	0.855149	0.860124
254	0.913907	1	0.831169	1	0.917197	0.876065	0.936269	0.917988
255	0.833333	0.888889	0.714286	0.949153	0.828025	0.750829	0.846415	0.832009
256	0.90411	1	0.829268	1	0.910828	0.871068	0.933344	0.912735
257	0.90411	0.774194	0.839506	0.892857	0.872611	0.815837	0.852667	0.875977
258	0.866667	1	0.763158	0.967742	0.872611	0.809818	0.899392	0.872627
259	0.901961	0.962963	0.789474	0.965517	0.89172	0.836838	0.904979	0.892647
260	0.835616	0.857143	0.714286	0.892857	0.815287	0.730209	0.824976	0.819743
261	0.885906	0.928571	0.820513	0.915254	0.878981	0.820678	0.887561	0.879636
262	0.888889	0.928571	0.794521	0.933333	0.878981	0.817937	0.886329	0.878428
263	0.900662	0.846154	0.815789	0.918033	0.878981	0.818581	0.87016	0.879466
264	0.853333	0.923077	0.753247	0.918033	0.847134	0.771572	0.861922	0.847884
265	0.88	0.88	0.769231	0.95082	0.866242	0.800121	0.870013	0.867428
266	0.875	0.83871	0.809524	0.872727	0.853503	0.790715	0.84899	0.85613
267	0.877419	0.896552	0.767123	0.912281	0.859873	0.788491	0.863344	0.859672
268	0.87013	0.962963	0.756757	0.949153	0.866242	0.797767	0.884751	0.866198
269	0.910345	0.866667	0.843373	0.928571	0.89172	0.845349	0.887239	0.894428
270	0.876712	0.857143	0.804878	0.931034	0.866242	0.805226	0.867442	0.868543
271	0.887417	0.846154	0.779221	0.933333	0.866242	0.799445	0.861531	0.867276
272	0.912752	0.96	0.85	0.966667	0.910828	0.868117	0.922355	0.912178
273	0.871795	0.888889	0.742857	0.918033	0.853503	0.778084	0.855393	0.851659
274	0.88	0.888889	0.769231	0.949153	0.866242	0.800549	0.871818	0.867845
275	0.927152	0.928571	0.868421	0.949153	0.917197	0.876391	0.918324	0.917633
276	0.855172	0.8	0.756098	0.935484	0.840764	0.767576	0.836688	0.842601
277	0.887417	0.916667	0.789474	0.952381	0.878981	0.818492	0.886485	0.87917
278	0.901961	0.896552	0.8	0.947368	0.88535	0.827915	0.88647	0.886161
279	0.866667	0.857143	0.769231	0.896552	0.847134	0.772284	0.847398	0.848626
280	0.896104	0.896552	0.810811	0.947368	0.88535	0.827435	0.887709	0.885836
281	0.887417	0.846154	0.805195	0.9	0.866242	0.799445	0.859691	0.867028
282	0.893333	0.888889	0.820513	0.915254	0.878981	0.819647	0.879497	0.879993
283	0.893333	0.923077	0.794872	0.966667	0.88535	0.828962	0.894487	0.886605
284	0.918919	0.962963	0.860759	0.933333	0.910828	0.868872	0.918994	0.911614
285	0.899329	0.928571	0.820513	0.983051	0.898089	0.849226	0.907866	0.899174
286	0.868421	0.96	0.763158	0.95082	0.866242	0.798536	0.8856	0.866942
287	0.907895	0.814815	0.815789	0.881356	0.872611	0.808551	0.854964	0.87341
288	0.909091	0.857143	0.833333	0.9	0.88535	0.82715	0.874892	0.885199
289	0.874172	0.928571	0.763158	0.983051	0.872611	0.809515	0.887238	0.873319
290	0.881579	0.888889	0.779221	0.931034	0.866242	0.799069	0.870181	0.867512
291	0.921053	0.88	0.853333	0.935484	0.904459	0.85625	0.897467	0.904452
292	0.911565	0.962963	0.839506	0.983051	0.910828	0.870144	0.924271	0.912498
293	0.894737	1	0.8	0.983607	0.898089	0.846706	0.919586	0.898108
294	0.882759	0.96	0.829268	0.935484	0.88535	0.833962	0.901878	0.886623
295	0.882759	0.8	0.804878	0.903226	0.859873	0.796027	0.847716	0.861463
296	0.855172	0.62069	0.765432	0.847458	0.808917	0.721268	0.772188	0.813133
297	0.894737	0.962963	0.831169	0.965517	0.898089	0.847043	0.913596	0.89893
298	0.921053	0.857143	0.842105	0.896552	0.89172	0.837643	0.879213	0.892474
299	0.909091	0.96	0.810811	0.983607	0.904459	0.855264	0.915877	0.904383
300	0.855072	0.857143	0.8	0.896552	0.847134	0.790133	0.852192	0.850191
301	0.821918	0.96	0.707317	0.95082	0.828025	0.747414	0.860014	0.830974
302	0.901961	0.857143	0.842105	0.877193	0.878981	0.817998	0.8696	0.879411
303	0.857143	0.923077	0.756098	0.949153	0.853503	0.784647	0.871367	0.856371
304	0.85906	0.928571	0.75	0.912281	0.847134	0.773546	0.862478	0.849283
305	0.915033	0.962963	0.837838	0.966667	0.910828	0.865592	0.920625	0.910675
306	0.891892	0.846154	0.810127	0.918033	0.872611	0.811622	0.866551	0.87383
307	0.881579	0.857143	0.763158	0.931034	0.859873	0.789741	0.858229	0.861098
308	0.855263	0.8	0.736842	0.885246	0.828025	0.740886	0.819338	0.828508
309	0.888889	0.846154	0.794521	0.903226	0.866242	0.798326	0.858197	0.86585
310	0.877419	0.814815	0.739726	0.915254	0.847134	0.768347	0.836804	0.847015
311	0.921053	0.896552	0.842105	0.912281	0.898089	0.847644	0.892998	0.898742
312	0.90411	0.857143	0.829268	0.931034	0.88535	0.833659	0.880389	0.887728
313	0.861111	1	0.761905	1	0.872611	0.816802	0.905754	0.875771
314	0.872483	0.888889	0.78481	0.881356	0.853503	0.782424	0.856885	0.854875
315	0.881119	0.923077	0.8	0.966667	0.878981	0.827754	0.892716	0.881823
316	0.872483	0.88	0.775	0.933333	0.859873	0.791654	0.865204	0.861759
317	0.881579	0.928571	0.763158	0.931034	0.866242	0.799321	0.876086	0.867012
318	0.875817	0.962963	0.763158	0.965517	0.872611	0.80799	0.891864	0.873623
319	0.873418	0.962963	0.724638	0.966667	0.866242	0.796875	0.881921	0.863588
320	0.863014	0.923077	0.780488	0.966667	0.866242	0.804607	0.883311	0.868345
321	0.866667	0.88	0.759494	0.933333	0.853503	0.781077	0.859873	0.855252
322	0.881579	0.814815	0.763158	0.915254	0.853503	0.779785	0.843701	0.854577
323	0.88	0.962963	0.789474	0.95082	0.878981	0.819512	0.895814	0.879068
324	0.891892	0.88	0.835443	0.903226	0.878981	0.821043	0.87764	0.87977
325	0.88	0.923077	0.794872	0.933333	0.872611	0.809845	0.882821	0.873696
326	0.913907	0.923077	0.820513	0.949153	0.898089	0.84747	0.901662	0.899391
327	0.92	0.785714	0.846154	0.896552	0.88535	0.829531	0.862105	0.886997
328	0.906667	0.888889	0.820513	0.949153	0.89172	0.838745	0.891305	0.893009
329	0.907895	0.83871	0.842105	0.909091	0.88535	0.829667	0.87445	0.88689
330	0.893333	0.814815	0.805195	0.9	0.866242	0.800444	0.853336	0.867334
331	0.900662	0.857143	0.820513	0.912281	0.878981	0.819403	0.87265	0.88039
332	0.843537	0.96	0.725	0.967742	0.847134	0.774531	0.87407	0.848979
333	0.894737	0.962963	0.789474	0.983051	0.89172	0.837316	0.907556	0.892454
334	0.916129	0.962963	0.849315	0.949153	0.910828	0.864921	0.91939	0.910571
335	0.876712	0.928571	0.804878	0.931034	0.872611	0.814704	0.885299	0.874457
336	0.861111	0.96	0.785714	0.95082	0.866242	0.807168	0.889411	0.868672
337	0.872483	1	0.779221	0.967742	0.878981	0.82017	0.904861	0.879265
338	0.876712	0.928571	0.780488	0.965517	0.872611	0.814704	0.887822	0.875298
339	0.900662	0.888889	0.805195	0.949153	0.88535	0.828412	0.885975	0.886454
340	0.868966	0.962963	0.771084	0.983051	0.872611	0.815657	0.896516	0.875481
341	0.85906	0.827586	0.74359	0.931034	0.840764	0.764018	0.840318	0.842994
342	0.891892	0.923077	0.8	0.966667	0.88535	0.830829	0.895409	0.887106
343	0.853333	0.857143	0.717949	0.931034	0.834395	0.753202	0.839865	0.83659
344	0.860927	0.923077	0.74359	0.949153	0.853503	0.780383	0.869187	0.855279
345	0.870748	0.857143	0.775	0.949153	0.859873	0.794228	0.863011	0.862039
346	0.827586	1	0.731707	0.95082	0.840764	0.767737	0.877528	0.842815
347	0.862745	0.814815	0.72973	0.9	0.834395	0.750327	0.826822	0.834548
348	0.901961	1	0.826667	0.966667	0.904459	0.855771	0.923824	0.904698
349	0.883117	0.928571	0.756757	0.965517	0.872611	0.80775	0.883491	0.872847
350	0.900662	0.962963	0.815789	0.966667	0.898089	0.847462	0.91152	0.898431
351	0.860927	0.8	0.736842	0.877193	0.828025	0.743632	0.818741	0.829747
352	0.839161	0.785714	0.72093	0.877193	0.808917	0.724946	0.80575	0.814139
353	0.875817	0.833333	0.763158	0.918033	0.853503	0.778447	0.847585	0.853816
354	0.887417	1	0.779221	1	0.89172	0.837755	0.916659	0.892753
355	0.868966	0.962963	0.785714	0.965517	0.872611	0.816105	0.89579	0.875578
356	0.864516	0.96	0.739726	0.95082	0.859873	0.787221	0.878765	0.859504
357	0.823529	0.88	0.657895	0.933333	0.808917	0.711139	0.823689	0.810152
358	0.917808	0.96	0.853659	0.983607	0.917197	0.880479	0.928768	0.918757
359	0.888889	0.962963	0.773333	0.983051	0.88535	0.827146	0.902059	0.885782
360	0.899329	0.928571	0.835443	0.965517	0.898089	0.849462	0.907215	0.899342
361	0.887417	1	0.779221	1	0.89172	0.837755	0.916659	0.892753
362	0.885906	0.888889	0.794872	0.933333	0.872611	0.810859	0.87575	0.873762
363	0.92	0.888889	0.846154	0.949153	0.904459	0.857844	0.901049	0.905591
364	0.885906	0.923077	0.790123	0.931034	0.872611	0.811281	0.882535	0.875034
365	0.811189	0.923077	0.714286	0.918033	0.815287	0.732849	0.841646	0.818032
366	0.864865	0.923077	0.759494	0.95082	0.859873	0.792588	0.874564	0.861277
367	0.87013	0.928571	0.746667	0.912281	0.853503	0.778923	0.864412	0.853927
368	0.835616	0.896552	0.716049	0.931034	0.828025	0.748523	0.844813	0.830717
369	0.791946	0.923077	0.625	0.915254	0.783439	0.677301	0.813819	0.787022
370	0.85906	0.83871	0.759494	0.872727	0.834395	0.755964	0.832498	0.836522
371	0.855263	0.896552	0.710526	0.947368	0.840764	0.761483	0.852427	0.842172
372	0.868966	0.857143	0.780488	0.915254	0.853503	0.787242	0.855463	0.85598
373	0.893333	0.928571	0.794872	0.965517	0.88535	0.829531	0.895573	0.88684
374	0.900662	0.96	0.805195	0.983607	0.898089	0.84722	0.912366	0.898926
375	0.845638	0.846154	0.708861	0.9	0.821656	0.73444	0.825163	0.823834
376	0.85906	0.96	0.759494	0.95082	0.859873	0.791508	0.882343	0.861487
377	0.851064	0.928571	0.758621	0.965517	0.853503	0.793882	0.875943	0.857566
378	0.849673	1	0.693333	1	0.853503	0.778815	0.885752	0.854001
379	0.896104	0.962963	0.783784	0.983051	0.89172	0.836299	0.906475	0.891784
380	0.88	0.888889	0.794872	0.915254	0.866242	0.800549	0.869754	0.86741
381	0.811189	0.814815	0.682353	0.881356	0.789809	0.695694	0.797428	0.794534
382	0.893333	0.8	0.794872	0.918033	0.866242	0.800121	0.851559	0.86712
383	0.876712	0.888889	0.795181	0.931034	0.866242	0.80526	0.872954	0.868886
384	0.835616	1	0.731707	0.966667	0.847134	0.776124	0.883498	0.849781
385	0.900662	0.888889	0.815789	0.966667	0.89172	0.8379	0.893002	0.892298
386	0.884354	0.88	0.790123	0.95082	0.872611	0.812738	0.876324	0.874487
387	0.885906	0.814815	0.794872	0.933333	0.866242	0.801335	0.857231	0.867628
388	0.870748	0.785714	0.780488	0.877193	0.840764	0.766391	0.828536	0.843667
389	0.926174	0.869565	0.860759	0.952381	0.910828	0.868046	0.90222	0.911078
390	0.901961	0.846154	0.810811	0.918033	0.878981	0.817372	0.86924	0.87893
391	0.906667	0.96	0.820513	0.983607	0.904459	0.857534	0.917697	0.905481
392	0.935065	0.923077	0.864865	0.966667	0.923567	0.884289	0.922418	0.923567
393	0.868966	0.814815	0.780488	0.933333	0.853503	0.786916	0.8494	0.85593
394	0.915033	0.785714	0.837838	0.915254	0.88535	0.827454	0.86346	0.886175
395	0.878981	0.88	0.75	0.933333	0.859873	0.786347	0.860579	0.859054
396	0.833333	0.888889	0.72093	0.912281	0.821656	0.742282	0.838858	0.826529
397	0.881579	0.814815	0.773333	0.933333	0.859873	0.78937	0.850765	0.86043
398	0.872483	1	0.775	0.983051	0.878981	0.820521	0.907634	0.881196
399	0.875817	0.962963	0.773333	0.983051	0.878981	0.817535	0.898791	0.879371
400	0.907895	0.888889	0.831169	0.931034	0.89172	0.837448	0.889747	0.892661
401	0.863014	0.888889	0.756098	0.949153	0.853503	0.785898	0.864288	0.856419
402	0.885906	0.962963	0.78481	0.983051	0.88535	0.830081	0.904182	0.887024
403	0.857143	0.888889	0.740741	0.949153	0.847134	0.775149	0.858981	0.849921
404	0.885906	0.814815	0.794872	0.9	0.859873	0.79181	0.848898	0.861259
405	0.887417	0.785714	0.779221	0.896552	0.853503	0.780946	0.837226	0.855243
406	0.923077	0.814815	0.870588	0.915254	0.898089	0.856345	0.880934	0.900248
407	0.872483	0.923077	0.759494	0.966667	0.866242	0.801224	0.88043	0.868041
408	0.866667	0.928571	0.74359	0.965517	0.859873	0.791367	0.876086	0.861676
409	0.841379	0.8	0.738095	0.866667	0.815287	0.730098	0.811535	0.818444
410	0.808219	0.857143	0.674699	0.912281	0.796178	0.7013	0.813085	0.800688
411	0.829932	1	0.691358	1	0.840764	0.765351	0.880322	0.843854
412	0.885906	0.916667	0.775	0.95082	0.872611	0.810665	0.882098	0.87472
413	0.887417	0.888889	0.779221	0.949153	0.872611	0.809275	0.87617	0.873837
414	0.864865	0.846154	0.775	0.933333	0.853503	0.783209	0.854838	0.85522
415	0.890411	0.888889	0.804878	0.949153	0.878981	0.82384	0.883333	0.881352
416	0.891892	0.923077	0.810127	0.983607	0.89172	0.840174	0.902175	0.89273
417	0.911565	0.962963	0.839506	0.983051	0.910828	0.870144	0.924271	0.912498
418	0.940397	0.714286	0.883117	0.862069	0.89172	0.838306	0.849967	0.893208
419	0.883117	0.923077	0.783784	0.933333	0.872611	0.807149	0.880828	0.872611
420	0.866667	1	0.74359	1	0.872611	0.809845	0.902564	0.874179
421	0.857143	0.846154	0.765432	0.9	0.840764	0.765351	0.842182	0.842809
422	0.874172	0.83871	0.763158	0.892857	0.847134	0.772867	0.842224	0.848644
423	0.85906	0.857143	0.75	0.912281	0.840764	0.764014	0.844621	0.843369
424	0.870748	0.962963	0.765432	0.983051	0.872611	0.813147	0.895549	0.875023
425	0.881579	0.896552	0.763158	0.947368	0.866242	0.799777	0.872164	0.867482
426	0.874172	0.923077	0.753247	0.966667	0.866242	0.799445	0.879291	0.867397
427	0.863014	0.88	0.756098	0.95082	0.853503	0.785433	0.862483	0.856002
428	0.834532	0.782609	0.75	0.875	0.815287	0.739541	0.810535	0.818044
429	0.818792	0.88	0.658228	0.95082	0.808917	0.7151	0.82696	0.811248
430	0.907895	0.916667	0.815789	0.967742	0.898089	0.846571	0.902023	0.898351
431	0.888889	0.962963	0.809524	0.983051	0.89172	0.845436	0.911107	0.894311
432	0.899329	0.8	0.810127	0.892857	0.866242	0.80285	0.850578	0.868845
433	0.888889	0.923077	0.783784	0.983607	0.88535	0.826988	0.894839	0.885049
434	0.873239	0.814815	0.781609	0.896552	0.847134	0.782916	0.841554	0.851262
435	0.805556	0.88	0.666667	0.95082	0.802548	0.712371	0.82576	0.806745
436	0.893333	0.962963	0.820513	0.949153	0.89172	0.838745	0.90649	0.892603
437	0.875	0.846154	0.785714	0.933333	0.859873	0.797863	0.86005	0.862716
438	0.853147	0.869565	0.767442	0.935484	0.847134	0.780478	0.856409	0.850042
439	0.863014	0.923077	0.765432	0.983607	0.866242	0.80436	0.883782	0.868033
440	0.913907	0.888889	0.831169	0.949153	0.898089	0.847548	0.895779	0.899072
441	0.870748	0.928571	0.775	0.983051	0.872611	0.813194	0.889343	0.87443
442	0.893333	0.923077	0.815789	0.935484	0.88535	0.828914	0.891921	0.885576
443	0.884354	0.96	0.8	0.967742	0.88535	0.831603	0.903024	0.886672
444	0.827586	0.846154	0.698795	0.9	0.808917	0.72059	0.818134	0.812609
445	0.864516	0.857143	0.712329	0.931034	0.840764	0.759081	0.841256	0.84075
446	0.851351	0.928571	0.734177	0.983051	0.853503	0.783633	0.874288	0.855297
447	0.881579	0.96	0.789474	0.95082	0.878981	0.817753	0.895468	0.879597
448	0.900662	0.888889	0.815789	0.933333	0.88535	0.828338	0.884668	0.885928
449	0.868421	0.827586	0.727273	0.892857	0.834395	0.752075	0.829034	0.836445
450	0.878378	1	0.78481	0.983607	0.88535	0.830657	0.911699	0.886505
451	0.882759	0.846154	0.819277	0.9	0.866242	0.805923	0.862047	0.868062
452	0.85906	0.827586	0.769231	0.896552	0.840764	0.764018	0.838107	0.842448
453	0.885906	0.923077	0.78481	0.966667	0.878981	0.820305	0.890115	0.880591
454	0.851351	0.896552	0.734177	0.931034	0.840764	0.765071	0.853279	0.842706
455	0.88	0.888889	0.789474	0.918033	0.866242	0.800437	0.869099	0.866669
456	0.900662	1	0.820513	0.983051	0.904459	0.857054	0.926056	0.905742
457	0.924051	0.962963	0.828571	0.983051	0.917197	0.8745	0.924659	0.916045
458	0.855172	0.846154	0.756098	0.918033	0.840764	0.767737	0.843864	0.843088
459	0.843537	0.827586	0.756098	0.821429	0.815287	0.728937	0.812162	0.817385
460	0.864865	0.888889	0.759494	0.966667	0.859873	0.792813	0.869979	0.861474
461	0.893333	0.709677	0.815789	0.842105	0.847134	0.773541	0.815226	0.850063
462	0.847222	0.888889	0.746988	0.966667	0.847134	0.77885	0.862441	0.849874
463	0.878378	0.88	0.78481	0.967742	0.872611	0.811515	0.877733	0.873537
464	0.849315	0.96	0.731707	0.983607	0.853503	0.785433	0.881157	0.856424
465	0.894737	0.785714	0.8	0.915254	0.866242	0.799264	0.848926	0.867304
466	0.872483	0.833333	0.759494	0.935484	0.853503	0.781865	0.850199	0.854652
467	0.899329	0.814815	0.825	0.896552	0.872611	0.811275	0.858924	0.874283
468	0.880503	0.96	0.704225	0.949153	0.859873	0.785787	0.87347	0.85866
469	0.878378	0.923077	0.775	0.966667	0.872611	0.811781	0.88578	0.874587
470	0.851351	0.888889	0.734177	0.966667	0.847134	0.773798	0.860271	0.84888
471	0.855263	0.916667	0.710526	0.967742	0.847134	0.76961	0.86255	0.84773
472	0.864865	0.923077	0.759494	0.983607	0.866242	0.802105	0.882761	0.867542
473	0.860927	0.923077	0.736842	0.983607	0.859873	0.789864	0.876113	0.860272
474	0.866667	0.923077	0.763158	0.935484	0.859873	0.790722	0.872096	0.860094
475	0.888889	0.962963	0.773333	0.983051	0.88535	0.827146	0.902059	0.885782
476	0.863014	0.833333	0.775	0.90625	0.847134	0.775654	0.844399	0.848076
477	0.834437	0.833333	0.701299	0.903226	0.815287	0.722416	0.818074	0.816113
478	0.864865	0.846154	0.775	0.9	0.847134	0.773685	0.846505	0.848851
479	0.810811	0.896552	0.65	0.947368	0.802548	0.708331	0.826183	0.806106
480	0.875817	0.888889	0.777778	0.935484	0.866242	0.798724	0.869492	0.865196
481	0.864865	0.888889	0.759494	0.9	0.847134	0.773798	0.853312	0.848735
482	0.834437	0.814815	0.675325	0.881356	0.802548	0.704025	0.801483	0.80428
483	0.84	0.888889	0.701299	0.933333	0.828025	0.743187	0.84088	0.829195
484	0.890323	0.833333	0.794521	0.903226	0.866242	0.796837	0.855351	0.865492
485	0.849315	0.96	0.765432	0.935484	0.853503	0.785247	0.877558	0.855177
486	0.849315	0.846154	0.746988	0.881356	0.828025	0.74793	0.830953	0.83106
487	0.894737	0.8	0.8	0.903226	0.866242	0.798624	0.849491	0.866188
488	0.912752	0.923077	0.846154	0.95082	0.904459	0.858325	0.908201	0.905186
489	0.814286	0.88	0.72093	0.920635	0.815287	0.737472	0.833963	0.818048
490	0.857143	0.827586	0.759494	0.915254	0.840764	0.766001	0.839869	0.842787
491	0.844156	0.962963	0.675676	0.983051	0.840764	0.759235	0.866461	0.840828
492	0.832215	0.888889	0.708861	0.915254	0.821656	0.734767	0.836305	0.823704
493	0.888889	0.83871	0.783784	0.928571	0.866242	0.800177	0.859988	0.867547
494	0.927152	0.88	0.857143	0.95082	0.910828	0.866396	0.903779	0.911271
495	0.88	0.846154	0.769231	0.933333	0.859873	0.790728	0.857179	0.861284
496	0.863014	0.785714	0.765432	0.915254	0.840764	0.767011	0.832354	0.843598
497	0.84	0.88	0.717949	0.95082	0.834395	0.752277	0.847192	0.835724
498	0.897436	0.88	0.794521	0.933333	0.878981	0.815783	0.876322	0.878598
499	0.805556	0.96	0.666667	0.983607	0.815287	0.73133	0.853957	0.819635
500	0.853333	0.88	0.734177	0.933333	0.840764	0.761926	0.850211	0.842747
501	0.876712	0.888889	0.790123	0.933333	0.866242	0.804575	0.872265	0.868134
502	0.821192	0.916667	0.675325	0.935484	0.815287	0.722416	0.837167	0.81656
503	0.845638	0.866667	0.708861	0.892857	0.821656	0.736274	0.828506	0.824168
504	0.88	0.923077	0.769231	0.966667	0.872611	0.809845	0.884744	0.874023
505	0.881579	0.827586	0.763158	0.912281	0.853503	0.78063	0.846151	0.855067
506	0.867133	0.96	0.776471	0.983607	0.872611	0.818141	0.896803	0.875712
507	0.857143	0.888889	0.75	0.966667	0.853503	0.784417	0.865675	0.855449
508	0.866667	0.785714	0.763158	0.833333	0.828025	0.743529	0.812218	0.8292
509	0.890411	0.888889	0.814815	0.933333	0.878981	0.823529	0.881862	0.880671
510	0.900662	0.846154	0.815789	0.918033	0.878981	0.818581	0.87016	0.879466
511	0.877419	0.928571	0.739726	0.965517	0.866242	0.797677	0.877809	0.866039
512	0.864865	0.827586	0.759494	0.896552	0.840764	0.765071	0.837124	0.843
513	0.893082	0.814815	0.753623	0.915254	0.859873	0.78679	0.844194	0.857972
514	0.875817	0.769231	0.756757	0.918033	0.847134	0.769295	0.829959	0.846999
515	0.855172	0.740741	0.780488	0.9	0.834395	0.758525	0.8191	0.836662
516	0.88	0.846154	0.794872	0.9	0.859873	0.790728	0.855256	0.860957
517	0.859155	0.888889	0.767442	0.949153	0.853503	0.791809	0.86616	0.8572
518	0.901961	0.8	0.826667	0.857143	0.866242	0.799683	0.846443	0.86721
519	0.890411	0.8	0.819277	0.872727	0.859873	0.797284	0.845604	0.862782
520	0.875	0.88	0.795181	0.903226	0.859873	0.797402	0.863352	0.861997
521	0.887417	0.814815	0.805195	0.881356	0.859873	0.790139	0.847196	0.86087
522	0.877419	0.8	0.739726	0.918033	0.847134	0.767866	0.833795	0.846319
523	0.822695	0.88	0.712644	0.95082	0.821656	0.745801	0.84154	0.825987
524	0.87013	0.962963	0.746667	0.965517	0.866242	0.797778	0.886319	0.866947
525	0.835616	0.923077	0.716049	0.918033	0.828025	0.747441	0.848194	0.830429
526	0.841379	0.923077	0.722892	0.933333	0.834395	0.758516	0.85517	0.837791
527	0.862745	0.923077	0.746667	0.933333	0.853503	0.778815	0.866456	0.853873
528	0.883117	0.8	0.773333	0.9	0.853503	0.777943	0.839113	0.853588
529	0.860927	0.846154	0.753247	0.9	0.840764	0.761135	0.840082	0.841793
530	0.918919	0.88	0.860759	0.935484	0.904459	0.859155	0.898791	0.905155
531	0.833333	0.814815	0.731707	0.885246	0.815287	0.731369	0.816275	0.817769
532	0.867133	0.846154	0.785714	0.918033	0.853503	0.789546	0.854258	0.855934
533	0.876712	0.846154	0.780488	0.933333	0.859873	0.795113	0.859172	0.862324
534	0.870748	0.923077	0.765432	0.966667	0.866242	0.803385	0.881481	0.86859
535	0.926174	0.833333	0.860759	0.935484	0.904459	0.858365	0.888938	0.90485
536	0.827586	0.962963	0.698795	0.983051	0.834395	0.758822	0.868099	0.83815
537	0.819444	0.846154	0.690476	0.933333	0.808917	0.722106	0.822352	0.813024
538	0.900662	0.96	0.805195	0.983607	0.898089	0.84722	0.912366	0.898926
539	0.853147	0.923077	0.771084	0.967742	0.859873	0.798711	0.878763	0.861495
540	0.830986	0.888889	0.729412	0.9	0.821656	0.744195	0.837322	0.82503
541	0.863014	0.814815	0.775	0.918033	0.847134	0.775968	0.842715	0.848794
542	0.808511	0.846154	0.689655	0.933333	0.802548	0.717709	0.819413	0.807469
543	0.874172	0.833333	0.779221	0.903226	0.853503	0.780014	0.847488	0.853965
544	0.84507	0.827586	0.761905	0.847458	0.821656	0.744605	0.820505	0.824479
545	0.891892	0.846154	0.825	0.9	0.872611	0.811781	0.865761	0.87389
546	0.853147	0.888889	0.752941	0.949153	0.847134	0.780745	0.861032	0.850836
547	0.890411	0.923077	0.814815	0.983607	0.89172	0.842306	0.902977	0.893108
548	0.884354	0.857143	0.790123	0.931034	0.866242	0.804005	0.865664	0.868813
549	0.87013	0.888889	0.72	0.931034	0.847134	0.768862	0.852513	0.84794
550	0.913907	0.846154	0.831169	0.933333	0.89172	0.837755	0.881141	0.89251
551	0.853333	0.827586	0.74359	0.877193	0.828025	0.744157	0.825426	0.829897
552	0.849315	0.928571	0.75	0.966667	0.853503	0.785719	0.873638	0.854896
553	0.907895	1	0.815789	1	0.910828	0.865885	0.930921	0.911415
554	0.891892	0.962963	0.8	0.983051	0.89172	0.840579	0.909476	0.89354
555	0.866667	0.896552	0.74359	0.947368	0.853503	0.782294	0.863544	0.855557
556	0.890323	0.928571	0.794521	0.931034	0.878981	0.816975	0.886112	0.878691
557	0.903226	0.769231	0.794521	0.9	0.866242	0.797059	0.841744	0.865896
558	0.900662	0.857143	0.831169	0.931034	0.88535	0.828746	0.880002	0.886485
559	0.878981	0.923077	0.732394	0.966667	0.866242	0.796472	0.87528	0.864842
560	0.894737	0.846154	0.789474	0.933333	0.872611	0.808298	0.865924	0.873282
561	0.870748	0.857143	0.765432	0.931034	0.853503	0.785022	0.856089	0.856322
562	0.887417	0.869565	0.805195	0.920635	0.872611	0.808857	0.870703	0.872909
563	0.861111	0.785714	0.771084	0.881356	0.834395	0.760299	0.824816	0.83752
564	0.891892	0.869565	0.8	0.952381	0.878981	0.821169	0.87846	0.879946
565	0.847222	0.8	0.738095	0.892857	0.821656	0.742862	0.819544	0.826314
566	0.909091	0.962963	0.810811	0.983051	0.904459	0.855566	0.916479	0.904523
567	0.847222	0.827586	0.746988	0.931034	0.834395	0.760739	0.838208	0.837989
568	0.860927	0.846154	0.753247	0.9	0.840764	0.761135	0.840082	0.841793
569	0.857143	0.833333	0.740741	0.935484	0.840764	0.76503	0.841675	0.842709
570	0.802817	0.88	0.682353	0.935484	0.802548	0.715377	0.825163	0.806169
571	0.860927	0.88	0.753247	0.918033	0.847134	0.770516	0.853052	0.848041
572	0.881119	0.814815	0.809524	0.9	0.859873	0.799218	0.851364	0.862364
573	0.883117	0.866667	0.773333	0.909091	0.859873	0.789673	0.858052	0.860845
574	0.893617	1	0.827586	0.966667	0.898089	0.859327	0.921967	0.900823
575	0.882759	0.8	0.814815	0.920635	0.866242	0.80536	0.854552	0.867131
576	0.902778	0.88	0.833333	0.95082	0.89172	0.845087	0.891733	0.893706
577	0.85906	0.827586	0.734177	0.912281	0.834395	0.754717	0.833276	0.837193
578	0.863014	0.88	0.756098	0.95082	0.853503	0.785433	0.862483	0.856002
579	0.875817	0.923077	0.746667	0.966667	0.866242	0.798054	0.878057	0.866653
580	0.887417	0.96	0.779221	0.983607	0.88535	0.828044	0.902561	0.886309
581	0.855172	0.888889	0.746988	0.949153	0.847134	0.777767	0.86005	0.850427
582	0.878378	0.769231	0.78481	0.885246	0.847134	0.773554	0.829416	0.848602
583	0.878378	0.814815	0.78481	0.933333	0.859873	0.792813	0.852834	0.861565
584	0.875	0.923077	0.785714	0.966667	0.872611	0.816802	0.887614	0.875455
585	0.85906	0.866667	0.734177	0.928571	0.840764	0.764807	0.847119	0.843542
586	0.888889	0.827586	0.819277	0.896552	0.866242	0.807917	0.858076	0.868872
587	0.849673	0.846154	0.693333	0.933333	0.828025	0.740337	0.830623	0.828523
588	0.868421	0.88	0.763158	0.918033	0.853503	0.779319	0.857403	0.854053
589	0.874172	0.888889	0.753247	0.949153	0.859873	0.790139	0.866365	0.86122
590	0.835616	0.846154	0.731707	0.9	0.821656	0.738146	0.828369	0.824303
591	0.832215	0.888889	0.692308	0.933333	0.821656	0.734663	0.836686	0.823258
592	0.826667	0.888889	0.683544	0.931034	0.815287	0.724297	0.832534	0.818032
593	0.88	0.758621	0.759494	0.857143	0.834395	0.753946	0.813814	0.837182
594	0.875817	0.888889	0.746667	0.949153	0.859873	0.788705	0.865131	0.860476
595	0.849315	0.8	0.731707	0.918033	0.828025	0.747414	0.824764	0.830646
596	0.835616	0.923077	0.707317	0.966667	0.834395	0.757135	0.858169	0.837664
597	0.830986	0.869565	0.72093	0.920635	0.821656	0.743853	0.835529	0.825374
598	0.851064	0.923077	0.758621	0.966667	0.853503	0.793239	0.874857	0.85733
599	0.851351	0.896552	0.725	0.947368	0.840764	0.765332	0.855068	0.843664
600	0.893333	0.88	0.810127	0.933333	0.878981	0.819377	0.879198	0.880263
601	0.855172	0.814815	0.740741	0.918033	0.834395	0.758319	0.83219	0.836874
602	0.849673	0.96	0.693333	0.983607	0.847134	0.769	0.871653	0.847556
603	0.797203	0.769231	0.682353	0.866667	0.77707	0.676409	0.778863	0.781093
604	0.857143	0.866667	0.740741	0.928571	0.840764	0.767091	0.84828	0.844148
605	0.833333	0.814815	0.722892	0.9	0.815287	0.731594	0.81776	0.818511
606	0.844156	0.769231	0.702703	0.866667	0.808917	0.710723	0.795689	0.808917
607	0.887417	0.928571	0.789474	0.949153	0.878981	0.819069	0.888654	0.879539
608	0.864865	0.857143	0.78481	0.915254	0.853503	0.783633	0.855518	0.854988
609	0.855172	0.923077	0.746988	0.966667	0.853503	0.78696	0.872976	0.856604
610	0.875817	0.888889	0.783784	0.966667	0.872611	0.80796	0.878789	0.87257
611	0.875	1	0.785714	1	0.88535	0.835742	0.915179	0.888194
612	0.849315	0.962963	0.756098	0.949153	0.853503	0.785898	0.879382	0.855834
613	0.918919	0.96	0.85	0.983607	0.917197	0.878365	0.928131	0.918439
614	0.834437	0.888889	0.701299	0.915254	0.821656	0.73273	0.83497	0.823012
615	0.897959	0.888889	0.814815	0.915254	0.878981	0.822646	0.879229	0.880918
616	0.866667	0.916667	0.734177	0.95082	0.853503	0.780939	0.867083	0.855663
617	0.855172	0.88	0.756098	0.935484	0.847134	0.77706	0.856688	0.849225
618	0.897959	0.814815	0.825	0.9	0.872611	0.812892	0.859443	0.87427
619	0.88	0.846154	0.763158	0.903226	0.853503	0.781174	0.848134	0.854099
620	0.862745	0.923077	0.72973	0.95082	0.853503	0.77891	0.866593	0.853223
621	0.851351	0.923077	0.734177	0.95082	0.847134	0.773554	0.864856	0.848683
622	0.824324	0.923077	0.7	0.933333	0.821656	0.735589	0.845184	0.824032
623	0.882759	0.923077	0.795181	0.966667	0.878981	0.824886	0.891921	0.881491
624	0.899329	0.88	0.820513	0.903226	0.878981	0.820092	0.875767	0.879899
625	0.941176	0.888889	0.88	0.949153	0.923567	0.884806	0.914804	0.923954
626	0.844156	0.814815	0.693333	0.896552	0.815287	0.72067	0.812214	0.816194
627	0.870748	0.923077	0.765432	0.966667	0.866242	0.803385	0.881481	0.86859
628	0.835616	0.785714	0.740741	0.881356	0.815287	0.729137	0.810857	0.817865
629	0.824324	0.846154	0.717949	0.935484	0.821656	0.73547	0.830978	0.822303
630	0.881579	0.888889	0.779221	0.896552	0.859873	0.789474	0.86156	0.860923
631	0.84507	0.814815	0.767442	0.881356	0.828025	0.754046	0.827171	0.831204
632	0.845638	0.928571	0.734177	0.965517	0.847134	0.773275	0.868476	0.849144
633	0.851351	0.928571	0.725	0.965517	0.847134	0.774357	0.86761	0.849783
634	0.867133	0.916667	0.776471	0.967742	0.866242	0.808605	0.882003	0.869093
635	0.841379	0.923077	0.722892	0.966667	0.840764	0.767997	0.863504	0.84416
636	0.866667	0.740741	0.753247	0.866667	0.828025	0.743187	0.80683	0.82951
637	0.888889	0.88	0.74359	0.931034	0.859873	0.788423	0.860878	0.861964
638	0.907895	0.769231	0.826667	0.885246	0.872611	0.808333	0.84726	0.872942
639	0.844156	0.96	0.675676	0.983607	0.840764	0.758731	0.86586	0.840689
640	0.870748	0.846154	0.765432	0.933333	0.853503	0.784368	0.853917	0.855851
641	0.845638	0.962963	0.717949	0.966667	0.847134	0.772761	0.873304	0.848387
642	0.884354	0.888889	0.790123	0.949153	0.872611	0.813147	0.87813	0.874904
643	0.839161	0.814815	0.729412	0.915254	0.821656	0.742945	0.82466	0.825821
644	0.887417	0.923077	0.789474	0.95082	0.878981	0.818581	0.887697	0.879403
645	0.900662	0.833333	0.815789	0.920635	0.878981	0.818492	0.867605	0.878902
646	0.816901	0.923077	0.697674	0.966667	0.821656	0.744285	0.85108	0.826212
647	0.88	0.96	0.794872	0.95082	0.878981	0.819259	0.896423	0.880095
648	0.841379	0.888889	0.771084	0.881356	0.834395	0.758822	0.845677	0.836386
649	0.870748	0.666667	0.780488	0.827586	0.821656	0.737431	0.786372	0.824331
650	0.888889	0.72	0.783784	0.870968	0.847134	0.769147	0.81591	0.84671
651	0.88	0.916667	0.769231	0.967742	0.872611	0.809634	0.88341	0.873697
652	0.881119	0.846154	0.809524	0.95082	0.872611	0.817895	0.871904	0.87467
653	0.883117	0.88	0.767123	0.935484	0.866242	0.797529	0.866431	0.865529
654	0.882759	0.866667	0.795181	0.892857	0.859873	0.798088	0.859366	0.862716
655	0.884354	0.888889	0.810127	0.95082	0.878981	0.82222	0.883547	0.879937
656	0.874172	0.857143	0.763158	0.915254	0.853503	0.780854	0.852432	0.85445
657	0.851351	0.888889	0.734177	0.933333	0.840764	0.76429	0.851938	0.842511
658	0.860927	0.846154	0.74359	0.915254	0.840764	0.761216	0.841481	0.842432
659	0.857143	0.8	0.740741	0.857143	0.821656	0.738653	0.813757	0.824979
660	0.835616	0.923077	0.707317	0.966667	0.834395	0.757135	0.858169	0.837664
661	0.899329	0.8	0.820513	0.912281	0.872611	0.812058	0.858031	0.875005
662	0.860927	0.88	0.753247	0.918033	0.847134	0.770516	0.853052	0.848041
663	0.893333	0.923077	0.794872	0.966667	0.88535	0.828962	0.894487	0.886605
664	0.885906	0.916667	0.810127	0.935484	0.878981	0.820115	0.887046	0.880068
665	0.866667	0.962963	0.769231	0.949153	0.866242	0.800549	0.887003	0.867439
666	0.860927	0.814815	0.717949	0.896552	0.828025	0.74241	0.822561	0.830221
667	0.893333	0.916667	0.794872	0.967742	0.88535	0.828794	0.893153	0.886279
668	0.853333	0.928571	0.74359	0.931034	0.847134	0.772284	0.864132	0.848547
669	0.906667	0.88	0.831169	0.935484	0.89172	0.838367	0.88833	0.892173
670	0.863309	0.96	0.786517	0.983607	0.872611	0.825059	0.898358	0.876205
671	0.867133	0.8	0.809524	0.870968	0.847134	0.779948	0.836906	0.84873
672	0.883117	0.888889	0.756757	0.949153	0.866242	0.797767	0.869479	0.866434
673	0.867925	0.96	0.714286	0.966667	0.859873	0.786024	0.877219	0.858209
674	0.876712	0.857143	0.780488	0.931034	0.859873	0.795749	0.861344	0.862795
675	0.843537	0.833333	0.740741	0.903226	0.828025	0.745969	0.830209	0.829872
676	0.855263	0.962963	0.710526	0.983051	0.853503	0.779785	0.877951	0.854489
677	0.829932	0.846154	0.691358	0.933333	0.815287	0.727316	0.825194	0.818376
678	0.88	0.923077	0.769231	0.966667	0.872611	0.809845	0.884744	0.874023
679	0.811189	0.814815	0.682353	0.915254	0.796178	0.705144	0.805903	0.801012
680	0.837838	0.857143	0.708861	0.949153	0.828025	0.745637	0.838248	0.830311
681	0.864865	0.96	0.78481	0.935484	0.866242	0.801987	0.88629	0.86737
682	0.874172	0.88	0.763158	0.935484	0.859873	0.789736	0.863203	0.860208
683	0.791667	0.962963	0.658537	0.95082	0.802548	0.712483	0.840996	0.804887
684	0.899329	0.96	0.794872	0.935484	0.88535	0.829637	0.897421	0.886644
685	0.860927	0.888889	0.736842	0.933333	0.847134	0.770963	0.854998	0.847835
686	0.860927	0.916667	0.710526	0.920635	0.840764	0.760919	0.852189	0.841507
687	0.867133	0.857143	0.785714	0.949153	0.859873	0.799535	0.864786	0.86279
688	0.866242	0.88	0.694444	0.933333	0.840764	0.757147	0.843505	0.839714
689	0.888889	0.923077	0.773333	0.966667	0.878981	0.817293	0.887991	0.879349
690	0.874172	0.888889	0.763158	0.966667	0.866242	0.79965	0.873221	0.866902
691	0.85906	0.814815	0.74359	0.9	0.834395	0.753712	0.829366	0.836007
692	0.841379	0.896552	0.722892	0.947368	0.834395	0.759704	0.852048	0.838277
693	0.868421	0.769231	0.763158	0.9	0.840764	0.760309	0.825202	0.841435
694	0.847682	0.814815	0.701299	0.915254	0.821656	0.73273	0.819762	0.823374
695	0.821918	0.88	0.683544	0.90625	0.808917	0.718758	0.822928	0.810231
696	0.89172	0.8	0.760563	0.918033	0.859873	0.786584	0.842579	0.858244
697	0.834437	0.88	0.710526	0.935484	0.828025	0.74182	0.840112	0.828316
698	0.84	0.814815	0.701299	0.9	0.815287	0.724102	0.814028	0.816692
699	0.843537	0.923077	0.716049	0.966667	0.840764	0.765351	0.862333	0.843606
700	0.866667	0.923077	0.74359	0.966667	0.859873	0.790728	0.875	0.86144
701	0.857143	0.888889	0.740741	0.949153	0.847134	0.775149	0.858981	0.849921
702	0.814286	0.833333	0.704545	0.870968	0.796178	0.709674	0.805783	0.800832
703	0.884354	0.857143	0.790123	0.931034	0.866242	0.804005	0.865664	0.868813
704	0.868421	0.769231	0.736842	0.9	0.834395	0.750711	0.818623	0.835233
705	0.881579	0.962963	0.763158	0.949153	0.872611	0.808551	0.889213	0.873322
706	0.861111	0.923077	0.752941	0.949153	0.853503	0.788813	0.87157	0.857573
707	0.900662	0.96	0.805195	0.983607	0.898089	0.84722	0.912366	0.898926
708	0.861111	0.923077	0.780488	0.967742	0.866242	0.806745	0.883104	0.867617
709	0.836879	0.758621	0.735632	0.842105	0.802548	0.719	0.793309	0.807537
710	0.855172	0.814815	0.771084	0.881356	0.834395	0.758822	0.830607	0.837017
711	0.805556	0.827586	0.690476	0.912281	0.796178	0.704492	0.808975	0.800652
712	0.875	0.928571	0.809524	0.965517	0.878981	0.826855	0.894653	0.881301
713	0.849315	0.923077	0.731707	0.933333	0.840764	0.76663	0.859358	0.843761
714	0.855263	0.928571	0.710526	0.965517	0.847134	0.77058	0.86497	0.848291
715	0.867133	1	0.776471	1	0.878981	0.827754	0.910901	0.882157
716	0.836879	0.888889	0.744186	0.966667	0.840764	0.77416	0.859155	0.844141
717	0.85906	0.866667	0.734177	0.928571	0.840764	0.764807	0.847119	0.843542
718	0.847682	0.869565	0.701299	0.952381	0.834395	0.751182	0.842732	0.835002
719	0.847222	0.923077	0.746988	0.983607	0.853503	0.788069	0.875223	0.855942
720	0.836879	0.888889	0.735632	0.949153	0.834395	0.765217	0.852638	0.838779
721	0.907895	0.923077	0.815789	0.966667	0.898089	0.84669	0.903357	0.898676
722	0.859155	1	0.758621	0.983051	0.866242	0.810968	0.900207	0.870799
723	0.897959	1	0.825	0.983607	0.904459	0.860193	0.926641	0.90558
724	0.927152	0.88	0.857143	0.95082	0.910828	0.866396	0.903779	0.911271
725	0.866667	0.785714	0.753247	0.915254	0.840764	0.762618	0.83022	0.842518
726	0.813793	0.888889	0.674699	0.949153	0.808917	0.720932	0.831633	0.813096
727	0.841379	0.928571	0.731707	0.949153	0.840764	0.768332	0.862703	0.843346
728	0.853147	1	0.776471	0.966667	0.866242	0.808836	0.899071	0.868928
729	0.893333	0.96	0.794872	0.983607	0.89172	0.838396	0.907953	0.892899
730	0.825175	0.962963	0.705882	0.983051	0.834395	0.761845	0.869268	0.838638
731	0.900662	0.923077	0.815789	0.95082	0.89172	0.837725	0.897587	0.892101
732	0.893333	1	0.794872	1	0.898089	0.848078	0.922051	0.899343
733	0.896552	0.846154	0.839506	0.903226	0.878981	0.824362	0.871359	0.88021
734	0.881579	0.96	0.763158	0.983607	0.878981	0.817753	0.897086	0.87966
735	0.816327	0.8	0.666667	0.885246	0.789809	0.688993	0.79206	0.792874
736	0.829932	0.888889	0.725	0.933333	0.828025	0.746451	0.844289	0.829843
737	0.872483	0.888889	0.759494	0.949153	0.859873	0.791955	0.867505	0.861864
738	0.916129	0.923077	0.821918	0.966667	0.904459	0.855061	0.906948	0.904159
739	0.851351	0.896552	0.725	0.912281	0.834395	0.755832	0.846296	0.83696
740	0.881119	0.869565	0.819277	0.923077	0.872611	0.81771	0.87326	0.873605
741	0.845638	1	0.708861	1	0.853503	0.782143	0.888625	0.855681
742	0.911565	0.769231	0.839506	0.9	0.878981	0.822402	0.855075	0.880587
743	0.876712	0.923077	0.785714	0.931034	0.866242	0.805393	0.879135	0.869486
744	0.872483	1	0.78481	0.966667	0.878981	0.820305	0.90599	0.880377
745	0.851351	0.923077	0.725	0.966667	0.847134	0.773685	0.866524	0.849548
746	0.901961	0.888889	0.810811	0.966667	0.89172	0.836776	0.892082	0.891761
747	0.819444	0.923077	0.714286	0.966667	0.828025	0.750515	0.855868	0.831374
748	0.912752	0.888889	0.85	0.931034	0.898089	0.849432	0.895669	0.899481
749	0.874172	0.962963	0.763158	0.966667	0.872611	0.809213	0.89174	0.873036
750	0.883117	0.833333	0.756757	0.935484	0.859873	0.787616	0.852173	0.859222
751	0.841379	0.923077	0.722892	0.966667	0.840764	0.767997	0.863504	0.84416
752	0.827586	0.962963	0.707317	0.966667	0.834395	0.758525	0.866133	0.837028
753	0.862745	0.923077	0.72	0.966667	0.853503	0.778815	0.868122	0.853958
754	0.868966	0.923077	0.804878	0.918033	0.866242	0.805629	0.878738	0.867719
755	0.891892	0.896552	0.8	0.947368	0.878981	0.822332	0.883953	0.881222
756	0.847682	0.962963	0.727273	0.949153	0.847134	0.771002	0.871768	0.84824
757	0.849673	0.923077	0.693333	0.966667	0.840764	0.759576	0.858188	0.841262
758	0.92	0.857143	0.839506	0.872727	0.88535	0.830656	0.872344	0.886792
759	0.860927	0.96	0.753247	0.95082	0.859873	0.789692	0.881248	0.860931
760	0.813793	0.928571	0.682927	0.983051	0.821656	0.739967	0.852086	0.824798
761	0.888889	0.962963	0.809524	0.983051	0.89172	0.845436	0.911107	0.894311
762	0.839161	0.888889	0.744186	0.931034	0.834395	0.762323	0.850818	0.838451
763	0.891892	1	0.810127	0.983607	0.898089	0.849691	0.921406	0.899099
764	0.847222	0.814815	0.738095	0.915254	0.828025	0.750829	0.828847	0.831821
765	0.805556	0.88	0.682927	0.920635	0.802548	0.712034	0.822279	0.80481
766	0.876712	0.88	0.795181	0.933333	0.866242	0.804739	0.871307	0.868589
767	0.841379	0.8	0.722892	0.918033	0.821656	0.739317	0.820576	0.824676
768	0.849315	0.923077	0.740741	0.983607	0.853503	0.785387	0.874185	0.855496
769	0.88	0.928571	0.769231	0.965517	0.872611	0.810449	0.88583	0.874258
770	0.864865	0.923077	0.759494	0.95082	0.859873	0.792588	0.874564	0.861277
771	0.849315	0.888889	0.765432	0.9	0.840764	0.766667	0.850909	0.842508
772	0.870748	1	0.765432	1	0.878981	0.822402	0.909045	0.881329
773	0.872483	0.857143	0.810127	0.896552	0.859873	0.792322	0.859076	0.861117
774	0.868966	0.928571	0.771084	0.965517	0.866242	0.806541	0.883535	0.869283
775	0.872483	0.962963	0.779221	0.95082	0.872611	0.810798	0.891372	0.872965
776	0.837838	0.928571	0.708861	0.949153	0.834395	0.755136	0.856106	0.836225
777	0.907895	0.846154	0.815789	0.933333	0.88535	0.827494	0.875793	0.885937
778	0.878378	0.96	0.78481	0.967742	0.878981	0.821043	0.897733	0.880162
779	0.820144	0.88	0.75	0.935484	0.828025	0.758523	0.846407	0.830609
780	0.857143	1	0.740741	1	0.866242	0.803385	0.899471	0.868837
781	0.899329	0.785714	0.810127	0.896552	0.866242	0.801845	0.84793	0.868368
782	0.864516	0.88	0.739726	0.918033	0.847134	0.767866	0.850569	0.846615
783	0.897959	0.692308	0.825	0.852459	0.853503	0.784183	0.816931	0.855042
784	0.885906	0.740741	0.794872	0.866667	0.847134	0.772761	0.822046	0.848756
785	0.868421	0.962963	0.763158	0.915254	0.859873	0.789374	0.877449	0.860391
786	0.853333	0.785714	0.717949	0.896552	0.821656	0.73412	0.813387	0.824087
787	0.923077	0.769231	0.833333	0.9	0.88535	0.825792	0.85641	0.884779
788	0.835616	0.888889	0.746988	0.931034	0.834395	0.757785	0.850632	0.837373
789	0.881579	0.846154	0.763158	0.933333	0.859873	0.789103	0.856056	0.860627
790	0.881579	0.916667	0.773333	0.952381	0.872611	0.808223	0.88099	0.872503
791	0.876712	0.827586	0.780488	0.912281	0.853503	0.786737	0.849267	0.856764
792	0.900662	0.833333	0.805195	0.935484	0.878981	0.818412	0.868669	0.879242
793	0.868966	0.827586	0.780488	0.896552	0.847134	0.778214	0.843398	0.849959
794	0.885906	0.928571	0.78481	0.965517	0.878981	0.820892	0.891201	0.880826
795	0.881579	0.923077	0.763158	0.966667	0.872611	0.808298	0.88362	0.873366
796	0.878378	0.923077	0.775	0.966667	0.872611	0.811781	0.88578	0.874587
797	0.853333	0.75	0.717949	0.903226	0.821656	0.732991	0.806127	0.822405
798	0.864865	0.827586	0.75	0.912281	0.840764	0.765332	0.838683	0.843768
799	0.857143	0.814815	0.740741	0.915254	0.834395	0.75615	0.831988	0.83731
800	0.860927	0.928571	0.72	0.9	0.840764	0.761759	0.852375	0.840782
801	0.853147	0.857143	0.752941	0.931034	0.840764	0.771681	0.848566	0.844745
802	0.853147	0.857143	0.752941	0.931034	0.840764	0.771681	0.848566	0.844745
803	0.830986	1	0.712644	0.983051	0.840764	0.773125	0.88167	0.846148
804	0.876712	0.88	0.790123	0.935484	0.866242	0.804242	0.87058	0.867808
805	0.844156	0.962963	0.675676	0.983051	0.840764	0.759235	0.866461	0.840828
806	0.884354	0.962963	0.8	0.966667	0.88535	0.831875	0.903496	0.886712
807	0.847222	0.96	0.740741	0.9375	0.847134	0.778198	0.871366	0.848717
808	0.868421	0.962963	0.763158	0.949153	0.866242	0.798962	0.885924	0.866869
809	0.839161	0.962963	0.738095	0.966667	0.847134	0.780338	0.876721	0.849958
810	0.885906	0.96	0.794872	0.967742	0.88535	0.829637	0.90213	0.886225
811	0.861111	0.846154	0.761905	0.933333	0.847134	0.778924	0.850626	0.850293
812	0.870748	0.896552	0.775	0.965517	0.866242	0.804117	0.876954	0.868429
813	0.853147	0.916667	0.761905	0.952381	0.853503	0.789365	0.871025	0.855865
814	0.890411	0.962963	0.8	0.983607	0.89172	0.842256	0.909245	0.892919
815	0.878378	0.928571	0.769231	0.966667	0.872611	0.811973	0.885712	0.873682
816	0.894737	0.814815	0.815789	0.881356	0.866242	0.798962	0.851674	0.866957
817	0.857143	0.928571	0.740741	0.931034	0.847134	0.77553	0.864372	0.849744
818	0.849673	0.923077	0.693333	0.966667	0.840764	0.759576	0.858188	0.841262
819	0.897959	0.866667	0.839506	0.857143	0.872611	0.814487	0.865319	0.873793
820	0.830986	0.8	0.752941	0.903226	0.821656	0.743727	0.821788	0.823831
821	0.881579	0.714286	0.783784	0.866667	0.840764	0.761024	0.811579	0.84183
822	0.864865	1	0.769231	0.967742	0.872611	0.811561	0.900459	0.873174
823	0.88	0.923077	0.769231	0.966667	0.872611	0.809845	0.884744	0.874023
824	0.870748	0.923077	0.765432	0.966667	0.866242	0.803385	0.881481	0.86859
825	0.843537	0.962963	0.716049	0.983051	0.847134	0.775149	0.8764	0.85004
826	0.890323	0.962963	0.767123	0.983051	0.88535	0.826291	0.900865	0.885022
827	0.866667	0.75	0.753247	0.888889	0.834395	0.752214	0.814701	0.834523
828	0.890411	0.827586	0.810127	0.866667	0.859873	0.795357	0.848698	0.861751
829	0.851351	0.785714	0.725	0.896552	0.821656	0.73633	0.814654	0.824776
830	0.896552	0.896552	0.839506	0.915254	0.88535	0.834535	0.886966	0.886682
831	0.88	0.96	0.78481	0.966667	0.878981	0.819377	0.897869	0.880751
832	0.874172	0.888889	0.753247	0.949153	0.859873	0.790139	0.866365	0.86122
833	0.88	0.916667	0.759494	0.95082	0.866242	0.800111	0.876745	0.868169
834	0.851351	0.96	0.75	0.95082	0.853503	0.783023	0.878043	0.855469
835	0.863014	0.928571	0.75	0.933333	0.853503	0.785719	0.86873	0.855245
836	0.843537	0.769231	0.74359	0.857143	0.815287	0.727157	0.803375	0.81643
837	0.894737	0.827586	0.769231	0.872727	0.853503	0.781101	0.84107	0.855393
838	0.851351	1	0.708861	0.95082	0.847134	0.773554	0.877758	0.849086
839	0.853147	0.88	0.771084	0.952381	0.853503	0.789177	0.864153	0.854993
840	0.893333	0.827586	0.78481	0.892857	0.859873	0.792117	0.849647	0.862223
841	0.909091	0.96	0.821918	0.967742	0.904459	0.855431	0.914688	0.90397
842	0.870748	1	0.765432	1	0.878981	0.822402	0.909045	0.881329
843	0.843537	0.846154	0.716049	0.933333	0.828025	0.746334	0.834768	0.830868
844	0.883117	1	0.773333	0.983051	0.88535	0.82641	0.909875	0.886018
845	0.88	1	0.769231	1	0.88535	0.828962	0.912308	0.886761
846	0.87013	0.857143	0.777778	0.9	0.853503	0.779067	0.851263	0.852998
847	0.843537	0.88	0.740741	0.918033	0.834395	0.755625	0.845578	0.836565
848	0.875	0.866667	0.785714	0.928571	0.859873	0.799506	0.863988	0.863505
849	0.885906	0.923077	0.794872	0.918033	0.872611	0.810654	0.880472	0.873669
850	0.876712	0.896552	0.790123	0.965517	0.872611	0.814752	0.882226	0.874918
851	0.860927	0.846154	0.746667	0.935484	0.847134	0.77082	0.847308	0.847023
852	0.896104	0.888889	0.794521	0.966667	0.88535	0.826741	0.886545	0.88505
853	0.849315	0.83871	0.731707	0.909091	0.828025	0.750106	0.832206	0.832143
854	0.870748	0.857143	0.790123	0.896552	0.853503	0.785022	0.853642	0.855552
855	0.885906	0.896552	0.8	0.928571	0.872611	0.81217	0.877757	0.874695
856	0.851351	0.96	0.756098	0.949153	0.853503	0.783491	0.87915	0.856588
857	0.884354	0.857143	0.814815	0.896552	0.866242	0.804005	0.863216	0.868043
858	0.928105	0.833333	0.853333	0.935484	0.904459	0.855678	0.887564	0.904046
859	0.884354	0.923077	0.8	0.918033	0.872611	0.812687	0.881366	0.874116
860	0.891892	0.888889	0.8	0.949153	0.878981	0.821549	0.882483	0.880929
861	0.899329	0.916667	0.794872	0.952381	0.88535	0.829653	0.890812	0.886285
862	0.857143	1	0.72973	0.966667	0.859873	0.787864	0.888385	0.859873
863	0.878378	0.923077	0.775	0.933333	0.866242	0.802257	0.877447	0.868217
864	0.885906	0.833333	0.78481	0.935484	0.866242	0.80099	0.859883	0.867201
865	0.897959	0.916667	0.825	0.952381	0.89172	0.841142	0.898002	0.892713
866	0.893333	0.740741	0.805195	0.9	0.859873	0.790902	0.834817	0.861201
867	0.875	0.962963	0.785714	0.983051	0.878981	0.826514	0.901682	0.881888
868	0.84	0.866667	0.717949	0.892857	0.821656	0.735214	0.829368	0.823544
869	0.872483	0.962963	0.74359	0.966667	0.866242	0.801335	0.886426	0.867596
870	0.833333	0.928571	0.731707	0.933333	0.834395	0.760004	0.856736	0.836377
871	0.8	0.857143	0.682353	0.892857	0.789809	0.693766	0.808088	0.794749
872	0.874172	0.692308	0.763158	0.852459	0.828025	0.742003	0.795524	0.828802
873	0.864865	0.928571	0.765432	0.947368	0.859873	0.793706	0.876559	0.862472
874	0.870748	0.88	0.779221	0.892308	0.853503	0.784192	0.855569	0.854064
875	0.884354	0.923077	0.8	0.95082	0.878981	0.822188	0.889563	0.880381
876	0.885906	0.846154	0.8	0.915254	0.866242	0.801425	0.861829	0.867977
877	0.887417	0.833333	0.789474	0.920635	0.866242	0.799301	0.857715	0.866204
878	0.887417	0.962963	0.779221	0.983051	0.88535	0.828412	0.903163	0.886448
879	0.875817	0.88	0.773333	0.918033	0.859873	0.78826	0.861796	0.860078
880	0.851613	0.88	0.694444	0.935484	0.834395	0.748756	0.840385	0.83295
881	0.875	0.740741	0.785714	0.881356	0.840764	0.76975	0.820703	0.844056
882	0.88	0.8	0.805195	0.903226	0.859873	0.790549	0.847105	0.860185
883	0.878378	0.923077	0.775	0.966667	0.872611	0.811781	0.88578	0.874587
884	0.877419	0.846154	0.767123	0.9	0.853503	0.777726	0.847674	0.853152
885	0.825175	0.928571	0.705882	0.896552	0.815287	0.733912	0.839045	0.819262
886	0.857143	0.928571	0.759494	0.966667	0.859873	0.794038	0.877969	0.860973
887	0.872483	0.8	0.759494	0.918033	0.847134	0.772406	0.837502	0.848557
888	0.906667	0.869565	0.835443	0.935484	0.89172	0.838488	0.88679	0.892316
889	0.884615	0.846154	0.742857	0.903226	0.853503	0.777903	0.844213	0.851579
890	0.851064	0.83871	0.767442	0.892857	0.834395	0.766665	0.837518	0.83832
891	0.881579	0.923077	0.783784	0.903226	0.866242	0.798876	0.872916	0.866104
892	0.894737	0.923077	0.8	0.885246	0.872611	0.808333	0.875765	0.872943
893	0.87013	0.8	0.763158	0.881356	0.840764	0.758618	0.828661	0.841258
894	0.843537	0.774194	0.740741	0.836364	0.808917	0.720379	0.798709	0.812199
895	0.841379	0.896552	0.740741	0.949153	0.840764	0.768463	0.856956	0.842824
896	0.88	0.962963	0.769231	0.983051	0.878981	0.819647	0.898811	0.880456
897	0.844156	0.758621	0.736842	0.8	0.802548	0.702577	0.784905	0.803345
898	0.864865	0.8	0.740741	0.9	0.834395	0.754584	0.826401	0.836955
899	0.901961	0.551724	0.810811	0.758621	0.821656	0.731948	0.755779	0.824089
900	0.885906	0.8	0.779221	0.888889	0.853503	0.781961	0.838504	0.85422
901	0.894737	0.923077	0.789474	0.966667	0.88535	0.827494	0.893489	0.886021
902	0.855172	0.962963	0.756098	0.966667	0.859873	0.796379	0.885225	0.862054
903	0.870748	0.896552	0.765432	0.947368	0.859873	0.794974	0.870025	0.862706
904	0.878378	0.814815	0.790123	0.896552	0.853503	0.783769	0.844967	0.855789
905	0.849315	0.923077	0.731707	0.966667	0.847134	0.776124	0.867691	0.85013
906	0.866667	0.857143	0.769231	0.931034	0.853503	0.781825	0.856019	0.855215
907	0.866667	0.846154	0.74359	0.933333	0.847134	0.771611	0.847436	0.848702
908	0.870748	0.857143	0.775	0.949153	0.859873	0.794228	0.863011	0.862039
909	0.861111	0.928571	0.771084	0.949153	0.859873	0.79807	0.87748	0.862304
910	0.863014	0.888889	0.756098	0.949153	0.853503	0.785898	0.864288	0.856419
911	0.860927	0.928571	0.736842	0.949153	0.853503	0.780854	0.868873	0.854144
912	0.896104	0.785714	0.805556	0.9	0.866242	0.7983	0.846843	0.866368
913	0.884354	0.928571	0.8	0.915254	0.872611	0.813194	0.882045	0.87404
914	0.826667	0.888889	0.701299	0.866667	0.808917	0.714559	0.82088	0.809917
915	0.888889	0.923077	0.810811	0.95082	0.88535	0.826988	0.893399	0.885153
916	0.851351	0.814815	0.734177	0.9	0.828025	0.745276	0.825086	0.830008
917	0.860927	0.758621	0.753247	0.842105	0.821656	0.733649	0.803725	0.823482
918	0.867133	0.888889	0.785714	0.966667	0.866242	0.808658	0.877101	0.868766
919	0.911565	0.846154	0.839506	0.9	0.88535	0.831911	0.874306	0.886957
920	0.847222	0.846154	0.746988	0.918033	0.834395	0.759687	0.839599	0.837042
921	0.900662	0.962963	0.805195	0.983051	0.898089	0.847548	0.912968	0.899065
922	0.872483	0.72	0.794872	0.903226	0.847134	0.772366	0.822645	0.847441
923	0.891892	0.857143	0.8	0.931034	0.872611	0.812385	0.870017	0.874838
924	0.881579	0.896552	0.783784	0.949153	0.872611	0.809225	0.877767	0.872684
925	0.884354	0.857143	0.8	0.915254	0.866242	0.803711	0.864188	0.868126
926	0.863014	0.962963	0.765432	1	0.872611	0.814052	0.897852	0.874469
927	0.872483	0.88	0.769231	0.935484	0.859873	0.791457	0.864299	0.860811
928	0.870748	0.88	0.765432	0.918033	0.853503	0.784182	0.858553	0.85573
929	0.900662	0.8	0.805195	0.918033	0.872611	0.808868	0.855972	0.873148
930	0.878378	0.88	0.790123	0.933333	0.866242	0.802293	0.870459	0.868215
931	0.808511	0.923077	0.689655	0.966667	0.815287	0.736592	0.846977	0.820207
932	0.900662	0.962963	0.805195	0.983051	0.898089	0.847548	0.912968	0.899065
933	0.830986	0.923077	0.738095	0.967742	0.840764	0.77193	0.864975	0.842852
934	0.881579	1	0.789474	0.966667	0.88535	0.827494	0.90943	0.885937
935	0.884354	0.916667	0.790123	0.967742	0.878981	0.822211	0.889721	0.880756
936	0.883117	0.888889	0.783784	0.949153	0.872611	0.8074	0.876236	0.872803
937	0.897959	0.606061	0.814815	0.754717	0.821656	0.740941	0.768388	0.826824
938	0.797203	0.962963	0.658824	0.983051	0.808917	0.724044	0.85051	0.813829
939	0.83871	0.814815	0.684932	0.915254	0.815287	0.72006	0.813428	0.815117
940	0.875	0.857143	0.785714	0.931034	0.859873	0.798496	0.862223	0.863187
941	0.878378	0.928571	0.765432	0.947368	0.866242	0.803222	0.879938	0.869099
942	0.900662	0.962963	0.837838	0.935484	0.898089	0.847599	0.909237	0.897669
943	0.863014	0.96	0.765432	0.967742	0.866242	0.804242	0.889047	0.868059
944	0.90411	0.962963	0.853659	0.949153	0.904459	0.861781	0.917471	0.9057
945	0.882759	0.827586	0.785714	0.892857	0.853503	0.788588	0.847229	0.85725
946	0.868421	0.814815	0.756757	0.885246	0.840764	0.760724	0.83131	0.840881
947	0.901961	0.888889	0.815789	0.931034	0.88535	0.827222	0.884418	0.886126
948	0.878378	0.962963	0.794872	0.95082	0.878981	0.82122	0.896758	0.879545
949	0.876712	0.814815	0.8	0.918033	0.859873	0.794908	0.85239	0.861404
950	0.876712	0.888889	0.780488	0.949153	0.866242	0.804869	0.87381	0.868886
951	0.870748	0.88	0.780488	0.933333	0.859873	0.793942	0.866142	0.862202
952	0.849315	0.962963	0.740741	0.966667	0.853503	0.785621	0.879921	0.855562
953	0.832117	0.827586	0.76087	0.892857	0.821656	0.755901	0.828357	0.826557
954	0.897959	0.866667	0.825	0.912281	0.878981	0.823558	0.875477	0.88091
955	0.829932	0.709677	0.7	0.857143	0.789809	0.691639	0.774188	0.794553
956	0.866667	0.923077	0.769231	0.966667	0.866242	0.800286	0.88141	0.867483
957	0.851351	1	0.75	0.966667	0.859873	0.792733	0.892005	0.861809
958	0.864865	0.96	0.75	0.983607	0.866242	0.802091	0.889618	0.868362
959	0.875817	0.827586	0.763158	0.928571	0.853503	0.780082	0.848783	0.855354
960	0.847222	0.846154	0.756098	0.903226	0.834395	0.75948	0.838175	0.83636
961	0.842105	0.8	0.684211	0.918033	0.815287	0.721669	0.811087	0.815916
962	0.901961	0.758621	0.815789	0.857143	0.859873	0.789684	0.833378	0.86122
963	0.853333	0.96	0.74359	0.95082	0.853503	0.780984	0.876936	0.85493
964	0.847682	0.733333	0.736842	0.807018	0.802548	0.705472	0.781219	0.804322
965	0.916129	0.846154	0.84507	0.935484	0.898089	0.845838	0.885709	0.897287
966	0.871795	1	0.732394	0.983607	0.872611	0.806639	0.896949	0.870924
967	0.894737	0.916667	0.815789	0.935484	0.88535	0.827331	0.890669	0.885733
968	0.907895	0.75	0.815789	0.903226	0.872611	0.80809	0.844228	0.872222
969	0.885906	0.923077	0.810127	0.933333	0.878981	0.820305	0.888111	0.880188
970	0.84507	0.923077	0.771084	0.888889	0.840764	0.771716	0.85703	0.842466
971	0.893333	0.923077	0.794872	0.966667	0.88535	0.828962	0.894487	0.886605
972	0.864865	0.923077	0.759494	0.95082	0.859873	0.792588	0.874564	0.861277
973	0.872483	0.714286	0.779221	0.866667	0.834395	0.753994	0.808164	0.836294
974	0.85906	0.888889	0.75	0.931034	0.847134	0.773117	0.857246	0.849581
975	0.832215	0.888889	0.74359	0.933333	0.834395	0.753712	0.849507	0.835343
976	0.88	0.896552	0.769231	0.947368	0.866242	0.801363	0.873288	0.868139
977	0.857143	0.888889	0.790123	0.915254	0.853503	0.784648	0.862852	0.855081
978	0.899329	0.962963	0.831169	0.983607	0.904459	0.858392	0.919267	0.904639
979	0.897959	0.96	0.814815	0.983607	0.898089	0.850814	0.914095	0.899868
980	0.875817	0.962963	0.763158	0.965517	0.872611	0.80799	0.891864	0.873623
981	0.864865	0.962963	0.75	0.983051	0.866242	0.80252	0.89022	0.868501
982	0.843537	0.888889	0.740741	0.881356	0.828025	0.74665	0.838631	0.830293
983	0.870748	0.896552	0.765432	0.947368	0.859873	0.794974	0.870025	0.862706
984	0.834532	0.846154	0.764045	0.933333	0.834395	0.768641	0.844516	0.837762
985	0.847682	0.896552	0.710526	0.931034	0.834395	0.752637	0.846449	0.835333
986	0.913907	0.928571	0.842105	0.983051	0.910828	0.866838	0.916909	0.911412
987	0.921053	0.923077	0.853333	0.95082	0.910828	0.865892	0.912071	0.910949
988	0.92517	0.923077	0.864198	0.966667	0.917197	0.879454	0.919778	0.918557
989	0.885906	0.896552	0.78481	0.947368	0.872611	0.811816	0.878659	0.874707
990	0.878378	0.962963	0.775	0.983051	0.878981	0.821549	0.899848	0.88102
991	0.855172	0.96	0.746988	0.983607	0.859873	0.796267	0.886442	0.862898
992	0.847222	0.96	0.738095	0.983607	0.853503	0.788209	0.882231	0.856903
993	0.893333	0.962963	0.805195	0.966667	0.89172	0.838616	0.907039	0.89234
994	0.829932	0.814815	0.725	0.866667	0.808917	0.717976	0.809103	0.81097
995	0.855172	0.857143	0.738095	0.912281	0.834395	0.75965	0.840673	0.838657
996	0.878378	0.685714	0.78481	0.807692	0.821656	0.741177	0.789149	0.826867
997	0.844156	0.96	0.684932	0.967742	0.840764	0.758928	0.864207	0.839839
998	0.887324	0.896552	0.823529	0.965517	0.88535	0.839159	0.893231	0.887995
999	0.912752	0.928571	0.860759	0.931034	0.904459	0.858986	0.908279	0.905302
1000	0.843537	0.923077	0.740741	0.933333	0.840764	0.765351	0.860172	0.843056

## Sheet: LightGBM-KNN
Number of feature	F1-score				ACC	MCC	Macro F1	Weighted F1
	ALL transduced	ALL untransduced	NHL transduced	NHL untransduced
1	0.661765	0.758621	0.574713	0.741935	0.66242	0.521042	0.684258	0.664588
2	0.816901	0.689655	0.689655	0.821429	0.770701	0.670586	0.75441	0.777242
3	0.828571	0.962963	0.727273	0.983051	0.840764	0.776459	0.875464	0.845345
4	0.811189	0.857143	0.674419	0.912281	0.796178	0.706038	0.813758	0.802078
5	0.865248	0.83871	0.781609	0.872727	0.840764	0.776729	0.839574	0.844769
6	0.867133	0.928571	0.746988	0.9	0.847134	0.780313	0.860673	0.850186
7	0.861111	0.928571	0.761905	0.965517	0.859873	0.798496	0.879276	0.863267
8	0.895105	0.962963	0.813953	0.965517	0.89172	0.847474	0.909385	0.895053
9	0.881119	0.962963	0.785714	0.966667	0.878981	0.827538	0.899116	0.881759
10	0.890411	0.962963	0.804878	0.949153	0.88535	0.833325	0.901851	0.887486
11	0.909091	0.928571	0.843373	0.933333	0.898089	0.855691	0.903592	0.899849
12	0.931507	1	0.878049	1	0.936306	0.909046	0.952389	0.937668
13	0.934211	0.866667	0.868421	0.928571	0.910828	0.867302	0.899467	0.912036
14	0.92	0.928571	0.846154	0.965517	0.910828	0.867696	0.915061	0.912004
15	0.913907	0.962963	0.831169	0.983051	0.910828	0.866684	0.922772	0.911682
16	0.90411	0.962963	0.829268	0.983051	0.904459	0.861781	0.919848	0.906429
17	0.912752	0.962963	0.835443	0.983051	0.910828	0.868206	0.923552	0.912123
18	0.92	0.928571	0.846154	0.965517	0.910828	0.867696	0.915061	0.912004
19	0.931507	0.962963	0.878049	0.983051	0.929936	0.899723	0.938892	0.931362
20	0.927152	1	0.857143	1	0.929936	0.89522	0.946074	0.930605
21	0.870748	0.962963	0.765432	0.983051	0.872611	0.813147	0.895549	0.875023
22	0.863014	0.962963	0.756098	0.983051	0.866242	0.804869	0.891281	0.86903
23	0.895105	0.962963	0.823529	0.983051	0.898089	0.856345	0.916162	0.900661
24	0.881119	0.962963	0.8	0.983051	0.88535	0.837445	0.906783	0.888256
25	0.884354	1	0.790123	1	0.89172	0.841419	0.918619	0.89382
26	0.888889	1	0.809524	1	0.898089	0.854681	0.924603	0.900617
27	0.881119	1	0.8	1	0.89172	0.846672	0.92028	0.894561
28	0.895105	0.962963	0.823529	0.983051	0.898089	0.856345	0.916162	0.900661
29	0.910345	1	0.843373	1	0.917197	0.881775	0.93843	0.919117
30	0.888889	0.962963	0.809524	0.983051	0.89172	0.845436	0.911107	0.894311
31	0.902778	0.888889	0.833333	0.949153	0.89172	0.845436	0.893538	0.894123
32	0.911565	1	0.839506	1	0.917197	0.879454	0.937768	0.918804
33	0.882759	0.962963	0.795181	0.983051	0.88535	0.834602	0.905988	0.887924
34	0.896552	1	0.819277	1	0.904459	0.862812	0.928957	0.906673
35	0.878378	0.962963	0.775	0.983051	0.878981	0.821549	0.899848	0.88102
36	0.890411	1	0.804878	1	0.898089	0.852079	0.923822	0.900268
37	0.90411	1	0.829268	1	0.910828	0.871068	0.933344	0.912735
38	0.884354	0.928571	0.790123	0.965517	0.878981	0.822988	0.892141	0.881317
39	0.875	0.962963	0.785714	0.983051	0.878981	0.826514	0.901682	0.881888
40	0.893617	1	0.818182	0.983051	0.898089	0.85997	0.923712	0.901737
41	0.911565	1	0.839506	1	0.917197	0.879454	0.937768	0.918804
42	0.896552	1	0.819277	1	0.904459	0.862812	0.928957	0.906673
43	0.893617	1	0.827586	1	0.904459	0.868768	0.930301	0.907192
44	0.887324	1	0.813953	1	0.898089	0.857679	0.925319	0.900893
45	0.884354	0.962963	0.780488	0.965517	0.878981	0.823008	0.89833	0.881894
46	0.865248	1	0.781609	1	0.878981	0.831003	0.911714	0.882444
47	0.885714	1	0.808989	0.983051	0.89172	0.852322	0.919438	0.895695
48	0.881119	1	0.8	1	0.89172	0.846672	0.92028	0.894561
49	0.887324	1	0.804598	0.983051	0.89172	0.84881	0.918743	0.89545
50	0.890411	0.962963	0.804878	0.983051	0.89172	0.84281	0.910326	0.893963
51	0.885714	1	0.808989	0.983051	0.89172	0.852322	0.919438	0.895695
52	0.910345	1	0.843373	1	0.917197	0.881775	0.93843	0.919117
53	0.887324	0.962963	0.813953	0.983051	0.89172	0.848453	0.911823	0.894588
54	0.895105	0.962963	0.823529	0.983051	0.898089	0.856345	0.916162	0.900661
55	0.901408	0.928571	0.837209	0.965517	0.898089	0.858208	0.908177	0.900778
56	0.895105	1	0.823529	1	0.904459	0.86559	0.929659	0.906966
57	0.893617	0.962963	0.827586	0.983051	0.898089	0.85954	0.916804	0.900887
58	0.901408	1	0.837209	1	0.910828	0.876578	0.934654	0.913281
59	0.879433	0.962963	0.804598	0.983051	0.88535	0.840675	0.907511	0.888513
60	0.871429	0.928571	0.772727	0.931034	0.859873	0.805094	0.87594	0.864289
61	0.881119	1	0.790698	0.983051	0.88535	0.837732	0.913717	0.889131
62	0.907801	0.962963	0.850575	0.983051	0.910828	0.878404	0.926097	0.913261
63	0.909091	0.928571	0.833333	0.949153	0.898089	0.856125	0.905037	0.900505
64	0.882759	0.962963	0.785714	0.965517	0.878981	0.825588	0.899238	0.882343
65	0.90411	0.928571	0.843373	0.947368	0.898089	0.853103	0.905856	0.900088
66	0.895105	1	0.823529	1	0.904459	0.86559	0.929659	0.906966
67	0.895105	1	0.809524	0.983607	0.898089	0.855693	0.922059	0.900533
68	0.887324	1	0.813953	1	0.898089	0.857679	0.925319	0.900893
69	0.888889	0.962963	0.8	0.931034	0.878981	0.827022	0.895722	0.882127
70	0.885714	1	0.818182	1	0.898089	0.861073	0.925974	0.9011
71	0.893617	0.962963	0.804598	0.949153	0.88535	0.840675	0.902583	0.888992
72	0.881119	0.962963	0.804598	0.947368	0.878981	0.82921	0.899012	0.882521
73	0.873239	0.928571	0.767442	0.931034	0.859873	0.801611	0.875072	0.863932
74	0.881119	1	0.8	1	0.89172	0.846672	0.92028	0.894561
75	0.896552	1	0.785714	0.949153	0.88535	0.834788	0.907855	0.889048
76	0.895105	1	0.809524	0.983607	0.898089	0.855693	0.922059	0.900533
77	0.867133	1	0.735632	0.931034	0.853503	0.790946	0.88345	0.859354
78	0.859155	1	0.75	0.965517	0.859873	0.802129	0.893668	0.865417
79	0.877698	1	0.786517	0.966667	0.878981	0.834636	0.90772	0.883337
80	0.869565	1	0.777778	0.966667	0.872611	0.827173	0.903502	0.877289
81	0.881119	0.928571	0.772727	0.909091	0.859873	0.802011	0.872877	0.864849
82	0.875912	1	0.774194	0.931034	0.866242	0.821481	0.895285	0.872748
83	0.879433	1	0.772727	0.949153	0.872611	0.822158	0.900328	0.877591
84	0.871429	1	0.781609	0.983607	0.878981	0.832214	0.909161	0.882342
85	0.867647	1	0.76087	0.933333	0.859873	0.812557	0.890462	0.865994
86	0.9	0.962963	0.8	0.912281	0.878981	0.834523	0.893811	0.883993
87	0.879433	0.962963	0.744186	0.9	0.853503	0.793003	0.871645	0.858406
88	0.871429	0.962963	0.744186	0.918033	0.853503	0.794288	0.874153	0.857926
89	0.84507	0.923077	0.705882	0.918033	0.828025	0.753356	0.848016	0.832669
90	0.879433	0.962963	0.735632	0.881356	0.847134	0.784081	0.864846	0.852827
91	0.879433	0.962963	0.722892	0.888889	0.847134	0.782642	0.863544	0.851264
92	0.879433	0.962963	0.755556	0.892857	0.853503	0.795626	0.872702	0.85972
93	0.873239	0.962963	0.727273	0.877193	0.840764	0.774094	0.860167	0.847024
94	0.861314	0.962963	0.744186	0.9375	0.853503	0.798685	0.876491	0.856685
95	0.859155	0.928571	0.705882	0.881356	0.828025	0.753982	0.843741	0.833023
96	0.863309	0.928571	0.776471	0.967742	0.866242	0.814261	0.884023	0.868203
97	0.873239	0.962963	0.756098	0.952381	0.866242	0.80933	0.88617	0.868185
98	0.893617	0.962963	0.767442	0.9	0.866242	0.811845	0.881005	0.870843
99	0.867133	0.962963	0.72093	0.896552	0.840764	0.771784	0.861894	0.846234
100	0.865248	0.928571	0.75	0.912281	0.847134	0.785098	0.864025	0.852318
101	0.881119	0.888889	0.744186	0.862069	0.840764	0.771784	0.844066	0.845851
102	0.871429	0.928571	0.75	0.896552	0.847134	0.786259	0.861638	0.852344
103	0.842857	0.928571	0.703297	0.872727	0.815287	0.741308	0.836863	0.822772
104	0.869565	0.928571	0.747253	0.877193	0.840764	0.781495	0.855646	0.847083
105	0.861314	0.962963	0.736842	0.872727	0.834395	0.776624	0.858462	0.842577
106	0.857143	0.928571	0.704545	0.862069	0.821656	0.74859	0.838082	0.828036
107	0.852941	0.896552	0.733333	0.881356	0.828025	0.765173	0.841046	0.833794
108	0.855172	0.888889	0.738095	0.931034	0.840764	0.768693	0.853298	0.844869
109	0.846715	0.896552	0.711111	0.862069	0.815287	0.744979	0.829112	0.821818
110	0.82963	0.928571	0.717391	0.915254	0.821656	0.758257	0.847712	0.827733
111	0.842857	0.928571	0.697674	0.9	0.821656	0.747592	0.842276	0.826658
112	0.848921	0.896552	0.719101	0.877193	0.821656	0.750998	0.835442	0.827673
113	0.848921	0.928571	0.712644	0.9	0.828025	0.758805	0.847534	0.83316
114	0.867133	0.896552	0.761905	0.931034	0.853503	0.790521	0.864156	0.85698
115	0.857143	0.928571	0.689655	0.847458	0.815287	0.738641	0.830707	0.821735
116	0.863309	0.896552	0.781609	0.949153	0.859873	0.806101	0.872656	0.863211
117	0.859155	0.857143	0.725275	0.830189	0.815287	0.739148	0.81794	0.821902
118	0.857143	0.896552	0.735632	0.896552	0.834395	0.767293	0.84647	0.8393
119	0.885714	0.866667	0.752941	0.847458	0.840764	0.77615	0.838195	0.845536
120	0.885714	0.896552	0.746988	0.870968	0.847134	0.784476	0.850055	0.8511
121	0.859155	0.896552	0.714286	0.881356	0.828025	0.754009	0.837837	0.832353
122	0.867133	0.928571	0.72093	0.877193	0.834395	0.762762	0.848457	0.839687
123	0.887324	0.928571	0.804598	0.947368	0.878981	0.830564	0.891965	0.882717
124	0.865248	0.928571	0.746988	0.935484	0.853503	0.792223	0.869073	0.856042
125	0.879433	0.896552	0.714286	0.833333	0.828025	0.755281	0.830901	0.833121
126	0.871429	0.928571	0.758621	0.915254	0.853503	0.795073	0.868469	0.857949
127	0.877698	0.928571	0.72093	0.852459	0.834395	0.767762	0.844915	0.840142
128	0.879433	0.928571	0.738095	0.885246	0.847134	0.783104	0.857836	0.851303
129	0.867133	0.857143	0.722892	0.866667	0.828025	0.752046	0.828458	0.832223
130	0.888889	0.888889	0.781609	0.892857	0.859873	0.799852	0.863061	0.864365
131	0.895105	0.928571	0.756098	0.885246	0.859873	0.798875	0.866255	0.863232
132	0.895105	0.896552	0.761905	0.862069	0.853503	0.790521	0.853908	0.857521
133	0.861111	0.888889	0.707317	0.885246	0.828025	0.750254	0.835641	0.831778
134	0.881119	0.928571	0.746988	0.9	0.853503	0.789735	0.86417	0.857045
135	0.892086	0.928571	0.795455	0.915254	0.872611	0.825106	0.882842	0.876761
136	0.873239	0.928571	0.714286	0.866667	0.834395	0.763019	0.845691	0.839105
137	0.842857	0.896552	0.682353	0.866667	0.808917	0.728839	0.822107	0.814027
138	0.848921	0.888889	0.72093	0.903226	0.828025	0.758119	0.840491	0.832444
139	0.827068	0.928571	0.701031	0.857143	0.802548	0.737547	0.828453	0.811516
140	0.863309	0.896552	0.719101	0.842105	0.821656	0.750998	0.830267	0.828025
141	0.82963	0.866667	0.702128	0.836364	0.796178	0.723436	0.808697	0.803935
142	0.852941	0.896552	0.755556	0.915254	0.840764	0.783902	0.855076	0.845508
143	0.846715	0.896552	0.73913	0.892857	0.828025	0.765312	0.843814	0.834304
144	0.869565	0.866667	0.777778	0.892857	0.847134	0.791153	0.851717	0.852144
145	0.887324	0.866667	0.790123	0.918033	0.866242	0.809876	0.865537	0.868574
146	0.861314	0.866667	0.764045	0.896552	0.840764	0.782304	0.847144	0.845567
147	0.873239	0.896552	0.697674	0.807018	0.815287	0.736084	0.818621	0.821141
148	0.832117	0.857143	0.666667	0.83871	0.789809	0.705643	0.798659	0.796457
149	0.863309	0.896552	0.705882	0.852459	0.821656	0.749008	0.829551	0.826888
150	0.848921	0.928571	0.690476	0.888889	0.821656	0.748455	0.839214	0.825813
151	0.865248	0.928571	0.666667	0.819672	0.808917	0.726745	0.82004	0.814983
152	0.869565	0.896552	0.741573	0.862069	0.834395	0.771092	0.84244	0.840204
153	0.871429	0.896552	0.744186	0.881356	0.840764	0.776159	0.848381	0.845419
154	0.855072	0.928571	0.696629	0.847458	0.815287	0.74248	0.831933	0.822363
155	0.871429	0.896552	0.714286	0.852459	0.828025	0.756639	0.833681	0.83285
156	0.857143	0.896552	0.738095	0.918033	0.840764	0.775373	0.852456	0.843985
157	0.852941	0.928571	0.703297	0.847458	0.815287	0.746657	0.833067	0.822889
158	0.855072	0.896552	0.698795	0.875	0.821656	0.750131	0.831355	0.825485
159	0.875	0.928571	0.690476	0.827586	0.821656	0.741779	0.830408	0.826889
160	0.855072	0.928571	0.689655	0.852459	0.815287	0.741504	0.83144	0.821675
161	0.867133	0.896552	0.701299	0.892308	0.834395	0.761445	0.839323	0.835297
162	0.895105	0.866667	0.738095	0.807018	0.834395	0.762775	0.826721	0.838916
163	0.865248	0.928571	0.658228	0.848485	0.815287	0.735877	0.825133	0.8185
164	0.885714	0.866667	0.765432	0.888889	0.853503	0.793802	0.851675	0.856397
165	0.853147	0.896552	0.641026	0.84375	0.802548	0.714384	0.808619	0.804955
166	0.848921	0.896552	0.703297	0.836364	0.808917	0.733668	0.821283	0.816146
167	0.853147	0.896552	0.690476	0.862069	0.815287	0.733973	0.825561	0.820109
168	0.82963	0.896552	0.696629	0.885246	0.808917	0.738122	0.827014	0.814454
169	0.879433	0.896552	0.719101	0.8	0.821656	0.74861	0.823771	0.827887
170	0.887324	0.866667	0.756098	0.866667	0.847134	0.781979	0.844189	0.85074
171	0.881119	0.827586	0.72093	0.785714	0.815287	0.734946	0.803837	0.820705
172	0.873239	0.928571	0.72093	0.862069	0.834395	0.76388	0.846203	0.839792
173	0.875	0.896552	0.716049	0.866667	0.834395	0.760151	0.838567	0.837732
174	0.873239	0.928571	0.682353	0.813559	0.815287	0.735138	0.824431	0.821431
175	0.865248	0.896552	0.705882	0.847458	0.821656	0.74626	0.828785	0.826883
176	0.887324	0.896552	0.690476	0.779661	0.815287	0.7352	0.813503	0.821125
177	0.868966	0.866667	0.746988	0.892857	0.840764	0.769731	0.843869	0.844594
178	0.887324	0.896552	0.689655	0.75	0.808917	0.72722	0.805883	0.815263
179	0.896552	0.928571	0.72093	0.8	0.834395	0.760793	0.836513	0.839365
180	0.893617	0.866667	0.722892	0.8	0.828025	0.755399	0.820794	0.833262
181	0.859155	0.866667	0.729412	0.877193	0.828025	0.754961	0.833107	0.832647
182	0.861314	0.866667	0.72093	0.852459	0.821656	0.752729	0.825342	0.826981
183	0.863309	0.866667	0.632911	0.787879	0.789809	0.702245	0.787692	0.794876
184	0.885714	0.8	0.771084	0.852459	0.840764	0.775458	0.827314	0.845248
185	0.871429	0.83871	0.722892	0.833333	0.821656	0.747857	0.816591	0.826434
186	0.871429	0.83871	0.752941	0.862069	0.834395	0.767306	0.831287	0.839007
187	0.851064	0.83871	0.729412	0.877193	0.821656	0.747336	0.824095	0.826364
188	0.846715	0.8125	0.705882	0.833333	0.802548	0.72539	0.799608	0.808135
189	0.855072	0.83871	0.698795	0.83871	0.808917	0.732151	0.807822	0.813761
190	0.84507	0.758621	0.7	0.857143	0.802548	0.715732	0.790208	0.80603
191	0.869565	0.787879	0.691358	0.774194	0.796178	0.714253	0.780749	0.80258
192	0.848921	0.83871	0.650602	0.786885	0.783439	0.693313	0.78128	0.789484
193	0.848921	0.8	0.698795	0.83871	0.802548	0.720863	0.796606	0.807539
194	0.857143	0.83871	0.731707	0.885246	0.828025	0.756963	0.828201	0.831425
195	0.852941	0.83871	0.72093	0.852459	0.815287	0.745406	0.81626	0.82056
196	0.820896	0.83871	0.636364	0.786885	0.764331	0.675085	0.770714	0.772383
197	0.848921	0.83871	0.682353	0.813559	0.796178	0.712528	0.795886	0.802064
198	0.861314	0.787879	0.744186	0.827586	0.815287	0.745019	0.805241	0.821185
199	0.855072	0.8125	0.714286	0.833333	0.808917	0.73287	0.803798	0.814214
200	0.852941	0.8125	0.707317	0.84375	0.808917	0.735744	0.804127	0.813517
201	0.859259	0.8125	0.666667	0.787879	0.789809	0.709801	0.781576	0.79636
202	0.84058	0.8125	0.642857	0.766667	0.770701	0.676997	0.765651	0.777534
203	0.84058	0.75	0.658824	0.745763	0.764331	0.667959	0.748791	0.772127
204	0.850746	0.8125	0.705882	0.825397	0.802548	0.730371	0.798631	0.808596
205	0.835821	0.8125	0.719101	0.847458	0.802548	0.731878	0.80372	0.808606
206	0.861314	0.8125	0.682353	0.766667	0.789809	0.70678	0.780708	0.797011
207	0.844444	0.787879	0.738095	0.870968	0.815287	0.747412	0.810347	0.819766
208	0.855072	0.8125	0.683544	0.830769	0.802548	0.723152	0.795471	0.80648
209	0.835821	0.787879	0.659091	0.745763	0.764331	0.676249	0.757138	0.772993
210	0.855072	0.8125	0.658824	0.745763	0.77707	0.686602	0.76804	0.78441
211	0.863309	0.8125	0.729412	0.827586	0.815287	0.741147	0.808202	0.820721
212	0.848921	0.787879	0.626506	0.711864	0.757962	0.657197	0.743793	0.765261
213	0.82963	0.8125	0.585366	0.738462	0.745223	0.644964	0.741489	0.753225
214	0.863309	0.8125	0.690476	0.779661	0.796178	0.712765	0.786487	0.802387
215	0.861314	0.787879	0.767442	0.862069	0.828025	0.763641	0.819676	0.833255
216	0.844444	0.8125	0.658824	0.774194	0.77707	0.691529	0.77249	0.784631
217	0.863309	0.75	0.692308	0.8	0.796178	0.712319	0.776404	0.80153
218	0.869565	0.722222	0.707317	0.724138	0.783439	0.697852	0.755811	0.791339
219	0.84058	0.774194	0.738095	0.885246	0.815287	0.741684	0.809529	0.819465
220	0.861314	0.727273	0.712644	0.736842	0.783439	0.698933	0.759518	0.791394
221	0.861314	0.8125	0.707317	0.825397	0.808917	0.734053	0.801632	0.814117
222	0.861314	0.774194	0.72093	0.8	0.802548	0.725213	0.789109	0.8093
223	0.863309	0.787879	0.716049	0.819672	0.808917	0.731289	0.796727	0.814021
224	0.855072	0.8125	0.675	0.8125	0.796178	0.713783	0.788768	0.800975
225	0.861314	0.787879	0.761905	0.866667	0.828025	0.762813	0.819441	0.832828
226	0.855072	0.764706	0.722892	0.813559	0.802548	0.724497	0.789057	0.808507
227	0.852941	0.8125	0.698795	0.825397	0.802548	0.726558	0.797408	0.808002
228	0.855072	0.764706	0.761905	0.862069	0.821656	0.752735	0.810938	0.82697
229	0.859259	0.787879	0.727273	0.793103	0.802548	0.73039	0.791879	0.809602
230	0.861314	0.8125	0.714286	0.819672	0.808917	0.734397	0.801943	0.814665
231	0.82963	0.774194	0.690476	0.84375	0.789809	0.70949	0.784512	0.794943
232	0.879433	0.8125	0.675325	0.78125	0.802548	0.718554	0.787127	0.807028
233	0.873239	0.787879	0.775	0.881356	0.840764	0.773701	0.829369	0.84457
234	0.871429	0.764706	0.775	0.866667	0.834395	0.767517	0.81945	0.838957
235	0.885714	0.764706	0.804878	0.862069	0.847134	0.786645	0.829342	0.852126
236	0.867647	0.787879	0.741573	0.785714	0.808917	0.73886	0.795703	0.815674
237	0.855072	0.787879	0.712644	0.785714	0.796178	0.716186	0.785327	0.802689
238	0.871429	0.787879	0.722892	0.793103	0.808917	0.730351	0.793826	0.814538
239	0.852941	0.742857	0.740741	0.83871	0.808917	0.737121	0.793812	0.814664
240	0.879433	0.787879	0.708861	0.786885	0.808917	0.728217	0.790764	0.813969
241	0.869565	0.8125	0.691358	0.793651	0.802548	0.723066	0.791769	0.808336
242	0.867647	0.764706	0.666667	0.7	0.770701	0.681473	0.749755	0.779724
243	0.877698	0.764706	0.779221	0.875	0.840764	0.778229	0.824156	0.844618
244	0.877698	0.8125	0.658537	0.721311	0.783439	0.693664	0.767511	0.790767
245	0.848921	0.787879	0.708861	0.857143	0.808917	0.7312	0.800701	0.81243
246	0.863014	0.733333	0.710526	0.83871	0.808917	0.720256	0.786396	0.811695
247	0.881119	0.787879	0.765432	0.842105	0.834395	0.763479	0.819134	0.83868
248	0.873239	0.8125	0.707317	0.793103	0.808917	0.726808	0.79654	0.813795
249	0.879433	0.787879	0.727273	0.825397	0.821656	0.746917	0.804995	0.825667
250	0.875912	0.8125	0.691358	0.78125	0.802548	0.724732	0.790255	0.80908
251	0.887324	0.764706	0.78481	0.847458	0.840764	0.774148	0.821074	0.845394
252	0.863309	0.787879	0.666667	0.78125	0.789809	0.703432	0.774776	0.795041
253	0.9	0.787879	0.794872	0.857143	0.853503	0.794796	0.834973	0.857751
254	0.867133	0.774194	0.74359	0.870968	0.828025	0.752543	0.813971	0.831055
255	0.884058	0.8125	0.752941	0.813559	0.828025	0.761176	0.815765	0.833762
256	0.885714	0.774194	0.75	0.825397	0.828025	0.756751	0.808826	0.832971
257	0.879433	0.787879	0.8	0.9	0.853503	0.793589	0.841828	0.857062
258	0.869565	0.787879	0.734177	0.84375	0.821656	0.751357	0.808843	0.825962
259	0.877698	0.787879	0.693333	0.80597	0.808917	0.732023	0.79122	0.813106
260	0.863309	0.787879	0.707317	0.8	0.802548	0.722154	0.789626	0.808204
261	0.877698	0.75	0.771084	0.833333	0.828025	0.759086	0.808029	0.833521
262	0.859259	0.787879	0.714286	0.806452	0.802548	0.72889	0.791969	0.809092
263	0.875912	0.764706	0.738095	0.779661	0.808917	0.73557	0.789594	0.815833
264	0.869565	0.764706	0.790123	0.885246	0.840764	0.77975	0.82741	0.845157
265	0.892086	0.764706	0.717949	0.761905	0.808917	0.731745	0.784161	0.815625
266	0.861314	0.787879	0.744186	0.827586	0.815287	0.745019	0.805241	0.821185
267	0.859259	0.702703	0.725	0.774194	0.789809	0.712328	0.765289	0.798401
268	0.861314	0.742857	0.738095	0.793103	0.802548	0.727	0.783842	0.809433
269	0.865248	0.764706	0.631579	0.730159	0.770701	0.673124	0.747923	0.776041
270	0.861314	0.764706	0.712644	0.75	0.789809	0.70902	0.772166	0.797007
271	0.867647	0.742857	0.722892	0.766667	0.796178	0.71895	0.775016	0.803904
272	0.863309	0.702703	0.716049	0.736842	0.783439	0.697008	0.754726	0.79114
273	0.851064	0.742857	0.682927	0.75	0.77707	0.683566	0.756712	0.783168
274	0.851064	0.666667	0.710526	0.786885	0.783439	0.692948	0.753786	0.790412
275	0.9	0.787879	0.775	0.819672	0.840764	0.776257	0.820638	0.845908
276	0.885714	0.742857	0.753247	0.806452	0.821656	0.749407	0.797067	0.827521
277	0.873239	0.727273	0.736842	0.825397	0.815287	0.736289	0.790688	0.819867
278	0.851064	0.727273	0.8	0.933333	0.840764	0.774936	0.827917	0.8445
279	0.861314	0.722222	0.746988	0.793103	0.802548	0.727427	0.780907	0.80982
280	0.871429	0.702703	0.702703	0.761905	0.789809	0.704767	0.759685	0.796766
281	0.884058	0.722222	0.753247	0.793651	0.815287	0.743773	0.788294	0.822554
282	0.863309	0.722222	0.657895	0.730159	0.770701	0.67754	0.743396	0.777774
283	0.879433	0.722222	0.746667	0.806452	0.815287	0.739516	0.788693	0.821181
284	0.861314	0.742857	0.731707	0.8	0.802548	0.726424	0.78397	0.809245
285	0.893617	0.722222	0.78481	0.793103	0.828025	0.758161	0.798438	0.834576
286	0.893617	0.742857	0.727273	0.754098	0.808917	0.729394	0.779461	0.815272
287	0.852941	0.742857	0.712329	0.857143	0.808917	0.739085	0.791317	0.811491
288	0.873239	0.75	0.716049	0.779661	0.802548	0.717194	0.779737	0.808109
289	0.895105	0.742857	0.74359	0.758621	0.815287	0.736167	0.785043	0.820711
290	0.861314	0.787879	0.691358	0.793651	0.796178	0.715892	0.78355	0.802251
291	0.861314	0.705882	0.722892	0.766667	0.789809	0.707443	0.764189	0.797736
292	0.873239	0.75	0.753247	0.857143	0.828025	0.754379	0.808407	0.831681
293	0.846715	0.685714	0.666667	0.75	0.764331	0.670821	0.737274	0.772472
294	0.871429	0.685714	0.794872	0.852459	0.828025	0.758664	0.801118	0.834384
295	0.877698	0.742857	0.775	0.833333	0.828025	0.760226	0.807222	0.833853
296	0.873239	0.742857	0.794872	0.881356	0.840764	0.774684	0.823081	0.845526
297	0.827068	0.742857	0.705882	0.819672	0.783439	0.706009	0.77387	0.790122
298	0.861314	0.742857	0.717949	0.8125	0.802548	0.726267	0.783655	0.808391
299	0.844444	0.764706	0.658537	0.761905	0.770701	0.682908	0.757398	0.778257
300	0.824427	0.742857	0.674419	0.774194	0.764331	0.682279	0.753974	0.772722
301	0.855072	0.722222	0.717949	0.806452	0.796178	0.715947	0.775424	0.802466
302	0.81203	0.722222	0.651163	0.745763	0.745223	0.651611	0.732794	0.75402
303	0.824427	0.742857	0.731183	0.8	0.783439	0.71381	0.774617	0.791031
304	0.859259	0.742857	0.740741	0.825397	0.808917	0.738805	0.792063	0.815219
305	0.82963	0.742857	0.682353	0.779661	0.770701	0.684101	0.758625	0.778188
306	0.844444	0.684211	0.675325	0.75	0.764331	0.676418	0.738495	0.773274
307	0.852941	0.722222	0.621622	0.735294	0.757962	0.665159	0.73302	0.765122
308	0.848921	0.702703	0.717949	0.8	0.789809	0.705848	0.767393	0.7966
309	0.818182	0.742857	0.642857	0.761905	0.751592	0.661576	0.74145	0.759873
310	0.848921	0.702703	0.804878	0.892857	0.828025	0.762363	0.81234	0.83483
311	0.824427	0.684211	0.738095	0.819672	0.783439	0.711471	0.766601	0.791563
312	0.833333	0.722222	0.658537	0.75	0.757962	0.671253	0.741023	0.767015
313	0.82963	0.702703	0.712644	0.763636	0.770701	0.686683	0.752153	0.77894
314	0.835821	0.722222	0.771084	0.885246	0.815287	0.750593	0.803593	0.820603
315	0.824427	0.702703	0.746988	0.857143	0.796178	0.728974	0.782815	0.80235
316	0.838235	0.702703	0.684211	0.8	0.77707	0.692594	0.756287	0.783408
317	0.848921	0.722222	0.734177	0.833333	0.802548	0.723694	0.784663	0.80841
318	0.844444	0.685714	0.738095	0.8	0.789809	0.711569	0.767063	0.797745
319	0.846715	0.702703	0.693333	0.8	0.783439	0.700282	0.760688	0.789717
320	0.824427	0.702703	0.727273	0.793103	0.77707	0.702911	0.761877	0.785467
321	0.855072	0.702703	0.675676	0.769231	0.77707	0.689603	0.75067	0.783775
322	0.867647	0.722222	0.734177	0.793651	0.802548	0.728431	0.779424	0.810011
323	0.832117	0.702703	0.7	0.8	0.77707	0.690558	0.758705	0.784128
324	0.833333	0.742857	0.625	0.746269	0.751592	0.661736	0.736865	0.760107
325	0.827068	0.742857	0.65	0.787879	0.764331	0.678086	0.751951	0.770877
326	0.842105	0.702703	0.722892	0.786885	0.783439	0.706924	0.763646	0.791916
327	0.855072	0.722222	0.658228	0.721311	0.764331	0.669664	0.739209	0.772123
328	0.863309	0.685714	0.78481	0.852459	0.821656	0.750845	0.796573	0.828031
329	0.867647	0.742857	0.716049	0.774194	0.796178	0.718637	0.775187	0.80373
330	0.80916	0.685714	0.617284	0.746269	0.732484	0.636115	0.714607	0.741702
331	0.833333	0.742857	0.666667	0.787879	0.770701	0.689168	0.757684	0.777878
332	0.838235	0.722222	0.666667	0.78125	0.770701	0.682406	0.752094	0.777307
333	0.844444	0.702703	0.775	0.870968	0.815287	0.74918	0.798279	0.82141
334	0.848921	0.702703	0.666667	0.787879	0.77707	0.688632	0.751542	0.782198
335	0.844444	0.722222	0.771084	0.866667	0.815287	0.748969	0.801104	0.821282
336	0.850746	0.702703	0.722892	0.766667	0.783439	0.705195	0.760752	0.79229
337	0.833333	0.702703	0.682927	0.761905	0.764331	0.681061	0.745217	0.773422
338	0.835821	0.702703	0.740741	0.83871	0.796178	0.723321	0.779494	0.802943
339	0.824427	0.702703	0.666667	0.741935	0.751592	0.664802	0.733933	0.761406
340	0.852941	0.702703	0.708861	0.774194	0.783439	0.701398	0.759675	0.791498
341	0.842105	0.722222	0.7	0.8	0.783439	0.706171	0.766082	0.790643
342	0.820896	0.685714	0.682927	0.793651	0.764331	0.676063	0.745797	0.771981
343	0.824427	0.702703	0.716049	0.830769	0.783439	0.710557	0.768487	0.790019
344	0.846715	0.648649	0.763158	0.84375	0.802548	0.727698	0.775568	0.810056
345	0.827068	0.722222	0.752941	0.866667	0.802548	0.734373	0.792224	0.808484
346	0.855072	0.702703	0.717949	0.786885	0.789809	0.707379	0.765652	0.797111
347	0.833333	0.702703	0.692308	0.80597	0.77707	0.699827	0.758578	0.784053
348	0.833333	0.702703	0.613333	0.742857	0.745223	0.655088	0.723057	0.753381
349	0.833333	0.722222	0.682927	0.78125	0.770701	0.689638	0.754933	0.778735
350	0.859259	0.684211	0.853659	0.915254	0.847134	0.796359	0.828096	0.854145
351	0.859259	0.722222	0.691358	0.741935	0.77707	0.693272	0.753694	0.785925
352	0.820896	0.702703	0.714286	0.813559	0.77707	0.696229	0.762861	0.784582
353	0.863309	0.722222	0.708861	0.766667	0.789809	0.705152	0.765265	0.796762
354	0.835821	0.702703	0.666667	0.769231	0.764331	0.677501	0.743605	0.77221
355	0.824427	0.722222	0.666667	0.787879	0.764331	0.682503	0.750299	0.771801
356	0.835821	0.684211	0.691358	0.754098	0.764331	0.678024	0.741372	0.773606
357	0.806202	0.666667	0.650602	0.730159	0.732484	0.642629	0.713407	0.743447
358	0.833333	0.684211	0.752941	0.813559	0.789809	0.719183	0.771011	0.798261
359	0.832117	0.702703	0.666667	0.8	0.770701	0.681839	0.750372	0.776273
360	0.844444	0.702703	0.716049	0.786885	0.783439	0.703178	0.76252	0.791451
361	0.818182	0.702703	0.697674	0.779661	0.764331	0.68186	0.749555	0.772859
362	0.80916	0.684211	0.738095	0.852459	0.783439	0.711471	0.770981	0.79034
363	0.80916	0.648649	0.690476	0.774194	0.751592	0.664802	0.73062	0.761218
364	0.835821	0.684211	0.683544	0.761905	0.764331	0.678011	0.74137	0.773256
365	0.835821	0.684211	0.756098	0.833333	0.796178	0.724191	0.777366	0.804004
366	0.844444	0.702703	0.708861	0.793651	0.783439	0.703132	0.762415	0.791049
367	0.815385	0.684211	0.701299	0.84058	0.77707	0.704843	0.760368	0.782451
368	0.818182	0.648649	0.7	0.8	0.764331	0.681121	0.741708	0.772818
369	0.80916	0.702703	0.690476	0.806452	0.764331	0.683182	0.752198	0.771858
370	0.82963	0.702703	0.716049	0.819672	0.783439	0.703178	0.767013	0.79045
371	0.842105	0.702703	0.642857	0.666667	0.738854	0.642642	0.713583	0.750083
372	0.820896	0.684211	0.674419	0.714286	0.745223	0.651655	0.723453	0.754686
373	0.844444	0.684211	0.717949	0.793651	0.783439	0.70387	0.760064	0.79166
374	0.815385	0.684211	0.729412	0.819672	0.77707	0.704389	0.76217	0.785081
375	0.850746	0.702703	0.716049	0.774194	0.783439	0.70491	0.760923	0.792116
376	0.820896	0.684211	0.716049	0.819672	0.77707	0.696428	0.760207	0.784635
377	0.827068	0.684211	0.722892	0.8	0.77707	0.698479	0.758542	0.785516
378	0.806202	0.702703	0.681818	0.766667	0.751592	0.669712	0.739347	0.760764
379	0.80597	0.684211	0.674699	0.779661	0.751592	0.659907	0.736135	0.759924
380	0.815385	0.684211	0.674419	0.733333	0.745223	0.658722	0.726837	0.755623
381	0.842105	0.684211	0.666667	0.738462	0.757962	0.670859	0.732861	0.767881
382	0.80916	0.684211	0.698795	0.806452	0.764331	0.683749	0.749654	0.772287
383	0.842105	0.666667	0.752941	0.77193	0.783439	0.709209	0.758411	0.793156
384	0.806202	0.684211	0.641975	0.757576	0.738854	0.651176	0.722491	0.748106
385	0.815385	0.684211	0.708861	0.835821	0.77707	0.704261	0.761069	0.783324
386	0.852941	0.684211	0.794872	0.870968	0.821656	0.757412	0.800748	0.828729
387	0.818182	0.648649	0.746988	0.83871	0.783439	0.708728	0.763132	0.791288
388	0.850746	0.702703	0.705882	0.724138	0.770701	0.687323	0.745867	0.780155
389	0.815385	0.684211	0.691358	0.8	0.764331	0.685676	0.747738	0.772354
390	0.824427	0.684211	0.707317	0.793651	0.770701	0.692836	0.752401	0.779337
391	0.820896	0.702703	0.717949	0.861538	0.789809	0.714268	0.775771	0.794614
392	0.833333	0.684211	0.735632	0.77193	0.77707	0.701598	0.756276	0.786227
393	0.833333	0.684211	0.682927	0.741935	0.757962	0.672568	0.735602	0.768075
394	0.80916	0.684211	0.658228	0.787879	0.751592	0.665548	0.734869	0.759178
395	0.824427	0.684211	0.697674	0.745763	0.757962	0.675261	0.738019	0.767914
396	0.827068	0.702703	0.675325	0.80597	0.770701	0.688894	0.752766	0.776977
397	0.8	0.648649	0.698795	0.8125	0.757962	0.675872	0.739986	0.766005
398	0.80916	0.684211	0.690476	0.786885	0.757962	0.674724	0.742683	0.766588
399	0.833333	0.684211	0.7	0.78125	0.770701	0.690908	0.749698	0.779611
400	0.827068	0.648649	0.714286	0.766667	0.764331	0.679502	0.739167	0.774173
401	0.815385	0.666667	0.75	0.807018	0.77707	0.706441	0.759767	0.786062
402	0.838235	0.684211	0.666667	0.769231	0.764331	0.675051	0.739586	0.771863
403	0.824427	0.684211	0.729412	0.8	0.77707	0.70254	0.759512	0.785757
404	0.815385	0.684211	0.625	0.727273	0.732484	0.640015	0.712967	0.742819
405	0.842105	0.684211	0.746988	0.8	0.789809	0.716887	0.768326	0.798569
406	0.844444	0.684211	0.708861	0.774194	0.77707	0.69461	0.752927	0.7858
407	0.859259	0.684211	0.727273	0.78125	0.789809	0.7132	0.762998	0.798753
[truncated: 593 more rows]

## Sheet: LightGBM-RF
Number of feature	F1-score				ACC	MCC	Macro F1	Weighted F1
[truncated: 1,001 more rows]

## Sheet: LightGBM-SVM
Number of feature	F1-score				ACC	MCC	Macro F1	Weighted F1
[truncated: 1,001 more rows]

[truncated: 4 more sheets: LASSO-DT, LASSO-KNN, LASSO-RF, LASSO-SVM]
