# Supplementary material for: Identification of methylation signatures associated with CAR T cell in B-cell acute lymphoblastic leukemia and non-hodgkin’s lymphoma
Source: Front Oncol. 2022 Aug 11;12:976262. doi: 10.3389/fonc.2022.976262 (PMC9402909; doi:10.3389/fonc.2022.976262)
Supplement: Supplementary Table 3 — Optimal gene sets based on MCFS, LightGBM, and LASSO methods, and their intersection results. [file Table_3.xlsx]

## Sheet: Optimal gene sets
Optimal gene set for LASSO	Optimal gene set for MCFS	Optimal gene set for LightGBM
LOC101928989	RPS15A	EP400
ZFYVE26	HDHD2	BTBD9
PDCD5	MAD2L1BP	DNAJB6
CR1L	RABIF	FZD2
ZNF530	SPINK2	SHMT1
DAPK2	ZSCAN25	ARHGEF38
SERHL	C1orf159	VPS28
CISTR	MRPL17	SLC38A10
GPR25	ZFPM1	TBC1D28
STX2	PGAM1	ZNF410
NBPF25P	WDR4	MECOM
CTSF	EDARADD	ETNK1
FAM57B	PLCB2	DIRAS2
CREM	CDPF1	MUC5B
KCNG1	SREK1	DHCR7
ADAM22	PYROXD1	NANOS3
	ZBTB7A	TRIM25
	LOC100133091	SF3B1
	PHF21A	ZNF268
	MED12L	CCDC39
	CAMTA2	LINC00882
	SF3A3	RELL1
	GTF2A1	PLSCR4
	LHPP	TLK1
	SEC23IP	CCDC149
	DHPS	KDM1A
	MAD2L2	DVL3
	CDC25C	UBE2E2
	FLOT1	FLJ12825
	TM9SF2	SIM2
	RAP1GDS1	XRCC1
	FTH1	SKAP1
	RCOR1	TAX1BP1
	MAPK6	PHC2
	KAT8	CKAP2
	TP73-AS1	ASIC2
	NRROS	PTDSS2
	KAT2B	ANTXR2
	OPA3	ARHGEF10
	ZNF605	ADAP1
	ACACA	SLC45A4
	PSMB4	SMIM12
	TYK2	MTCL1
	CMTM3	MOK
	SRRT	GNA13
	BNIP3	PCYT1A
	KDM8	LAMA1
	CFAP53	TAF7L
	MIDN	KRT81
	FAM124A	HNRNPKP3
	WDR37	FAM132B
	MDM2	PSORS1C1
	PYCRL	SAMHD1
	KATNAL1	CLCC1
	ATXN3	DNM3
	NAA30	BCAP29
	ZNF706	MUS81
	ACP6	ZAP70
	MRPL55	NPSR1
	TIMELESS	PHACTR3
	MTERF4	NCK2
	FAM89B	DDX11L1
	MAP3K7	LOC100507431
	MT1F	LOXHD1
	TEX9	GLI1
	BUD13	CLEC4GP1
	IRF2BP1	SNX22
	FDPS	ZNF234
	RHOBTB3	H3F3B
	GJA3	KIAA0195
	ARMC2	PCNT
	ZNF184	ENTPD8
	PPP4R3A	ARHGAP5
	POLR1B	SLC30A7
	TXNL1	GBX2
	OXSR1	KIAA0907
	HSD17B11	PELI1
	KBTBD2	OR2Y1
	SEMA6C	ZNF282
	PNPLA3	ANKRD28
	KIF20B	ATIC
	CCNY	ITPKA
	ARCN1	ATP2C2
	INIP	SEPT9
	UBE2Q1	RTN1
	PPM1D	FAM19A4
	RSRC1	UNC5A
	GFPT1	CBX7
	LIMS2	FAM102A
	URI1	SLC2A6
	NT5C3A	ICA1L
	CLINT1	CFAP126
	STARD3NL	NTMT1
	PNPLA8	ANKRD37
	GSTO1
	TTC17
	TSPYL4
	CAST
	CD320
	PPIG
	CIZ1
	HDGF
	CLCN3
	SLC25A39
	ALDH16A1
	PDZD8
	CKAP2L
	NAGLU
	SHCBP1
	SHMT2
	NUDCD3
	MED30
	NDUFB10
	SETD8
	SPG7
	UNC119B
	LTB
	MMP24-AS1
	EIF4G3
	EPG5
	ANP32B
	METTL5
	EHD3
	ZSWIM6
	TIMM17A
	CRELD1
	TRPC3
	TOX
	YPEL2
	FBXO25
	ARGLU1
	RAP2B
	FAM8A1
	CTDSP1
	ATP2B2
	ATP2B4
	ADAMTSL4
	ADIPOR2
	GPN2
	MC3R
	TLE2
	PIGV
	SCN8A
	C12orf75
	LINC00888
	RYBP
	TNFAIP8
	COX14
	PTPN11
	TMEM237
	GCNT1
	SLC2A11
	SCYL3
	IFI30
	RTN3
	WBP4
	UBE2L6
	RCN2
	NEDD1
	FANCC
	RHEB
	SNRPF
	VIPR1
	NINJ1
	IRF2
	SUPT20H
	RPTOR
	SEC61A2
	BTAF1
	RBPJ
	C15orf40
	CKAP4
	SPOCK2
	SEMA3B
	RPS29
	CTNNAL1
	AUNIP
	SLC41A3
	CORO6
	DOC2A
	PDCD2L
	EXOC2
	ERICH1
	DDX46
	ADAMTSL5
	ZFYVE1
	ASB13
	XPNPEP1
	PIP5K1A
	IST1
	ERAP1
	UBA52
	DPM3
	MYH10
	PPP1R18
	SMIM11
	BACH1
	LIN7B
	GUSB
	GEMIN6
	GLUL
	MARS
	RCOR3
	YPEL3
	WIPI2
	SRSF7
	DDX21
	DNAJC16
	KLC1
	HLA-F-AS1
	PEBP1
	SUN1
	COL9A3
	GABARAPL1
	TXNRD3
	ELOVL3
	HECTD1
	CCZ1B
	FOXK1
	ENOX1
	LINC00910
	MICA
	NT5DC2
	LSM4
	DGKA
	TBCB
	NUP210
	PLEKHG5

## Sheet: Intersection of three gene sets
Features found in 3 methods	Features found in 2 methods	Features found in 1 method
	SERPINB6	EP400
	ANK1	BTBD9
	OST4	DNAJB6
		FZD2
		SHMT1
		ARHGEF38
		VPS28
		SLC38A10
		TBC1D28
		ZNF410
		MECOM
		ETNK1
		DIRAS2
		MUC5B
		DHCR7
		NANOS3
		TRIM25
		SF3B1
		ZNF268
		CCDC39
		LINC00882
		RELL1
		PLSCR4
		TLK1
		CCDC149
		KDM1A
		DVL3
		UBE2E2
		FLJ12825
		SIM2
		XRCC1
		SKAP1
		TAX1BP1
		PHC2
		CKAP2
		ASIC2
		PTDSS2
		ANTXR2
		ARHGEF10
		ADAP1
		SLC45A4
		SMIM12
		MTCL1
		MOK
		GNA13
		PCYT1A
		LAMA1
		TAF7L
		KRT81
		HNRNPKP3
		FAM132B
		PSORS1C1
		SAMHD1
		CLCC1
		DNM3
		BCAP29
		MUS81
		ZAP70
		NPSR1
		PHACTR3
		NCK2
		DDX11L1
		LOC100507431
		LOXHD1
		GLI1
		CLEC4GP1
		SNX22
		ZNF234
		H3F3B
		KIAA0195
		PCNT
		ENTPD8
		ARHGAP5
		SLC30A7
		GBX2
		KIAA0907
		PELI1
		OR2Y1
		ZNF282
		ANKRD28
		ATIC
		ITPKA
		ATP2C2
		SEPT9
		RTN1
		FAM19A4
		UNC5A
		CBX7
		FAM102A
		SLC2A6
		ICA1L
		CFAP126
		NTMT1
		ANKRD37
		RPS15A
		HDHD2
		MAD2L1BP
		RABIF
		SPINK2
		ZSCAN25
		C1orf159
		MRPL17
		ZFPM1
		PGAM1
		WDR4
		EDARADD
		PLCB2
		CDPF1
		SREK1
		PYROXD1
		ZBTB7A
		LOC100133091
		PHF21A
		MED12L
		CAMTA2
		SF3A3
		GTF2A1
		LHPP
		SEC23IP
		DHPS
		MAD2L2
		CDC25C
		FLOT1
		TM9SF2
		RAP1GDS1
		FTH1
		RCOR1
		MAPK6
		KAT8
		TP73-AS1
		NRROS
		KAT2B
		OPA3
		ZNF605
		ACACA
		PSMB4
		TYK2
		CMTM3
		SRRT
		BNIP3
		KDM8
		CFAP53
		MIDN
		FAM124A
		WDR37
		MDM2
		PYCRL
		KATNAL1
		ATXN3
		NAA30
		ZNF706
		ACP6
		MRPL55
		TIMELESS
		MTERF4
		FAM89B
		MAP3K7
		MT1F
		TEX9
		BUD13
		IRF2BP1
		FDPS
		RHOBTB3
		GJA3
		ARMC2
		ZNF184
		PPP4R3A
		POLR1B
		TXNL1
		OXSR1
		HSD17B11
		KBTBD2
		SEMA6C
		PNPLA3
		KIF20B
		CCNY
		ARCN1
		INIP
		UBE2Q1
		PPM1D
		RSRC1
		GFPT1
		LIMS2
		URI1
		NT5C3A
		CLINT1
		STARD3NL
		PNPLA8
		GSTO1
		TTC17
		TSPYL4
		CAST
		CD320
		PPIG
		CIZ1
		HDGF
		CLCN3
		SLC25A39
		ALDH16A1
		PDZD8
		CKAP2L
		NAGLU
		SHCBP1
		SHMT2
		NUDCD3
		MED30
		NDUFB10
		SETD8
		SPG7
		UNC119B
		LTB
		MMP24-AS1
		EIF4G3
		EPG5
		ANP32B
		METTL5
		EHD3
		ZSWIM6
		TIMM17A
		CRELD1
		TRPC3
		TOX
		YPEL2
		FBXO25
		ARGLU1
		RAP2B
		FAM8A1
		CTDSP1
		ATP2B2
		ATP2B4
		ADAMTSL4
		ADIPOR2
		GPN2
		MC3R
		TLE2
		PIGV
		SCN8A
		C12orf75
		LINC00888
		RYBP
		TNFAIP8
		COX14
		PTPN11
		TMEM237
		GCNT1
		SLC2A11
		SCYL3
		IFI30
		RTN3
		WBP4
		UBE2L6
		RCN2
		NEDD1
		FANCC
		RHEB
		SNRPF
		VIPR1
		NINJ1
		IRF2
		SUPT20H
		RPTOR
		SEC61A2
		BTAF1
		RBPJ
		C15orf40
		CKAP4
		SPOCK2
		SEMA3B
		RPS29
		CTNNAL1
		AUNIP
		SLC41A3
		CORO6
		DOC2A
		PDCD2L
		EXOC2
		ERICH1
		DDX46
		ADAMTSL5
		ZFYVE1
		ASB13
		XPNPEP1
		PIP5K1A
		IST1
		ERAP1
		UBA52
		DPM3
		MYH10
		PPP1R18
		SMIM11
		BACH1
		LIN7B
		GUSB
		GEMIN6
		GLUL
		MARS
		RCOR3
		YPEL3
		WIPI2
		SRSF7
		DDX21
		DNAJC16
		KLC1
		HLA-F-AS1
		PEBP1
		SUN1
		COL9A3
		GABARAPL1
		TXNRD3
		ELOVL3
		HECTD1
		CCZ1B
		FOXK1
		ENOX1
		LINC00910
		MICA
		NT5DC2
		LSM4
		DGKA
		TBCB
		NUP210
		PLEKHG5
		LOC101928989
		ZFYVE26
		PDCD5
		CR1L
		ZNF530
		DAPK2
		SERHL
		CISTR
		GPR25
		STX2
		NBPF25P
		CTSF
		FAM57B
		CREM
		KCNG1
		ADAM22
