# Supplementary material for: Identification of methylation signatures associated with CAR T cell in B-cell acute lymphoblastic leukemia and non-hodgkin’s lymphoma
Source: Front Oncol. 2022 Aug 11;12:976262. doi: 10.3389/fonc.2022.976262 (PMC9402909; doi:10.3389/fonc.2022.976262)
Supplement: Supplementary Table 4 — Classification rules generated by decision tree. [file Table_4.xlsx]

## Sheet: Rules on MCFS
Rules_0	passed counts:67
node_0: feature_name=cg17879320	feature_id[145].value > threshold=0.010854013729840517
node_14: feature_name=cg06438352	feature_id[513].value > threshold=0.8473590612411499
node_16: feature_name=cg18593717	feature_id[159].value <= threshold=0.014330244157463312
node_17: feature_name=cg08547518	feature_id[339].value > threshold=0.020292424596846104
node_21: feature_name=cg08530030	feature_id[173].value <= threshold=0.012227084953337908
node_22: feature_name=cg08056012	feature_id[413].value <= threshold=0.014293055050075054
Class:ALL Transduced
Rules_1	passed counts:27
node_0: feature_name=cg17879320	feature_id[145].value <= threshold=0.010854013729840517
node_1: feature_name=cg05983594	feature_id[348].value <= threshold=0.010213550180196762
node_2: feature_name=cg07602690	feature_id[25].value <= threshold=0.010458935052156448
node_3: feature_name=cg10654015	feature_id[390].value > threshold=0.006835174513980746
node_5: feature_name=cg24242082	feature_id[329].value <= threshold=0.014810509979724884
Class:NHL Untransduced
Rules_2	passed counts:22
node_0: feature_name=cg17879320	feature_id[145].value > threshold=0.010854013729840517
node_14: feature_name=cg06438352	feature_id[513].value <= threshold=0.8473590612411499
Class:NHL Transduced
Rules_3	passed counts:9
node_0: feature_name=cg17879320	feature_id[145].value > threshold=0.010854013729840517
node_14: feature_name=cg06438352	feature_id[513].value > threshold=0.8473590612411499
node_16: feature_name=cg18593717	feature_id[159].value > threshold=0.014330244157463312
node_28: feature_name=cg17933765	feature_id[4].value <= threshold=0.018843865022063255
node_29: feature_name=cg07050602	feature_id[358].value > threshold=0.014359950087964535
Class:NHL Transduced
Rules_4	passed counts:7
node_0: feature_name=cg17879320	feature_id[145].value > threshold=0.010854013729840517
node_14: feature_name=cg06438352	feature_id[513].value > threshold=0.8473590612411499
node_16: feature_name=cg18593717	feature_id[159].value > threshold=0.014330244157463312
node_28: feature_name=cg17933765	feature_id[4].value > threshold=0.018843865022063255
Class:ALL Transduced
Rules_5	passed counts:5
node_0: feature_name=cg17879320	feature_id[145].value <= threshold=0.010854013729840517
node_1: feature_name=cg05983594	feature_id[348].value <= threshold=0.010213550180196762
node_2: feature_name=cg07602690	feature_id[25].value > threshold=0.010458935052156448
node_10: feature_name=cg06073402	feature_id[550].value <= threshold=0.0069130174815654755
Class:ALL Untransduced
Rules_6	passed counts:4
node_0: feature_name=cg17879320	feature_id[145].value <= threshold=0.010854013729840517
node_1: feature_name=cg05983594	feature_id[348].value > threshold=0.010213550180196762
Class:ALL Untransduced
Rules_7	passed counts:3
node_0: feature_name=cg17879320	feature_id[145].value > threshold=0.010854013729840517
node_14: feature_name=cg06438352	feature_id[513].value > threshold=0.8473590612411499
node_16: feature_name=cg18593717	feature_id[159].value <= threshold=0.014330244157463312
node_17: feature_name=cg08547518	feature_id[339].value <= threshold=0.020292424596846104
node_18: feature_name=cg15039019	feature_id[569].value > threshold=0.02345222979784012
Class:NHL Transduced
Rules_8	passed counts:2
node_0: feature_name=cg17879320	feature_id[145].value > threshold=0.010854013729840517
node_14: feature_name=cg06438352	feature_id[513].value > threshold=0.8473590612411499
node_16: feature_name=cg18593717	feature_id[159].value <= threshold=0.014330244157463312
node_17: feature_name=cg08547518	feature_id[339].value > threshold=0.020292424596846104
node_21: feature_name=cg08530030	feature_id[173].value > threshold=0.012227084953337908
node_25: feature_name=cg19966621	feature_id[144].value > threshold=0.011506449896842241
Class:NHL Transduced
Rules_9	passed counts:2
node_0: feature_name=cg17879320	feature_id[145].value <= threshold=0.010854013729840517
node_1: feature_name=cg05983594	feature_id[348].value <= threshold=0.010213550180196762
node_2: feature_name=cg07602690	feature_id[25].value > threshold=0.010458935052156448
node_10: feature_name=cg06073402	feature_id[550].value > threshold=0.0069130174815654755
Class:NHL Untransduced
Rules_10	passed counts:2
node_0: feature_name=cg17879320	feature_id[145].value <= threshold=0.010854013729840517
node_1: feature_name=cg05983594	feature_id[348].value <= threshold=0.010213550180196762
node_2: feature_name=cg07602690	feature_id[25].value <= threshold=0.010458935052156448
node_3: feature_name=cg10654015	feature_id[390].value > threshold=0.006835174513980746
node_5: feature_name=cg24242082	feature_id[329].value > threshold=0.014810509979724884
node_7: feature_name=cg25250414	feature_id[463].value <= threshold=0.07436081022024155
Class:ALL Untransduced
Rules_11	passed counts:2
node_0: feature_name=cg17879320	feature_id[145].value <= threshold=0.010854013729840517
node_1: feature_name=cg05983594	feature_id[348].value <= threshold=0.010213550180196762
node_2: feature_name=cg07602690	feature_id[25].value <= threshold=0.010458935052156448
node_3: feature_name=cg10654015	feature_id[390].value <= threshold=0.006835174513980746
Class:ALL Untransduced
Rules_12	passed counts:1
node_0: feature_name=cg17879320	feature_id[145].value > threshold=0.010854013729840517
node_14: feature_name=cg06438352	feature_id[513].value > threshold=0.8473590612411499
node_16: feature_name=cg18593717	feature_id[159].value > threshold=0.014330244157463312
node_28: feature_name=cg17933765	feature_id[4].value <= threshold=0.018843865022063255
node_29: feature_name=cg07050602	feature_id[358].value <= threshold=0.014359950087964535
Class:ALL Transduced
Rules_13	passed counts:1
node_0: feature_name=cg17879320	feature_id[145].value > threshold=0.010854013729840517
node_14: feature_name=cg06438352	feature_id[513].value > threshold=0.8473590612411499
node_16: feature_name=cg18593717	feature_id[159].value <= threshold=0.014330244157463312
node_17: feature_name=cg08547518	feature_id[339].value > threshold=0.020292424596846104
node_21: feature_name=cg08530030	feature_id[173].value > threshold=0.012227084953337908
node_25: feature_name=cg19966621	feature_id[144].value <= threshold=0.011506449896842241
Class:ALL Transduced
Rules_14	passed counts:1
node_0: feature_name=cg17879320	feature_id[145].value > threshold=0.010854013729840517
node_14: feature_name=cg06438352	feature_id[513].value > threshold=0.8473590612411499
node_16: feature_name=cg18593717	feature_id[159].value <= threshold=0.014330244157463312
node_17: feature_name=cg08547518	feature_id[339].value > threshold=0.020292424596846104
node_21: feature_name=cg08530030	feature_id[173].value <= threshold=0.012227084953337908
node_22: feature_name=cg08056012	feature_id[413].value > threshold=0.014293055050075054
Class:NHL Transduced
Rules_15	passed counts:1
node_0: feature_name=cg17879320	feature_id[145].value > threshold=0.010854013729840517
node_14: feature_name=cg06438352	feature_id[513].value > threshold=0.8473590612411499
node_16: feature_name=cg18593717	feature_id[159].value <= threshold=0.014330244157463312
node_17: feature_name=cg08547518	feature_id[339].value <= threshold=0.020292424596846104
node_18: feature_name=cg15039019	feature_id[569].value <= threshold=0.02345222979784012
Class:ALL Transduced
Rules_16	passed counts:1
node_0: feature_name=cg17879320	feature_id[145].value <= threshold=0.010854013729840517
node_1: feature_name=cg05983594	feature_id[348].value <= threshold=0.010213550180196762
node_2: feature_name=cg07602690	feature_id[25].value <= threshold=0.010458935052156448
node_3: feature_name=cg10654015	feature_id[390].value > threshold=0.006835174513980746
node_5: feature_name=cg24242082	feature_id[329].value > threshold=0.014810509979724884
node_7: feature_name=cg25250414	feature_id[463].value > threshold=0.07436081022024155
Class:NHL Untransduced

## Sheet: Rules on LightGBM
Rules_0	passed counts:63
node_0: feature_name=cg15033511	feature_id[11].value > threshold=0.8412649929523468
node_6: feature_name=cg20808578	feature_id[23].value <= threshold=0.14401809871196747
node_7: feature_name=cg20196910	feature_id[33].value <= threshold=0.04092813655734062
Class:ALL Transduced
Rules_1	passed counts:26
node_0: feature_name=cg15033511	feature_id[11].value > threshold=0.8412649929523468
node_6: feature_name=cg20808578	feature_id[23].value > threshold=0.14401809871196747
node_14: feature_name=cg11595794	feature_id[139].value > threshold=0.03529710974544287
node_16: feature_name=cg14604470	feature_id[133].value <= threshold=0.8854265809059143
Class:NHL Transduced
Rules_2	passed counts:25
node_0: feature_name=cg15033511	feature_id[11].value <= threshold=0.8412649929523468
node_1: feature_name=cg12911313	feature_id[6].value <= threshold=0.5582370162010193
Class:NHL Untransduced
Rules_3	passed counts:13
node_0: feature_name=cg15033511	feature_id[11].value <= threshold=0.8412649929523468
node_1: feature_name=cg12911313	feature_id[6].value > threshold=0.5582370162010193
node_3: feature_name=cg26642510	feature_id[175].value > threshold=0.09420217201113701
Class:ALL Untransduced
Rules_4	passed counts:11
node_0: feature_name=cg15033511	feature_id[11].value > threshold=0.8412649929523468
node_6: feature_name=cg20808578	feature_id[23].value <= threshold=0.14401809871196747
node_7: feature_name=cg20196910	feature_id[33].value > threshold=0.04092813655734062
node_9: feature_name=cg00293189	feature_id[168].value > threshold=0.6777569949626923
node_11: feature_name=cg27001747	feature_id[104].value <= threshold=0.11635975167155266
Class:ALL Transduced
Rules_5	passed counts:10
node_0: feature_name=cg15033511	feature_id[11].value > threshold=0.8412649929523468
node_6: feature_name=cg20808578	feature_id[23].value <= threshold=0.14401809871196747
node_7: feature_name=cg20196910	feature_id[33].value > threshold=0.04092813655734062
node_9: feature_name=cg00293189	feature_id[168].value <= threshold=0.6777569949626923
Class:NHL Transduced
Rules_6	passed counts:5
node_0: feature_name=cg15033511	feature_id[11].value <= threshold=0.8412649929523468
node_1: feature_name=cg12911313	feature_id[6].value > threshold=0.5582370162010193
node_3: feature_name=cg26642510	feature_id[175].value <= threshold=0.09420217201113701
Class:NHL Untransduced
Rules_7	passed counts:2
node_0: feature_name=cg15033511	feature_id[11].value > threshold=0.8412649929523468
node_6: feature_name=cg20808578	feature_id[23].value > threshold=0.14401809871196747
node_14: feature_name=cg11595794	feature_id[139].value <= threshold=0.03529710974544287
Class:ALL Transduced
Rules_8	passed counts:1
node_0: feature_name=cg15033511	feature_id[11].value > threshold=0.8412649929523468
node_6: feature_name=cg20808578	feature_id[23].value > threshold=0.14401809871196747
node_14: feature_name=cg11595794	feature_id[139].value > threshold=0.03529710974544287
node_16: feature_name=cg14604470	feature_id[133].value > threshold=0.8854265809059143
Class:ALL Transduced
Rules_9	passed counts:1
node_0: feature_name=cg15033511	feature_id[11].value > threshold=0.8412649929523468
node_6: feature_name=cg20808578	feature_id[23].value <= threshold=0.14401809871196747
node_7: feature_name=cg20196910	feature_id[33].value > threshold=0.04092813655734062
node_9: feature_name=cg00293189	feature_id[168].value > threshold=0.6777569949626923
node_11: feature_name=cg27001747	feature_id[104].value > threshold=0.11635975167155266
Class:NHL Transduced

## Sheet: Rules on LASSO
Rules_0	passed counts:69
node_0: feature_name=cg13799853	feature_id[4].value <= threshold=0.12108884751796722
node_1: feature_name=cg23854009	feature_id[8].value <= threshold=0.08796507865190506
node_2: feature_name=cg05493487	feature_id[1].value <= threshold=0.3052341490983963
node_3: feature_name=cg03341723	feature_id[0].value <= threshold=0.10599589720368385
node_4: feature_name=cg10677943	feature_id[2].value <= threshold=0.8643843531608582
Class:ALL Transduced
Rules_1	passed counts:25
node_0: feature_name=cg13799853	feature_id[4].value > threshold=0.12108884751796722
node_22: feature_name=cg05493487	feature_id[1].value > threshold=0.20373225212097168
node_28: feature_name=cg05057374	feature_id[7].value > threshold=0.651962161064148
node_30: feature_name=cg05493487	feature_id[1].value > threshold=0.23252874612808228
Class:NHL Untransduced
Rules_2	passed counts:22
node_0: feature_name=cg13799853	feature_id[4].value <= threshold=0.12108884751796722
node_1: feature_name=cg23854009	feature_id[8].value > threshold=0.08796507865190506
node_15: feature_name=cg25788181	feature_id[3].value > threshold=0.9242602586746216
node_19: feature_name=cg05493487	feature_id[1].value > threshold=0.15703529864549637
Class:NHL Transduced
Rules_3	passed counts:8
node_0: feature_name=cg13799853	feature_id[4].value > threshold=0.12108884751796722
node_22: feature_name=cg05493487	feature_id[1].value <= threshold=0.20373225212097168
node_23: feature_name=cg13563193	feature_id[5].value <= threshold=0.03323211520910263
Class:ALL Untransduced
Rules_4	passed counts:6
node_0: feature_name=cg13799853	feature_id[4].value <= threshold=0.12108884751796722
node_1: feature_name=cg23854009	feature_id[8].value <= threshold=0.08796507865190506
node_2: feature_name=cg05493487	feature_id[1].value > threshold=0.3052341490983963
node_12: feature_name=cg10677943	feature_id[2].value > threshold=0.833344966173172
Class:NHL Transduced
Rules_5	passed counts:4
node_0: feature_name=cg13799853	feature_id[4].value <= threshold=0.12108884751796722
node_1: feature_name=cg23854009	feature_id[8].value > threshold=0.08796507865190506
node_15: feature_name=cg25788181	feature_id[3].value <= threshold=0.9242602586746216
node_16: feature_name=cg03341723	feature_id[0].value <= threshold=0.12177595123648643
Class:ALL Transduced
Rules_6	passed counts:3
node_0: feature_name=cg13799853	feature_id[4].value > threshold=0.12108884751796722
node_22: feature_name=cg05493487	feature_id[1].value > threshold=0.20373225212097168
node_28: feature_name=cg05057374	feature_id[7].value > threshold=0.651962161064148
node_30: feature_name=cg05493487	feature_id[1].value <= threshold=0.23252874612808228
node_31: feature_name=cg13563193	feature_id[5].value <= threshold=0.0323784314095974
Class:NHL Untransduced
Rules_7	passed counts:3
node_0: feature_name=cg13799853	feature_id[4].value > threshold=0.12108884751796722
node_22: feature_name=cg05493487	feature_id[1].value > threshold=0.20373225212097168
node_28: feature_name=cg05057374	feature_id[7].value <= threshold=0.651962161064148
Class:ALL Untransduced
Rules_8	passed counts:3
node_0: feature_name=cg13799853	feature_id[4].value <= threshold=0.12108884751796722
node_1: feature_name=cg23854009	feature_id[8].value <= threshold=0.08796507865190506
node_2: feature_name=cg05493487	feature_id[1].value <= threshold=0.3052341490983963
node_3: feature_name=cg03341723	feature_id[0].value > threshold=0.10599589720368385
node_9: feature_name=cg23854009	feature_id[8].value <= threshold=0.08551811426877975
Class:NHL Transduced
Rules_9	passed counts:2
node_0: feature_name=cg13799853	feature_id[4].value > threshold=0.12108884751796722
node_22: feature_name=cg05493487	feature_id[1].value > threshold=0.20373225212097168
node_28: feature_name=cg05057374	feature_id[7].value > threshold=0.651962161064148
node_30: feature_name=cg05493487	feature_id[1].value <= threshold=0.23252874612808228
node_31: feature_name=cg13563193	feature_id[5].value > threshold=0.0323784314095974
node_33: feature_name=cg05057374	feature_id[7].value > threshold=0.6985718607902527
Class:ALL Untransduced
Rules_10	passed counts:2
node_0: feature_name=cg13799853	feature_id[4].value > threshold=0.12108884751796722
node_22: feature_name=cg05493487	feature_id[1].value <= threshold=0.20373225212097168
node_23: feature_name=cg13563193	feature_id[5].value > threshold=0.03323211520910263
node_25: feature_name=cg05493487	feature_id[1].value > threshold=0.1920693963766098
Class:NHL Transduced
Rules_11	passed counts:2
node_0: feature_name=cg13799853	feature_id[4].value <= threshold=0.12108884751796722
node_1: feature_name=cg23854009	feature_id[8].value > threshold=0.08796507865190506
node_15: feature_name=cg25788181	feature_id[3].value <= threshold=0.9242602586746216
node_16: feature_name=cg03341723	feature_id[0].value > threshold=0.12177595123648643
Class:NHL Transduced
Rules_12	passed counts:2
node_0: feature_name=cg13799853	feature_id[4].value <= threshold=0.12108884751796722
node_1: feature_name=cg23854009	feature_id[8].value <= threshold=0.08796507865190506
node_2: feature_name=cg05493487	feature_id[1].value <= threshold=0.3052341490983963
node_3: feature_name=cg03341723	feature_id[0].value <= threshold=0.10599589720368385
node_4: feature_name=cg10677943	feature_id[2].value > threshold=0.8643843531608582
node_6: feature_name=cg05057374	feature_id[7].value > threshold=0.6847659051418304
Class:NHL Transduced
Rules_13	passed counts:1
node_0: feature_name=cg13799853	feature_id[4].value > threshold=0.12108884751796722
node_22: feature_name=cg05493487	feature_id[1].value > threshold=0.20373225212097168
node_28: feature_name=cg05057374	feature_id[7].value > threshold=0.651962161064148
node_30: feature_name=cg05493487	feature_id[1].value <= threshold=0.23252874612808228
node_31: feature_name=cg13563193	feature_id[5].value > threshold=0.0323784314095974
node_33: feature_name=cg05057374	feature_id[7].value <= threshold=0.6985718607902527
Class:NHL Untransduced
Rules_14	passed counts:1
node_0: feature_name=cg13799853	feature_id[4].value > threshold=0.12108884751796722
node_22: feature_name=cg05493487	feature_id[1].value <= threshold=0.20373225212097168
node_23: feature_name=cg13563193	feature_id[5].value > threshold=0.03323211520910263
node_25: feature_name=cg05493487	feature_id[1].value <= threshold=0.1920693963766098
Class:NHL Untransduced
Rules_15	passed counts:1
node_0: feature_name=cg13799853	feature_id[4].value <= threshold=0.12108884751796722
node_1: feature_name=cg23854009	feature_id[8].value > threshold=0.08796507865190506
node_15: feature_name=cg25788181	feature_id[3].value > threshold=0.9242602586746216
node_19: feature_name=cg05493487	feature_id[1].value <= threshold=0.15703529864549637
Class:ALL Transduced
Rules_16	passed counts:1
node_0: feature_name=cg13799853	feature_id[4].value <= threshold=0.12108884751796722
node_1: feature_name=cg23854009	feature_id[8].value <= threshold=0.08796507865190506
node_2: feature_name=cg05493487	feature_id[1].value > threshold=0.3052341490983963
node_12: feature_name=cg10677943	feature_id[2].value <= threshold=0.833344966173172
Class:ALL Transduced
Rules_17	passed counts:1
node_0: feature_name=cg13799853	feature_id[4].value <= threshold=0.12108884751796722
node_1: feature_name=cg23854009	feature_id[8].value <= threshold=0.08796507865190506
node_2: feature_name=cg05493487	feature_id[1].value <= threshold=0.3052341490983963
node_3: feature_name=cg03341723	feature_id[0].value > threshold=0.10599589720368385
node_9: feature_name=cg23854009	feature_id[8].value > threshold=0.08551811426877975
Class:ALL Transduced
Rules_18	passed counts:1
node_0: feature_name=cg13799853	feature_id[4].value <= threshold=0.12108884751796722
node_1: feature_name=cg23854009	feature_id[8].value <= threshold=0.08796507865190506
node_2: feature_name=cg05493487	feature_id[1].value <= threshold=0.3052341490983963
node_3: feature_name=cg03341723	feature_id[0].value <= threshold=0.10599589720368385
node_4: feature_name=cg10677943	feature_id[2].value > threshold=0.8643843531608582
node_6: feature_name=cg05057374	feature_id[7].value <= threshold=0.6847659051418304
Class:ALL Transduced
