# Supplementary material for: Identification of methylation signatures associated with CAR T cell in B-cell acute lymphoblastic leukemia and non-hodgkin’s lymphoma
Source: Front Oncol. 2022 Aug 11;12:976262. doi: 10.3389/fonc.2022.976262 (PMC9402909; doi:10.3389/fonc.2022.976262)
Supplement: Supplementary Table 5 — GO and KEGG enrichment results on the optimal gene sets of three feature ranking methods. [file Table_5.xlsx]

## Sheet: Sheet1
ONTOLOGY	ID	Description	GeneRatio	BgRatio	pvalue	p.adjust	qvalue	geneID	Count
CC	GO:0071005	U2-type precatalytic spliceosome	6/297	50/19520	0.00010678	0.0312569	0.0300886	23451/10946/84811/11193/6636/25804	6
CC	GO:0071011	precatalytic spliceosome	6/297	53/19520	0.000148489	0.0312569	0.0300886	23451/10946/84811/11193/6636/25804	6
